# Supplementary material for: Systematic characterization of Gossypium GLN family genes reveals a potential function of GhGLN1.1a regulates nitrogen use efficiency in cotton
Source: BMC Plant Biol. 2024 Apr 23;24:313. doi: 10.1186/s12870-024-04990-0 (PMC11036627; doi:10.1186/s12870-024-04990-0)
Supplement: Supplementary file 1 — Supplementary Material 1. [file 12870_2024_4990_MOESM1_ESM.xlsx]

## Sheet: Table S1 
Table S1 Characteristics of GLN proteins in four cotton species
Species	Sequence IDs	Gene name	Chromosome	Number of amino acid	Molecular weight (kDa)	Isoelectric point	Grand average of hydropathicity (GRAVY)
Gossypium arboreum	Ga01G0173	GaGLN1.3a	Chr01	356	39.483	5.473	-0.469
	Ga03G0313	GaGLN2a	Chr03	431	47.425	7.521	-0.443
	Ga04G0421	GaGLN1.3b	Chr04	356	39.214	5.712	-0.44
	Ga07G2000	GaGLN1.1a	Chr07	356	39.127	5.993	-0.395
	Ga09G2239	GaGLN2b	Chr09	441	48.559	6.79	-0.429
	Ga11G2230	GaGLN1.1b	Chr11	351	38.471	5.931	-0.348
	Ga13G0714	GaGLN1.3c	Chr13	356	39.251	5.46	-0.427
Gossypium hirsutum	Gh_A01G015800	GhGLN1.3a	ChrA01	356	39.498	5.284	-0.446
	Gh_A02G031900	GhGLN2a	ChrA02	431	47.425	7.521	-0.443
	Gh_A04G128700	GhGLN1.3c	ChrA04	356	39.124	5.712	-0.425
	Gh_A07G194700	GhGLN1.1a	ChrA07	356	39.111	5.993	-0.383
	Gh_A09G220300	GhGLN2c	ChrA09	417	46.011	7.9	-0.417
	Gh_A11G178900	GhGLN1.1c	ChrA11	356	39.17	6.179	-0.379
	Gh_A13G061700	GhGLN1.3e	ChrA13	356	39.257	5.46	-0.432
	Gh_D01G014900	GhGLN1.3b	ChrD01	356	39.421	5.47	-0.452
	Gh_D02G037300	GhGLN2b	ChrD02	431	47.395	7.521	-0.437
	Gh_D04G168700	GhGLN1.3d	ChrD04	318	35.01	6.401	-0.374
	Gh_D07G192600	GhGLN1.1b	ChrD07	356	39.099	5.995	-0.404
	Gh_D09G211600	GhGLN2d	ChrD09	432	47.63	6.991	-0.428
	Gh_D11G180700	GhGLN1.1d	ChrD11	356	39.001	5.707	-0.328
	Gh_D13G068100	GhGLN1.3f	ChrD13	356	39.324	6.267	-0.467
Gossypium barbadense	Gbar_A01G001300	GbGLN1.3a	ChrA01	356	39.5	5.284	-0.429
	Gbar_A02G002530	GbGLN2a	ChrA02	431	47.425	7.521	-0.443
	Gbar_A04G011400	GbGLN1.3c	ChrA04	356	39.154	5.712	-0.426
	Gbar_A07G018660	GbGLN1.1a	ChrA07	356	39.111	5.993	-0.383
	Gbar_A09G021170	GbGLN2c	ChrA09	414	45.524	7.856	-0.424
	Gbar_A11G017350	GbGLN1.1c	ChrA11	266	29.293	6.511	-0.374
	Gbar_A13G006100	GbGLN1.3e	ChrA13	356	39.214	5.262	-0.408
	Gbar_D01G001490	GbGLN1.3b	ChrD01	356	39.392	5.716	-0.459
	Gbar_D02G003200	GbGLN2b	ChrD02	431	47.395	7.521	-0.437
	Gbar_D04G016100	GbGLN1.3d	ChrD04	356	39.213	5.994	-0.438
	Gbar_D07G019360	GbGLN1.1b	ChrD07	356	39.157	5.716	-0.413
	Gbar_D09G020890	GbGLN2d	ChrD09	432	47.63	6.991	-0.428
	Gbar_D11G018240	GbGLN1.1d	ChrD11	356	39.001	5.707	-0.328
	Gbar_D13G006240	GbGLN1.3f	ChrD13	356	39.324	6.267	-0.467
Gossypium raimondii	Gorai.001G203300	GrGLN1.1a	Chr001	356	39.157	5.716	-0.413
	Gorai.002G015900	GrGLN1.3a	Chr002	363	40.353	5.724	-0.46
	Gorai.005G035800	GrGLN2a	Chr005	431	47.395	7.521	-0.437
	Gorai.006G218100	GrGLN2b	Chr006	432	47.634	7.234	-0.422
	Gorai.007G187300	GrGLN1.1b	Chr007	356	39.058	5.707	-0.341
	Gorai.012G133400	GrGLN1.3b	Chr012	356	39.213	5.994	-0.438
	Gorai.013G070600	GrGLN1.3c	Chr013	356	39.341	6.796	-0.453
