# Supplementary material for: Systematic characterization of Gossypium GLN family genes reveals a potential function of GhGLN1.1a regulates nitrogen use efficiency in cotton
Source: BMC Plant Biol. 2024 Apr 23;24:313. doi: 10.1186/s12870-024-04990-0 (PMC11036627; doi:10.1186/s12870-024-04990-0)
Supplement: Supplementary file 2 — Supplementary Material 2. [file 12870_2024_4990_MOESM2_ESM.xlsx]

## Sheet: Table S2a G. arboreum
Table S2a The collinear genes,collinear blocks and tandem repeat genes about G. arboreum
############### Parameters ###############
# MATCH_SCORE: 50
# MATCH_SIZE: 5
# GAP_PENALTY: -1
# OVERLAP_WINDOW: 5
# E_VALUE: 1e-05
# MAX GAPS: 25
############### Statistics ###############
# Number of collinear genes: 16143, Percentage: 39.41
# Number of all genes: 40960
##########################################
## Alignment 0: score=485.0 e_value=1.5e-27 N=12 Chr01&Chr02 plus
0- 0:	Ga01G1089.1	Ga02G0007.1	1e-111
0- 1:	Ga01G1104.1	Ga02G0010.1	2e-224
0- 2:	Ga01G1106.1	Ga02G0012.1	2e-142
0- 3:	Ga01G1126.1	Ga02G0026.1	6e-284
0- 4:	Ga01G1129.1	Ga02G0028.1	2e-140
0- 5:	Ga01G1152.1	Ga02G0039.1	8e-29
0- 6:	Ga01G1169.1	Ga02G0046.1	4e-72
0- 7:	Ga01G1172.1	Ga02G0053.1	0
0- 8:	Ga01G1181.1	Ga02G0065.1	3e-53
0- 9:	Ga01G1185.1	Ga02G0076.1	3e-21
0- 10:	Ga01G1194.1	Ga02G0090.1	3e-83
0- 11:	Ga01G1196.1	Ga02G0091.1	9e-29
## Alignment 1: score=321.0 e_value=1.8e-15 N=7 Chr01&Chr02 plus
1- 0:	Ga01G1562.1	Ga02G1570.1	9e-69
1- 1:	Ga01G1563.1	Ga02G1571.1	6e-23
1- 2:	Ga01G1566.1	Ga02G1578.1	2e-117
1- 3:	Ga01G1569.1	Ga02G1591.1	4e-108
1- 4:	Ga01G1570.1	Ga02G1593.1	4e-32
1- 5:	Ga01G1572.1	Ga02G1596.1	8e-154
1- 6:	Ga01G1577.1	Ga02G1605.1	4e-45
## Alignment 2: score=313.0 e_value=2e-10 N=7 Chr01&Chr02 plus
2- 0:	Ga01G2315.1	Ga02G1697.1	0
2- 1:	Ga01G2318.1	Ga02G1698.1	3e-25
2- 2:	Ga01G2322.1	Ga02G1700.1	6e-180
2- 3:	Ga01G2325.1	Ga02G1702.1	7e-32
2- 4:	Ga01G2340.1	Ga02G1707.1	4e-52
2- 5:	Ga01G2345.1	Ga02G1715.1	4e-68
2- 6:	Ga01G2355.1	Ga02G1720.1	2e-51
## Alignment 3: score=287.0 e_value=2.2e-09 N=6 Chr01&Chr02 plus
3- 0:	Ga01G1412.1	Ga02G0234.1	2e-12
3- 1:	Ga01G1413.1	Ga02G0235.1	0
3- 2:	Ga01G1414.1	Ga02G0236.1	1e-166
3- 3:	Ga01G1418.1	Ga02G0243.1	4e-156
3- 4:	Ga01G1419.1	Ga02G0244.1	1e-77
3- 5:	Ga01G1426.1	Ga02G0252.1	1e-190
## Alignment 4: score=523.0 e_value=2.8e-29 N=13 Chr01&Chr02 minus
4- 0:	Ga01G0008.1	Ga02G1226.1	1e-80
4- 1:	Ga01G0012.1	Ga02G1201.1	4e-216
4- 2:	Ga01G0014.1	Ga02G1191.1	2e-11
4- 3:	Ga01G0015.1	Ga02G1185.1	1e-198
4- 4:	Ga01G0018.1	Ga02G1168.1	8e-71
4- 5:	Ga01G0019.1	Ga02G1149.1	4e-265
4- 6:	Ga01G0020.1	Ga02G1142.1	0
4- 7:	Ga01G0023.1	Ga02G1129.1	7e-152
4- 8:	Ga01G0024.1	Ga02G1124.1	9e-50
4- 9:	Ga01G0025.1	Ga02G1119.1	3e-56
4- 10:	Ga01G0027.1	Ga02G1117.1	7e-111
4- 11:	Ga01G0028.1	Ga02G1105.1	0
4- 12:	Ga01G0031.1	Ga02G1087.1	8e-30
## Alignment 5: score=394.0 e_value=3.6e-19 N=9 Chr01&Chr02 minus
5- 0:	Ga01G1124.1	Ga02G1195.1	0
5- 1:	Ga01G1125.1	Ga02G1194.1	3e-240
5- 2:	Ga01G1128.1	Ga02G1189.1	2e-160
5- 3:	Ga01G1129.1	Ga02G1188.1	1e-130
5- 4:	Ga01G1144.1	Ga02G1179.1	3e-204
5- 5:	Ga01G1149.1	Ga02G1178.1	4e-105
5- 6:	Ga01G1153.1	Ga02G1168.1	1e-65
5- 7:	Ga01G1164.1	Ga02G1162.1	4e-262
5- 8:	Ga01G1173.1	Ga02G1146.1	9e-143
## Alignment 6: score=386.0 e_value=5.2e-20 N=10 Chr01&Chr02 minus
6- 0:	Ga01G2239.1	Ga02G1756.1	2e-38
6- 1:	Ga01G2257.1	Ga02G1753.1	0
6- 2:	Ga01G2265.1	Ga02G1748.1	4e-12
6- 3:	Ga01G2266.1	Ga02G1747.1	3e-218
6- 4:	Ga01G2276.1	Ga02G1743.1	8e-154
6- 5:	Ga01G2288.1	Ga02G1742.1	6e-132
6- 6:	Ga01G2298.1	Ga02G1741.1	5e-95
6- 7:	Ga01G2314.1	Ga02G1720.1	2e-34
6- 8:	Ga01G2340.1	Ga02G1707.1	4e-52
6- 9:	Ga01G2357.1	Ga02G1701.1	3e-131
## Alignment 7: score=371.0 e_value=1.3e-21 N=9 Chr01&Chr02 minus
7- 0:	Ga01G1355.1	Ga02G0350.1	2e-38
7- 1:	Ga01G1356.1	Ga02G0349.1	2e-134
7- 2:	Ga01G1364.1	Ga02G0336.1	1e-197
7- 3:	Ga01G1369.1	Ga02G0330.1	3e-69
7- 4:	Ga01G1377.1	Ga02G0306.1	4e-51
7- 5:	Ga01G1385.1	Ga02G0302.1	3e-179
7- 6:	Ga01G1389.1	Ga02G0297.1	5e-241
7- 7:	Ga01G1397.1	Ga02G0293.1	5e-19
7- 8:	Ga01G1419.1	Ga02G0284.1	6e-31
## Alignment 8: score=259.0 e_value=1.4e-08 N=6 Chr01&Chr02 minus
8- 0:	Ga01G0883.1	Ga02G1787.1	4e-253
8- 1:	Ga01G0896.1	Ga02G1783.1	2e-77
8- 2:	Ga01G0903.1	Ga02G1782.1	9e-214
8- 3:	Ga01G0909.1	Ga02G1779.1	1e-101
8- 4:	Ga01G0918.1	Ga02G1778.1	2e-114
8- 5:	Ga01G0929.1	Ga02G1777.1	3e-247
## Alignment 9: score=309.0 e_value=5.2e-17 N=7 Chr01&Chr03 plus
9- 0:	Ga01G1639.1	Ga03G1540.1	6e-112
9- 1:	Ga01G1642.1	Ga03G1542.1	6e-109
9- 2:	Ga01G1643.1	Ga03G1543.1	3e-124
9- 3:	Ga01G1651.1	Ga03G1547.1	1e-158
9- 4:	Ga01G1660.1	Ga03G1551.1	2e-24
9- 5:	Ga01G1673.1	Ga03G1569.1	0
9- 6:	Ga01G1681.1	Ga03G1571.1	8e-163
## Alignment 10: score=297.0 e_value=3.1e-11 N=7 Chr01&Chr03 plus
10- 0:	Ga01G0716.1	Ga03G2116.1	5e-27
10- 1:	Ga01G0735.1	Ga03G2126.1	6e-19
10- 2:	Ga01G0740.1	Ga03G2133.1	2e-72
10- 3:	Ga01G0747.1	Ga03G2143.1	2e-140
10- 4:	Ga01G0750.1	Ga03G2145.1	3e-21
10- 5:	Ga01G0763.1	Ga03G2151.1	3e-118
10- 6:	Ga01G0770.1	Ga03G2153.1	2e-292
## Alignment 11: score=294.0 e_value=1e-08 N=6 Chr01&Chr03 plus
11- 0:	Ga01G0072.1	Ga03G2457.1	8e-38
11- 1:	Ga01G0073.1	Ga03G2459.1	2e-184
11- 2:	Ga01G0074.1	Ga03G2460.1	8e-29
11- 3:	Ga01G0077.1	Ga03G2464.1	1e-190
11- 4:	Ga01G0079.1	Ga03G2465.1	8e-14
11- 5:	Ga01G0080.1	Ga03G2467.1	4e-257
## Alignment 12: score=258.0 e_value=2.5e-10 N=6 Chr01&Chr03 plus
12- 0:	Ga01G1213.1	Ga03G1107.1	2e-157
12- 1:	Ga01G1227.1	Ga03G1129.1	1e-80
12- 2:	Ga01G1233.1	Ga03G1132.1	3e-40
12- 3:	Ga01G1239.1	Ga03G1135.1	1e-55
12- 4:	Ga01G1245.1	Ga03G1139.1	8e-38
12- 5:	Ga01G1248.1	Ga03G1146.1	8e-122
## Alignment 13: score=827.0 e_value=5.2e-52 N=19 Chr01&Chr03 minus
13- 0:	Ga01G0180.1	Ga03G2140.1	3e-28
13- 1:	Ga01G0181.1	Ga03G2139.1	8e-76
13- 2:	Ga01G0188.1	Ga03G2116.1	5e-31
13- 3:	Ga01G0192.1	Ga03G2108.1	3e-146
13- 4:	Ga01G0196.1	Ga03G2104.1	1e-89
13- 5:	Ga01G0197.1	Ga03G2095.1	7e-165
13- 6:	Ga01G0198.1	Ga03G2091.1	2e-44
13- 7:	Ga01G0207.1	Ga03G2086.1	1e-10
13- 8:	Ga01G0209.1	Ga03G2083.1	5e-306
13- 9:	Ga01G0217.1	Ga03G2061.1	0
13- 10:	Ga01G0219.1	Ga03G2057.1	0
13- 11:	Ga01G0228.1	Ga03G2046.1	0
13- 12:	Ga01G0229.1	Ga03G2040.1	9e-68
13- 13:	Ga01G0230.1	Ga03G2038.1	9e-107
13- 14:	Ga01G0232.1	Ga03G2037.1	6e-61
13- 15:	Ga01G0233.1	Ga03G2035.1	1e-105
13- 16:	Ga01G0235.1	Ga03G2033.1	1e-188
13- 17:	Ga01G0236.1	Ga03G2027.1	4e-103
13- 18:	Ga01G0242.1	Ga03G2004.1	9e-311
## Alignment 14: score=512.0 e_value=1.4e-27 N=12 Chr01&Chr03 minus
14- 0:	Ga01G0059.1	Ga03G2496.1	2e-174
14- 1:	Ga01G0065.1	Ga03G2484.1	1e-103
14- 2:	Ga01G0080.1	Ga03G2467.1	4e-257
14- 3:	Ga01G0083.1	Ga03G2451.1	2e-76
14- 4:	Ga01G0085.1	Ga03G2443.1	5e-91
14- 5:	Ga01G0086.1	Ga03G2441.1	3e-236
14- 6:	Ga01G0087.1	Ga03G2440.1	1e-57
14- 7:	Ga01G0092.1	Ga03G2432.1	8e-72
14- 8:	Ga01G0096.1	Ga03G2420.1	6e-141
14- 9:	Ga01G0100.1	Ga03G2406.1	1e-29
14- 10:	Ga01G0101.1	Ga03G2399.1	6e-164
14- 11:	Ga01G0102.1	Ga03G2397.1	0
## Alignment 15: score=420.0 e_value=7.9e-22 N=10 Chr01&Chr03 minus
15- 0:	Ga01G0157.1	Ga03G2257.1	2e-266
15- 1:	Ga01G0160.1	Ga03G2241.1	4e-287
15- 2:	Ga01G0161.1	Ga03G2237.1	3e-249
15- 3:	Ga01G0162.1	Ga03G2231.1	3e-263
15- 4:	Ga01G0164.1	Ga03G2224.1	7e-184
15- 5:	Ga01G0165.1	Ga03G2220.1	2e-160
15- 6:	Ga01G0169.1	Ga03G2200.1	1e-94
15- 7:	Ga01G0171.1	Ga03G2192.1	3e-125
15- 8:	Ga01G0174.1	Ga03G2189.1	0
15- 9:	Ga01G0195.1	Ga03G2174.1	5e-98
## Alignment 16: score=400.0 e_value=7.8e-20 N=9 Chr01&Chr03 minus
16- 0:	Ga01G1099.1	Ga03G1074.1	2e-282
16- 1:	Ga01G1102.1	Ga03G1072.1	6e-62
16- 2:	Ga01G1106.1	Ga03G1070.1	1e-199
16- 3:	Ga01G1117.1	Ga03G1069.1	2e-54
16- 4:	Ga01G1128.1	Ga03G1064.1	4e-193
16- 5:	Ga01G1130.1	Ga03G1062.1	5e-59
16- 6:	Ga01G1131.1	Ga03G1060.1	3e-120
16- 7:	Ga01G1144.1	Ga03G1054.1	1e-272
16- 8:	Ga01G1156.1	Ga03G1049.1	2e-222
## Alignment 17: score=355.0 e_value=5.6e-15 N=8 Chr01&Chr03 minus
17- 0:	Ga01G0036.1	Ga03G2577.1	1e-10
17- 1:	Ga01G0037.1	Ga03G2567.1	8e-172
17- 2:	Ga01G0038.1	Ga03G2566.1	4e-216
17- 3:	Ga01G0044.1	Ga03G2555.1	6e-106
17- 4:	Ga01G0046.1	Ga03G2538.1	6e-42
17- 5:	Ga01G0047.1	Ga03G2535.1	6e-101
17- 6:	Ga01G0048.1	Ga03G2528.1	7e-237
17- 7:	Ga01G0051.1	Ga03G2527.1	8e-30
## Alignment 18: score=334.0 e_value=5.7e-12 N=7 Chr01&Chr03 minus
18- 0:	Ga01G0020.1	Ga03G2651.1	3e-298
18- 1:	Ga01G0021.1	Ga03G2648.1	2e-205
18- 2:	Ga01G0022.1	Ga03G2646.1	4e-54
18- 3:	Ga01G0023.1	Ga03G2644.1	2e-148
18- 4:	Ga01G0025.1	Ga03G2643.1	6e-55
18- 5:	Ga01G0027.1	Ga03G2642.1	1e-112
18- 6:	Ga01G0031.1	Ga03G2631.1	6e-35
## Alignment 19: score=279.0 e_value=1.9e-11 N=7 Chr01&Chr03 minus
19- 0:	Ga01G1205.1	Ga03G2582.1	1e-42
19- 1:	Ga01G1209.1	Ga03G2581.1	1e-48
19- 2:	Ga01G1227.1	Ga03G2559.1	2e-46
19- 3:	Ga01G1239.1	Ga03G2544.1	3e-46
19- 4:	Ga01G1248.1	Ga03G2533.1	1e-65
19- 5:	Ga01G1251.1	Ga03G2527.1	2e-16
19- 6:	Ga01G1262.1	Ga03G2508.1	4e-27
## Alignment 20: score=266.0 e_value=2.3e-09 N=6 Chr01&Chr03 minus
20- 0:	Ga01G0007.1	Ga03G2719.1	1e-47
20- 1:	Ga01G0011.1	Ga03G2706.1	2e-79
20- 2:	Ga01G0012.1	Ga03G2698.1	1e-216
20- 3:	Ga01G0014.1	Ga03G2694.1	4e-10
20- 4:	Ga01G0015.1	Ga03G2692.1	4e-192
20- 5:	Ga01G0017.1	Ga03G2680.1	3e-111
## Alignment 21: score=257.0 e_value=1e-10 N=6 Chr01&Chr03 minus
21- 0:	Ga01G1409.1	Ga03G2447.1	4e-251
21- 1:	Ga01G1415.1	Ga03G2443.1	2e-51
21- 2:	Ga01G1417.1	Ga03G2442.1	9e-178
21- 3:	Ga01G1419.1	Ga03G2439.1	2e-82
21- 4:	Ga01G1427.1	Ga03G2415.1	1e-128
21- 5:	Ga01G1429.1	Ga03G2402.1	3e-11
## Alignment 22: score=526.0 e_value=4e-32 N=13 Chr01&Chr04 plus
22- 0:	Ga01G0007.1	Ga04G0207.1	2e-17
22- 1:	Ga01G0014.1	Ga04G0226.1	9e-12
22- 2:	Ga01G0016.1	Ga04G0233.1	4e-29
22- 3:	Ga01G0019.1	Ga04G0244.1	4e-263
22- 4:	Ga01G0041.1	Ga04G0269.1	7e-53
22- 5:	Ga01G0053.1	Ga04G0291.1	4e-299
22- 6:	Ga01G0055.1	Ga04G0294.1	0
22- 7:	Ga01G0057.1	Ga04G0297.1	1e-22
22- 8:	Ga01G0059.1	Ga04G0299.1	1e-71
22- 9:	Ga01G0083.1	Ga04G0314.1	3e-74
22- 10:	Ga01G0085.1	Ga04G0316.1	5e-49
22- 11:	Ga01G0092.1	Ga04G0322.1	2e-72
22- 12:	Ga01G0100.1	Ga04G0333.1	5e-31
## Alignment 23: score=473.0 e_value=1.6e-27 N=12 Chr01&Chr04 plus
23- 0:	Ga01G0160.1	Ga04G0372.1	2e-269
23- 1:	Ga01G0164.1	Ga04G0391.1	3e-178
23- 2:	Ga01G0165.1	Ga04G0398.1	4e-160
23- 3:	Ga01G0170.1	Ga04G0413.1	4e-78
23- 4:	Ga01G0173.1	Ga04G0421.1	2e-195
23- 5:	Ga01G0181.1	Ga04G0432.1	5e-66
23- 6:	Ga01G0189.1	Ga04G0451.1	3e-101
23- 7:	Ga01G0192.1	Ga04G0454.1	1e-141
23- 8:	Ga01G0195.1	Ga04G0455.1	7e-74
23- 9:	Ga01G0196.1	Ga04G0465.1	4e-79
23- 10:	Ga01G0215.1	Ga04G0487.1	9e-146
23- 11:	Ga01G0236.1	Ga04G0508.1	1e-103
## Alignment 24: score=381.0 e_value=1.2e-13 N=8 Chr01&Chr04 minus
24- 0:	Ga01G0030.1	Ga04G0281.1	3e-51
24- 1:	Ga01G0035.1	Ga04G0274.1	3e-156
24- 2:	Ga01G0036.1	Ga04G0273.1	1e-10
24- 3:	Ga01G0040.1	Ga04G0270.1	0
24- 4:	Ga01G0041.1	Ga04G0269.1	7e-53
24- 5:	Ga01G0043.1	Ga04G0266.1	1e-225
24- 6:	Ga01G0046.1	Ga04G0261.1	6e-42
24- 7:	Ga01G0051.1	Ga04G0259.1	6e-22
## Alignment 25: score=300.0 e_value=2.6e-12 N=7 Chr01&Chr04 minus
25- 0:	Ga01G2302.1	Ga04G1456.1	7e-64
25- 1:	Ga01G2319.1	Ga04G1439.1	1e-231
25- 2:	Ga01G2320.1	Ga04G1437.1	3e-46
25- 3:	Ga01G2337.1	Ga04G1423.1	5e-151
25- 4:	Ga01G2345.1	Ga04G1418.1	2e-52
25- 5:	Ga01G2353.1	Ga04G1415.1	8e-43
25- 6:	Ga01G2357.1	Ga04G1413.1	3e-144
## Alignment 26: score=283.0 e_value=1e-11 N=7 Chr01&Chr04 minus
26- 0:	Ga01G2318.1	Ga04G0777.1	4e-24
26- 1:	Ga01G2322.1	Ga04G0772.1	3e-167
26- 2:	Ga01G2325.1	Ga04G0769.1	1e-34
26- 3:	Ga01G2340.1	Ga04G0752.1	7e-50
26- 4:	Ga01G2355.1	Ga04G0739.1	2e-51
26- 5:	Ga01G2366.1	Ga04G0727.1	3e-42
26- 6:	Ga01G2385.1	Ga04G0706.1	2e-10
## Alignment 27: score=278.0 e_value=2.6e-12 N=7 Chr01&Chr04 minus
27- 0:	Ga01G1925.1	Ga04G1648.1	1e-09
27- 1:	Ga01G1936.1	Ga04G1637.1	3e-66
27- 2:	Ga01G1937.1	Ga04G1636.1	6e-17
27- 3:	Ga01G1947.1	Ga04G1629.1	7e-10
27- 4:	Ga01G1964.1	Ga04G1608.1	9e-52
27- 5:	Ga01G1971.1	Ga04G1591.1	2e-70
27- 6:	Ga01G1989.1	Ga04G1577.1	2e-21
## Alignment 28: score=2348.0 e_value=5e-189 N=50 Chr01&Chr05 plus
28- 0:	Ga01G1096.1	Ga05G1893.1	8e-141
28- 1:	Ga01G1103.1	Ga05G1897.1	3e-241
28- 2:	Ga01G1117.1	Ga05G1901.1	1e-48
28- 3:	Ga01G1125.1	Ga05G1907.1	0
28- 4:	Ga01G1126.1	Ga05G1908.1	4e-271
28- 5:	Ga01G1130.1	Ga05G1910.1	2e-39
28- 6:	Ga01G1138.1	Ga05G1912.1	2e-93
28- 7:	Ga01G1145.1	Ga05G1914.1	2e-169
28- 8:	Ga01G1146.1	Ga05G1916.1	2e-180
28- 9:	Ga01G1148.1	Ga05G1917.1	1e-128
28- 10:	Ga01G1149.1	Ga05G1918.1	1e-251
28- 11:	Ga01G1150.1	Ga05G1920.1	0
28- 12:	Ga01G1153.1	Ga05G1922.1	3e-116
28- 13:	Ga01G1155.1	Ga05G1924.1	6e-35
28- 14:	Ga01G1158.1	Ga05G1927.1	2e-17
28- 15:	Ga01G1164.1	Ga05G1930.1	7e-301
28- 16:	Ga01G1173.1	Ga05G1939.1	2e-176
28- 17:	Ga01G1175.1	Ga05G1947.1	2e-201
28- 18:	Ga01G1177.1	Ga05G1949.1	4e-72
28- 19:	Ga01G1179.1	Ga05G1952.1	2e-140
28- 20:	Ga01G1185.1	Ga05G1959.1	2e-45
28- 21:	Ga01G1187.1	Ga05G1960.1	0
28- 22:	Ga01G1188.1	Ga05G1962.1	2e-69
28- 23:	Ga01G1189.1	Ga05G1968.1	3e-24
28- 24:	Ga01G1191.1	Ga05G1969.1	3e-129
28- 25:	Ga01G1194.1	Ga05G1970.1	3e-121
28- 26:	Ga01G1198.1	Ga05G1974.1	7e-239
28- 27:	Ga01G1201.1	Ga05G1978.1	1e-194
28- 28:	Ga01G1202.1	Ga05G1982.1	4e-137
28- 29:	Ga01G1203.1	Ga05G1983.1	8e-113
28- 30:	Ga01G1205.1	Ga05G1986.1	3e-50
28- 31:	Ga01G1206.1	Ga05G1987.1	0
28- 32:	Ga01G1209.1	Ga05G1988.1	1e-69
28- 33:	Ga01G1210.1	Ga05G1989.1	0
28- 34:	Ga01G1214.1	Ga05G1990.1	6e-269
28- 35:	Ga01G1216.1	Ga05G1991.1	5e-203
28- 36:	Ga01G1217.1	Ga05G1996.1	0
28- 37:	Ga01G1224.1	Ga05G1999.1	1e-134
28- 38:	Ga01G1227.1	Ga05G2001.1	7e-124
28- 39:	Ga01G1230.1	Ga05G2003.1	3e-195
28- 40:	Ga01G1232.1	Ga05G2008.1	2e-66
28- 41:	Ga01G1233.1	Ga05G2009.1	3e-27
28- 42:	Ga01G1234.1	Ga05G2010.1	1e-31
28- 43:	Ga01G1236.1	Ga05G2014.1	1e-256
28- 44:	Ga01G1237.1	Ga05G2015.1	2e-90
28- 45:	Ga01G1239.1	Ga05G2024.1	3e-62
28- 46:	Ga01G1245.1	Ga05G2033.1	2e-46
28- 47:	Ga01G1249.1	Ga05G2040.1	7e-52
28- 48:	Ga01G1251.1	Ga05G2043.1	7e-25
28- 49:	Ga01G1253.1	Ga05G2044.1	1e-108
## Alignment 29: score=1209.0 e_value=1.9e-90 N=27 Chr01&Chr05 plus
29- 0:	Ga01G0611.1	Ga05G3877.1	2e-102
29- 1:	Ga01G0617.1	Ga05G3879.1	2e-54
29- 2:	Ga01G0640.1	Ga05G3882.1	4e-19
29- 3:	Ga01G0642.1	Ga05G3887.1	5e-18
29- 4:	Ga01G0643.1	Ga05G3892.1	2e-281
29- 5:	Ga01G0645.1	Ga05G3893.1	6e-201
29- 6:	Ga01G0651.1	Ga05G3894.1	9e-158
29- 7:	Ga01G0653.1	Ga05G3899.1	3e-81
29- 8:	Ga01G0654.1	Ga05G3900.1	0
29- 9:	Ga01G0656.1	Ga05G3910.1	9e-189
29- 10:	Ga01G0658.1	Ga05G3911.1	2e-252
29- 11:	Ga01G0659.1	Ga05G3912.1	4e-68
29- 12:	Ga01G0662.1	Ga05G3916.1	5e-169
29- 13:	Ga01G0666.1	Ga05G3925.1	7e-38
29- 14:	Ga01G0680.1	Ga05G3944.1	4e-95
29- 15:	Ga01G0692.1	Ga05G3954.1	1e-165
29- 16:	Ga01G0695.1	Ga05G3956.1	6e-53
29- 17:	Ga01G0704.1	Ga05G3963.1	4e-92
29- 18:	Ga01G0706.1	Ga05G3964.1	3e-88
29- 19:	Ga01G0707.1	Ga05G3966.1	3e-251
29- 20:	Ga01G0708.1	Ga05G3967.1	3e-162
29- 21:	Ga01G0710.1	Ga05G3970.1	2e-40
29- 22:	Ga01G0714.1	Ga05G3975.1	3e-150
29- 23:	Ga01G0716.1	Ga05G3976.1	1e-19
29- 24:	Ga01G0719.1	Ga05G3977.1	0
29- 25:	Ga01G0720.1	Ga05G3978.1	4e-131
29- 26:	Ga01G0746.1	Ga05G4004.1	3e-51
## Alignment 30: score=999.0 e_value=2e-76 N=23 Chr01&Chr05 plus
30- 0:	Ga01G0653.1	Ga05G1719.1	9e-45
30- 1:	Ga01G0658.1	Ga05G1724.1	5e-164
30- 2:	Ga01G0659.1	Ga05G1725.1	7e-47
30- 3:	Ga01G0680.1	Ga05G1730.1	7e-51
30- 4:	Ga01G0692.1	Ga05G1731.1	7e-61
30- 5:	Ga01G0704.1	Ga05G1734.1	4e-63
30- 6:	Ga01G0705.1	Ga05G1735.1	1e-135
30- 7:	Ga01G0706.1	Ga05G1736.1	2e-61
30- 8:	Ga01G0708.1	Ga05G1738.1	6e-62
30- 9:	Ga01G0726.1	Ga05G1762.1	9e-29
30- 10:	Ga01G0727.1	Ga05G1765.1	4e-43
30- 11:	Ga01G0734.1	Ga05G1776.1	4e-91
30- 12:	Ga01G0740.1	Ga05G1778.1	1e-89
30- 13:	Ga01G0746.1	Ga05G1785.1	6e-35
30- 14:	Ga01G0747.1	Ga05G1786.1	2e-176
30- 15:	Ga01G0767.1	Ga05G1787.1	2e-88
30- 16:	Ga01G0787.1	Ga05G1789.1	1e-62
30- 17:	Ga01G0788.1	Ga05G1790.1	3e-114
30- 18:	Ga01G0792.1	Ga05G1792.1	2e-223
30- 19:	Ga01G0793.1	Ga05G1793.1	3e-42
30- 20:	Ga01G0794.1	Ga05G1794.1	5e-46
30- 21:	Ga01G0804.1	Ga05G1796.1	1e-101
30- 22:	Ga01G0813.1	Ga05G1797.1	5e-154
## Alignment 31: score=603.0 e_value=6.8e-34 N=14 Chr01&Chr05 plus
31- 0:	Ga01G1164.1	Ga05G2706.1	3e-297
31- 1:	Ga01G1172.1	Ga05G2709.1	0
31- 2:	Ga01G1174.1	Ga05G2715.1	5e-281
31- 3:	Ga01G1184.1	Ga05G2718.1	4e-42
31- 4:	Ga01G1198.1	Ga05G2720.1	3e-233
31- 5:	Ga01G1205.1	Ga05G2726.1	1e-46
31- 6:	Ga01G1209.1	Ga05G2728.1	1e-65
31- 7:	Ga01G1216.1	Ga05G2730.1	7e-208
31- 8:	Ga01G1229.1	Ga05G2734.1	6e-128
31- 9:	Ga01G1245.1	Ga05G2741.1	1e-41
31- 10:	Ga01G1246.1	Ga05G2743.1	5e-133
31- 11:	Ga01G1249.1	Ga05G2746.1	2e-44
31- 12:	Ga01G1251.1	Ga05G2750.1	1e-22
31- 13:	Ga01G1258.1	Ga05G2766.1	6e-48
## Alignment 32: score=525.0 e_value=7.6e-24 N=11 Chr01&Chr05 plus
32- 0:	Ga01G1409.1	Ga05G2171.1	6e-292
32- 1:	Ga01G1410.1	Ga05G2173.1	8e-94
32- 2:	Ga01G1412.1	Ga05G2174.1	6e-28
32- 3:	Ga01G1413.1	Ga05G2177.1	0
32- 4:	Ga01G1414.1	Ga05G2179.1	5e-251
32- 5:	Ga01G1417.1	Ga05G2181.1	1e-235
32- 6:	Ga01G1418.1	Ga05G2186.1	1e-255
32- 7:	Ga01G1419.1	Ga05G2188.1	7e-129
32- 8:	Ga01G1420.1	Ga05G2195.1	2e-10
32- 9:	Ga01G1422.1	Ga05G2196.1	3e-47
32- 10:	Ga01G1426.1	Ga05G2203.1	1e-271
## Alignment 33: score=515.0 e_value=9.3e-32 N=12 Chr01&Chr05 plus
33- 0:	Ga01G0530.1	Ga05G3749.1	3e-95
33- 1:	Ga01G0547.1	Ga05G3752.1	1e-168
33- 2:	Ga01G0561.1	Ga05G3766.1	3e-80
33- 3:	Ga01G0565.1	Ga05G3772.1	5e-211
33- 4:	Ga01G0566.1	Ga05G3773.1	7e-86
33- 5:	Ga01G0575.1	Ga05G3782.1	1e-77
33- 6:	Ga01G0578.1	Ga05G3783.1	2e-24
33- 7:	Ga01G0581.1	Ga05G3785.1	5e-208
33- 8:	Ga01G0586.1	Ga05G3789.1	2e-94
33- 9:	Ga01G0589.1	Ga05G3790.1	5e-89
33- 10:	Ga01G0601.1	Ga05G3797.1	5e-111
33- 11:	Ga01G0604.1	Ga05G3820.1	2e-162
## Alignment 34: score=484.0 e_value=2.1e-26 N=11 Chr01&Chr05 plus
34- 0:	Ga01G0936.1	Ga05G4222.1	7e-42
34- 1:	Ga01G0955.1	Ga05G4232.1	3e-21
34- 2:	Ga01G0958.1	Ga05G4233.1	1e-121
34- 3:	Ga01G0965.1	Ga05G4239.1	5e-54
34- 4:	Ga01G0987.1	Ga05G4252.1	3e-157
34- 5:	Ga01G0988.1	Ga05G4253.1	4e-267
34- 6:	Ga01G1001.1	Ga05G4257.1	3e-101
34- 7:	Ga01G1002.1	Ga05G4258.1	2e-212
34- 8:	Ga01G1003.1	Ga05G4261.1	1e-311
34- 9:	Ga01G1005.1	Ga05G4262.1	5e-248
34- 10:	Ga01G1006.1	Ga05G4267.1	5e-234
## Alignment 35: score=401.0 e_value=1.8e-21 N=11 Chr01&Chr05 plus
35- 0:	Ga01G2296.1	Ga05G0998.1	2e-53
35- 1:	Ga01G2312.1	Ga05G1017.1	4e-54
35- 2:	Ga01G2337.1	Ga05G1032.1	5e-193
35- 3:	Ga01G2355.1	Ga05G1047.1	3e-35
35- 4:	Ga01G2365.1	Ga05G1052.1	0
35- 5:	Ga01G2388.1	Ga05G1076.1	0
35- 6:	Ga01G2413.1	Ga05G1102.1	0
35- 7:	Ga01G2425.1	Ga05G1115.1	4e-174
35- 8:	Ga01G2434.1	Ga05G1125.1	7e-310
35- 9:	Ga01G2438.1	Ga05G1131.1	3e-85
35- 10:	Ga01G2446.1	Ga05G1138.1	6e-67
## Alignment 36: score=376.0 e_value=2.7e-17 N=9 Chr01&Chr05 plus
36- 0:	Ga01G0856.1	Ga05G1815.1	1e-09
36- 1:	Ga01G0867.1	Ga05G1816.1	2e-16
36- 2:	Ga01G0869.1	Ga05G1822.1	8e-160
36- 3:	Ga01G0882.1	Ga05G1835.1	2e-90
36- 4:	Ga01G0884.1	Ga05G1836.1	2e-109
36- 5:	Ga01G0887.1	Ga05G1839.1	6e-19
36- 6:	Ga01G0903.1	Ga05G1859.1	6e-189
36- 7:	Ga01G0926.1	Ga05G1871.1	7e-135
36- 8:	Ga01G0930.1	Ga05G1874.1	4e-157
## Alignment 37: score=335.0 e_value=9.8e-11 N=7 Chr01&Chr05 plus
37- 0:	Ga01G1377.1	Ga05G2220.1	2e-87
37- 1:	Ga01G1382.1	Ga05G2223.1	3e-281
37- 2:	Ga01G1385.1	Ga05G2224.1	1e-34
37- 3:	Ga01G1389.1	Ga05G2227.1	1e-267
37- 4:	Ga01G1393.1	Ga05G2230.1	1e-21
37- 5:	Ga01G1395.1	Ga05G2233.1	3e-33
37- 6:	Ga01G1397.1	Ga05G2234.1	5e-50
## Alignment 38: score=304.0 e_value=1e-12 N=7 Chr01&Chr05 plus
38- 0:	Ga01G1634.1	Ga05G3371.1	2e-118
38- 1:	Ga01G1639.1	Ga05G3380.1	8e-118
38- 2:	Ga01G1642.1	Ga05G3384.1	4e-39
38- 3:	Ga01G1651.1	Ga05G3385.1	1e-151
38- 4:	Ga01G1656.1	Ga05G3387.1	9e-73
38- 5:	Ga01G1674.1	Ga05G3392.1	5e-271
38- 6:	Ga01G1681.1	Ga05G3393.1	1e-133
## Alignment 39: score=273.0 e_value=2.8e-12 N=6 Chr01&Chr05 plus
39- 0:	Ga01G0362.1	Ga05G3676.1	2e-33
39- 1:	Ga01G0380.1	Ga05G3686.1	8e-40
39- 2:	Ga01G0382.1	Ga05G3687.1	5e-139
39- 3:	Ga01G0385.1	Ga05G3689.1	4e-25
39- 4:	Ga01G0386.1	Ga05G3697.1	3e-161
39- 5:	Ga01G0387.1	Ga05G3698.1	2e-85
## Alignment 40: score=1121.0 e_value=6.1e-74 N=24 Chr01&Chr05 minus
40- 0:	Ga01G0854.1	Ga05G4206.1	1e-28
40- 1:	Ga01G0868.1	Ga05G4193.1	6e-86
40- 2:	Ga01G0869.1	Ga05G4192.1	6e-220
40- 3:	Ga01G0874.1	Ga05G4189.1	3e-142
40- 4:	Ga01G0875.1	Ga05G4186.1	7e-291
40- 5:	Ga01G0886.1	Ga05G4182.1	6e-12
40- 6:	Ga01G0891.1	Ga05G4173.1	7e-225
40- 7:	Ga01G0894.1	Ga05G4167.1	6e-187
40- 8:	Ga01G0896.1	Ga05G4160.1	8e-49
40- 9:	Ga01G0897.1	Ga05G4159.1	6e-187
40- 10:	Ga01G0904.1	Ga05G4158.1	8e-277
40- 11:	Ga01G0905.1	Ga05G4157.1	1e-119
40- 12:	Ga01G0909.1	Ga05G4153.1	2e-87
40- 13:	Ga01G0910.1	Ga05G4146.1	4e-88
40- 14:	Ga01G0913.1	Ga05G4145.1	8e-37
40- 15:	Ga01G0915.1	Ga05G4143.1	0
40- 16:	Ga01G0916.1	Ga05G4141.1	2e-156
40- 17:	Ga01G0917.1	Ga05G4140.1	8e-209
40- 18:	Ga01G0918.1	Ga05G4138.1	2e-109
40- 19:	Ga01G0924.1	Ga05G4137.1	3e-142
40- 20:	Ga01G0926.1	Ga05G4136.1	2e-186
40- 21:	Ga01G0930.1	Ga05G4135.1	6e-243
40- 22:	Ga01G0933.1	Ga05G4134.1	7e-219
40- 23:	Ga01G0934.1	Ga05G4133.1	0
## Alignment 41: score=959.0 e_value=5.7e-62 N=21 Chr01&Chr05 minus
41- 0:	Ga01G1430.1	Ga05G2151.1	3e-30
41- 1:	Ga01G1431.1	Ga05G2146.1	2e-53
41- 2:	Ga01G1432.1	Ga05G2145.1	8e-186
41- 3:	Ga01G1438.1	Ga05G2144.1	2e-135
41- 4:	Ga01G1444.1	Ga05G2141.1	9e-82
41- 5:	Ga01G1446.1	Ga05G2139.1	2e-84
41- 6:	Ga01G1452.1	Ga05G2122.1	9e-76
41- 7:	Ga01G1454.1	Ga05G2121.1	4e-119
41- 8:	Ga01G1455.1	Ga05G2117.1	0
41- 9:	Ga01G1458.1	Ga05G2106.1	5e-143
41- 10:	Ga01G1459.1	Ga05G2098.1	5e-121
41- 11:	Ga01G1461.1	Ga05G2088.1	5e-246
41- 12:	Ga01G1462.1	Ga05G2085.1	2e-98
41- 13:	Ga01G1465.1	Ga05G2075.1	1e-106
41- 14:	Ga01G1467.1	Ga05G2074.1	2e-156
41- 15:	Ga01G1468.1	Ga05G2073.1	1e-217
41- 16:	Ga01G1471.1	Ga05G2071.1	5e-179
41- 17:	Ga01G1476.1	Ga05G2064.1	2e-143
41- 18:	Ga01G1481.1	Ga05G2061.1	2e-34
41- 19:	Ga01G1482.1	Ga05G2057.1	0
41- 20:	Ga01G1483.1	Ga05G2053.1	1e-49
## Alignment 42: score=867.0 e_value=1.2e-49 N=18 Chr01&Chr05 minus
42- 0:	Ga01G2372.1	Ga05G1094.1	0
42- 1:	Ga01G2376.1	Ga05G1093.1	9e-289
42- 2:	Ga01G2378.1	Ga05G1092.1	2e-87
42- 3:	Ga01G2379.1	Ga05G1091.1	3e-157
42- 4:	Ga01G2381.1	Ga05G1090.1	9e-36
42- 5:	Ga01G2382.1	Ga05G1087.1	1e-89
42- 6:	Ga01G2383.1	Ga05G1084.1	4e-228
42- 7:	Ga01G2384.1	Ga05G1083.1	4e-40
42- 8:	Ga01G2385.1	Ga05G1081.1	4e-185
42- 9:	Ga01G2387.1	Ga05G1077.1	3e-154
42- 10:	Ga01G2389.1	Ga05G1073.1	3e-62
42- 11:	Ga01G2390.1	Ga05G1071.1	2e-307
42- 12:	Ga01G2392.1	Ga05G1070.1	7e-109
42- 13:	Ga01G2394.1	Ga05G1067.1	3e-61
42- 14:	Ga01G2397.1	Ga05G1064.1	1e-209
42- 15:	Ga01G2398.1	Ga05G1061.1	6e-170
42- 16:	Ga01G2404.1	Ga05G1055.1	0
42- 17:	Ga01G2409.1	Ga05G1053.1	1e-62
## Alignment 43: score=717.0 e_value=4.4e-35 N=15 Chr01&Chr05 minus
43- 0:	Ga01G2257.1	Ga05G1022.1	0
43- 1:	Ga01G2259.1	Ga05G1019.1	1e-92
43- 2:	Ga01G2260.1	Ga05G1018.1	1e-243
43- 3:	Ga01G2263.1	Ga05G1016.1	4e-212
43- 4:	Ga01G2267.1	Ga05G1013.1	2e-111
43- 5:	Ga01G2268.1	Ga05G1012.1	0
43- 6:	Ga01G2270.1	Ga05G1011.1	8e-109
43- 7:	Ga01G2280.1	Ga05G1009.1	9e-135
43- 8:	Ga01G2288.1	Ga05G1006.1	5e-146
43- 9:	Ga01G2289.1	Ga05G1005.1	9e-169
43- 10:	Ga01G2290.1	Ga05G1003.1	1e-64
43- 11:	Ga01G2291.1	Ga05G1002.1	2e-121
43- 12:	Ga01G2292.1	Ga05G1001.1	7e-272
43- 13:	Ga01G2293.1	Ga05G0999.1	3e-162
43- 14:	Ga01G2301.1	Ga05G0996.1	8e-92
## Alignment 44: score=662.0 e_value=7.2e-37 N=14 Chr01&Chr05 minus
44- 0:	Ga01G2309.1	Ga05G1049.1	8e-77
44- 1:	Ga01G2314.1	Ga05G1047.1	4e-37
44- 2:	Ga01G2315.1	Ga05G1046.1	3e-15
44- 3:	Ga01G2322.1	Ga05G1039.1	3e-256
44- 4:	Ga01G2325.1	Ga05G1038.1	2e-70
44- 5:	Ga01G2328.1	Ga05G1036.1	8e-174
44- 6:	Ga01G2331.1	Ga05G1035.1	4e-75
44- 7:	Ga01G2333.1	Ga05G1034.1	1e-132
44- 8:	Ga01G2336.1	Ga05G1033.1	7e-96
44- 9:	Ga01G2339.1	Ga05G1030.1	2e-47
44- 10:	Ga01G2356.1	Ga05G1027.1	6e-28
44- 11:	Ga01G2357.1	Ga05G1026.1	8e-195
44- 12:	Ga01G2359.1	Ga05G1024.1	1e-88
44- 13:	Ga01G2360.1	Ga05G1023.1	3e-126
## Alignment 45: score=621.0 e_value=3e-42 N=15 Chr01&Chr05 minus
45- 0:	Ga01G1310.1	Ga05G2401.1	1e-11
45- 1:	Ga01G1320.1	Ga05G2384.1	0
45- 2:	Ga01G1325.1	Ga05G2381.1	2e-126
45- 3:	Ga01G1330.1	Ga05G2356.1	1e-154
45- 4:	Ga01G1335.1	Ga05G2340.1	2e-237
45- 5:	Ga01G1336.1	Ga05G2331.1	0
45- 6:	Ga01G1358.1	Ga05G2328.1	0
45- 7:	Ga01G1364.1	Ga05G2314.1	1e-272
45- 8:	Ga01G1365.1	Ga05G2313.1	4e-98
45- 9:	Ga01G1366.1	Ga05G2301.1	1e-145
45- 10:	Ga01G1369.1	Ga05G2300.1	3e-100
45- 11:	Ga01G1370.1	Ga05G2295.1	6e-269
45- 12:	Ga01G1371.1	Ga05G2291.1	9e-212
45- 13:	Ga01G1373.1	Ga05G2282.1	0
45- 14:	Ga01G1374.1	Ga05G2281.1	9e-265
## Alignment 46: score=605.0 e_value=1.4e-32 N=13 Chr01&Chr05 minus
46- 0:	Ga01G0730.1	Ga05G4016.1	0
46- 1:	Ga01G0731.1	Ga05G4015.1	2e-118
46- 2:	Ga01G0733.1	Ga05G4014.1	7e-40
46- 3:	Ga01G0736.1	Ga05G4008.1	3e-07
46- 4:	Ga01G0744.1	Ga05G4006.1	7e-102
46- 5:	Ga01G0745.1	Ga05G4005.1	1e-71
46- 6:	Ga01G0754.1	Ga05G4004.1	3e-32
46- 7:	Ga01G0763.1	Ga05G3998.1	1e-230
46- 8:	Ga01G0766.1	Ga05G3997.1	6e-108
46- 9:	Ga01G0767.1	Ga05G3995.1	6e-120
46- 10:	Ga01G0774.1	Ga05G3993.1	4e-54
46- 11:	Ga01G0777.1	Ga05G3991.1	5e-25
46- 12:	Ga01G0780.1	Ga05G3985.1	6e-19
## Alignment 47: score=579.0 e_value=1.4e-29 N=12 Chr01&Chr05 minus
47- 0:	Ga01G2176.1	Ga05G0967.1	0
47- 1:	Ga01G2177.1	Ga05G0966.1	3e-256
47- 2:	Ga01G2178.1	Ga05G0965.1	7e-44
47- 3:	Ga01G2180.1	Ga05G0964.1	4e-248
47- 4:	Ga01G2189.1	Ga05G0962.1	0
47- 5:	Ga01G2195.1	Ga05G0958.1	5e-62
47- 6:	Ga01G2196.1	Ga05G0957.1	5e-257
47- 7:	Ga01G2197.1	Ga05G0956.1	1e-299
47- 8:	Ga01G2198.1	Ga05G0952.1	2e-241
47- 9:	Ga01G2199.1	Ga05G0951.1	0
47- 10:	Ga01G2202.1	Ga05G0949.1	3e-27
47- 11:	Ga01G2205.1	Ga05G0946.1	1e-268
## Alignment 48: score=481.0 e_value=4.6e-23 N=10 Chr01&Chr05 minus
48- 0:	Ga01G2410.1	Ga05G1107.1	2e-273
48- 1:	Ga01G2411.1	Ga05G1104.1	0
48- 2:	Ga01G2412.1	Ga05G1103.1	4e-113
48- 3:	Ga01G2414.1	Ga05G1101.1	3e-171
48- 4:	Ga01G2415.1	Ga05G1100.1	3e-169
48- 5:	Ga01G2416.1	Ga05G1099.1	0
48- 6:	Ga01G2418.1	Ga05G1098.1	8e-118
48- 7:	Ga01G2419.1	Ga05G1097.1	9e-296
48- 8:	Ga01G2420.1	Ga05G1096.1	0
48- 9:	Ga01G2433.1	Ga05G1080.1	2e-22
## Alignment 49: score=341.0 e_value=1.1e-14 N=8 Chr01&Chr05 minus
49- 0:	Ga01G1428.1	Ga05G2797.1	0
49- 1:	Ga01G1442.1	Ga05G2777.1	1e-12
49- 2:	Ga01G1455.1	Ga05G2771.1	3e-60
49- 3:	Ga01G1459.1	Ga05G2770.1	2e-159
49- 4:	Ga01G1462.1	Ga05G2763.1	4e-96
49- 5:	Ga01G1464.1	Ga05G2759.1	5e-141
49- 6:	Ga01G1474.1	Ga05G2758.1	6e-204
49- 7:	Ga01G1482.1	Ga05G2754.1	0
## Alignment 50: score=315.0 e_value=1.9e-12 N=7 Chr01&Chr05 minus
50- 0:	Ga01G2487.1	Ga05G1156.1	2e-36
50- 1:	Ga01G2495.1	Ga05G1152.1	7e-169
50- 2:	Ga01G2496.1	Ga05G1149.1	6e-55
50- 3:	Ga01G2498.1	Ga05G1147.1	2e-60
50- 4:	Ga01G2503.1	Ga05G1146.1	6e-87
50- 5:	Ga01G2525.1	Ga05G1140.1	3e-159
50- 6:	Ga01G2526.1	Ga05G1139.1	2e-148
## Alignment 51: score=280.0 e_value=6.7e-11 N=6 Chr01&Chr05 minus
51- 0:	Ga01G0854.1	Ga05G4122.1	8e-51
51- 1:	Ga01G0856.1	Ga05G4120.1	5e-31
51- 2:	Ga01G0857.1	Ga05G4119.1	6e-244
51- 3:	Ga01G0860.1	Ga05G4118.1	3e-68
51- 4:	Ga01G0861.1	Ga05G4117.1	9e-255
51- 5:	Ga01G0863.1	Ga05G4099.1	4e-130
## Alignment 52: score=269.0 e_value=6.9e-11 N=6 Chr01&Chr05 minus
52- 0:	Ga01G0982.1	Ga05G4256.1	7e-22
52- 1:	Ga01G0985.1	Ga05G4254.1	3e-178
52- 2:	Ga01G0991.1	Ga05G4248.1	2e-236
52- 3:	Ga01G0992.1	Ga05G4247.1	1e-150
52- 4:	Ga01G0998.1	Ga05G4242.1	3e-123
52- 5:	Ga01G1016.1	Ga05G4222.1	5e-99
## Alignment 53: score=265.0 e_value=1.1e-10 N=6 Chr01&Chr05 minus
53- 0:	Ga01G2199.1	Ga05G0997.1	5e-94
53- 1:	Ga01G2218.1	Ga05G0980.1	8e-181
53- 2:	Ga01G2226.1	Ga05G0976.1	2e-157
53- 3:	Ga01G2229.1	Ga05G0975.1	1e-109
53- 4:	Ga01G2237.1	Ga05G0971.1	9e-68
53- 5:	Ga01G2239.1	Ga05G0970.1	2e-57
## Alignment 54: score=924.0 e_value=7.6e-58 N=20 Chr01&Chr06 plus
54- 0:	Ga01G1184.1	Ga06G0024.1	5e-39
54- 1:	Ga01G1189.1	Ga06G0030.1	0
54- 2:	Ga01G1191.1	Ga06G0032.1	3e-126
54- 3:	Ga01G1194.1	Ga06G0033.1	5e-124
54- 4:	Ga01G1198.1	Ga06G0039.1	5e-240
54- 5:	Ga01G1202.1	Ga06G0054.1	1e-119
54- 6:	Ga01G1205.1	Ga06G0055.1	1e-48
54- 7:	Ga01G1206.1	Ga06G0056.1	0
54- 8:	Ga01G1209.1	Ga06G0057.1	7e-68
54- 9:	Ga01G1211.1	Ga06G0058.1	7e-176
54- 10:	Ga01G1213.1	Ga06G0059.1	2e-133
54- 11:	Ga01G1214.1	Ga06G0060.1	2e-201
54- 12:	Ga01G1219.1	Ga06G0069.1	2e-33
54- 13:	Ga01G1227.1	Ga06G0070.1	2e-104
54- 14:	Ga01G1230.1	Ga06G0071.1	2e-185
54- 15:	Ga01G1232.1	Ga06G0074.1	3e-57
54- 16:	Ga01G1234.1	Ga06G0075.1	3e-26
54- 17:	Ga01G1236.1	Ga06G0077.1	2e-232
54- 18:	Ga01G1239.1	Ga06G0082.1	2e-59
54- 19:	Ga01G1246.1	Ga06G0101.1	1e-142
## Alignment 55: score=317.0 e_value=2.7e-13 N=7 Chr01&Chr06 plus
55- 0:	Ga01G1409.1	Ga06G0210.1	4e-26
55- 1:	Ga01G1412.1	Ga06G0213.1	2e-26
55- 2:	Ga01G1413.1	Ga06G0218.1	0
55- 3:	Ga01G1417.1	Ga06G0221.1	3e-225
55- 4:	Ga01G1418.1	Ga06G0223.1	1e-251
55- 5:	Ga01G1427.1	Ga06G0238.1	2e-220
55- 6:	Ga01G1429.1	Ga06G0248.1	8e-58
## Alignment 56: score=504.0 e_value=3e-27 N=11 Chr01&Chr06 minus
56- 0:	Ga01G1363.1	Ga06G0310.1	5e-139
56- 1:	Ga01G1364.1	Ga06G0305.1	8e-287
56- 2:	Ga01G1365.1	Ga06G0304.1	1e-95
56- 3:	Ga01G1366.1	Ga06G0296.1	9e-59
56- 4:	Ga01G1369.1	Ga06G0295.1	7e-108
56- 5:	Ga01G1382.1	Ga06G0283.1	9e-297
56- 6:	Ga01G1389.1	Ga06G0281.1	2e-249
56- 7:	Ga01G1392.1	Ga06G0272.1	8e-226
56- 8:	Ga01G1393.1	Ga06G0270.1	4e-38
56- 9:	Ga01G1395.1	Ga06G0267.1	2e-31
56- 10:	Ga01G1399.1	Ga06G0262.1	2e-147
## Alignment 57: score=275.0 e_value=2.9e-10 N=6 Chr01&Chr06 minus
57- 0:	Ga01G0745.1	Ga06G1445.1	3e-30
57- 1:	Ga01G0746.1	Ga06G1443.1	4e-36
57- 2:	Ga01G0753.1	Ga06G1440.1	3e-201
57- 3:	Ga01G0758.1	Ga06G1439.1	4e-18
57- 4:	Ga01G0767.1	Ga06G1438.1	9e-79
57- 5:	Ga01G0774.1	Ga06G1437.1	1e-36
## Alignment 58: score=274.0 e_value=1.9e-11 N=6 Chr01&Chr06 minus
58- 0:	Ga01G1459.1	Ga06G0155.1	2e-170
58- 1:	Ga01G1462.1	Ga06G0139.1	9e-98
58- 2:	Ga01G1463.1	Ga06G0137.1	4e-119
58- 3:	Ga01G1464.1	Ga06G0127.1	4e-168
58- 4:	Ga01G1465.1	Ga06G0126.1	3e-109
58- 5:	Ga01G1467.1	Ga06G0125.1	2e-113
## Alignment 59: score=861.0 e_value=2.6e-50 N=18 Chr01&Chr07 plus
59- 0:	Ga01G2309.1	Ga07G1021.1	2e-69
59- 1:	Ga01G2312.1	Ga07G1023.1	2e-54
59- 2:	Ga01G2315.1	Ga07G1024.1	0
59- 3:	Ga01G2318.1	Ga07G1025.1	2e-48
59- 4:	Ga01G2319.1	Ga07G1026.1	0
59- 5:	Ga01G2320.1	Ga07G1027.1	1e-144
59- 6:	Ga01G2322.1	Ga07G1030.1	2e-255
59- 7:	Ga01G2325.1	Ga07G1031.1	1e-35
59- 8:	Ga01G2331.1	Ga07G1032.1	5e-75
59- 9:	Ga01G2332.1	Ga07G1034.1	3e-63
59- 10:	Ga01G2335.1	Ga07G1035.1	4e-94
59- 11:	Ga01G2336.1	Ga07G1038.1	8e-120
59- 12:	Ga01G2337.1	Ga07G1040.1	1e-206
59- 13:	Ga01G2339.1	Ga07G1041.1	1e-70
59- 14:	Ga01G2349.1	Ga07G1042.1	9e-50
59- 15:	Ga01G2352.1	Ga07G1043.1	4e-39
59- 16:	Ga01G2353.1	Ga07G1045.1	1e-90
59- 17:	Ga01G2359.1	Ga07G1048.1	5e-93
## Alignment 60: score=492.0 e_value=1.1e-24 N=11 Chr01&Chr07 plus
60- 0:	Ga01G2255.1	Ga07G1050.1	9e-97
60- 1:	Ga01G2259.1	Ga07G1051.1	2e-91
60- 2:	Ga01G2260.1	Ga07G1054.1	4e-243
60- 3:	Ga01G2263.1	Ga07G1061.1	3e-202
60- 4:	Ga01G2265.1	Ga07G1063.1	5e-34
60- 5:	Ga01G2266.1	Ga07G1065.1	3e-218
60- 6:	Ga01G2269.1	Ga07G1066.1	4e-129
60- 7:	Ga01G2288.1	Ga07G1073.1	9e-143
60- 8:	Ga01G2293.1	Ga07G1076.1	0
60- 9:	Ga01G2302.1	Ga07G1078.1	9e-234
60- 10:	Ga01G2312.1	Ga07G1092.1	3e-13
## Alignment 61: score=460.0 e_value=6e-21 N=10 Chr01&Chr07 plus
61- 0:	Ga01G1912.1	Ga07G0784.1	6e-82
61- 1:	Ga01G1917.1	Ga07G0786.1	1e-135
61- 2:	Ga01G1923.1	Ga07G0793.1	1e-08
61- 3:	Ga01G1927.1	Ga07G0794.1	3e-58
61- 4:	Ga01G1928.1	Ga07G0799.1	7e-164
61- 5:	Ga01G1932.1	Ga07G0802.1	0
61- 6:	Ga01G1946.1	Ga07G0812.1	1e-72
61- 7:	Ga01G1949.1	Ga07G0813.1	4e-07
61- 8:	Ga01G1951.1	Ga07G0814.1	9e-146
61- 9:	Ga01G1956.1	Ga07G0816.1	1e-85
## Alignment 62: score=453.0 e_value=2.9e-27 N=10 Chr01&Chr07 plus
62- 0:	Ga01G1862.1	Ga07G0651.1	6e-114
62- 1:	Ga01G1863.1	Ga07G0652.1	2e-126
62- 2:	Ga01G1864.1	Ga07G0656.1	2e-127
62- 3:	Ga01G1867.1	Ga07G0659.1	4e-238
62- 4:	Ga01G1868.1	Ga07G0660.1	5e-112
62- 5:	Ga01G1871.1	Ga07G0663.1	7e-105
62- 6:	Ga01G1872.1	Ga07G0667.1	7e-279
62- 7:	Ga01G1894.1	Ga07G0681.1	7e-74
62- 8:	Ga01G1895.1	Ga07G0683.1	1e-184
62- 9:	Ga01G1911.1	Ga07G0695.1	1e-90
## Alignment 63: score=433.0 e_value=9.4e-25 N=10 Chr01&Chr07 plus
63- 0:	Ga01G2097.1	Ga07G0546.1	4e-210
63- 1:	Ga01G2109.1	Ga07G0550.1	0
63- 2:	Ga01G2113.1	Ga07G0552.1	8e-246
63- 3:	Ga01G2129.1	Ga07G0573.1	5e-60
63- 4:	Ga01G2132.1	Ga07G0576.1	7e-237
63- 5:	Ga01G2133.1	Ga07G0579.1	2e-185
63- 6:	Ga01G2134.1	Ga07G0581.1	2e-135
63- 7:	Ga01G2135.1	Ga07G0585.1	1e-76
63- 8:	Ga01G2146.1	Ga07G0598.1	2e-175
63- 9:	Ga01G2150.1	Ga07G0612.1	1e-16
## Alignment 64: score=452.0 e_value=4e-20 N=10 Chr01&Chr07 minus
64- 0:	Ga01G2038.1	Ga07G0541.1	1e-111
64- 1:	Ga01G2041.1	Ga07G0538.1	1e-249
64- 2:	Ga01G2044.1	Ga07G0532.1	2e-137
64- 3:	Ga01G2053.1	Ga07G0529.1	5e-306
64- 4:	Ga01G2056.1	Ga07G0525.1	1e-35
64- 5:	Ga01G2061.1	Ga07G0515.1	2e-13
64- 6:	Ga01G2067.1	Ga07G0506.1	0
64- 7:	Ga01G2069.1	Ga07G0500.1	6e-247
64- 8:	Ga01G2075.1	Ga07G0495.1	7e-123
64- 9:	Ga01G2079.1	Ga07G0494.1	1e-71
## Alignment 65: score=316.0 e_value=4.1e-14 N=7 Chr01&Chr07 minus
65- 0:	Ga01G2569.1	Ga07G1575.1	6e-232
65- 1:	Ga01G2570.1	Ga07G1574.1	2e-16
65- 2:	Ga01G2581.1	Ga07G1568.1	6e-32
65- 3:	Ga01G2585.1	Ga07G1564.1	4e-62
65- 4:	Ga01G2597.1	Ga07G1558.1	2e-184
65- 5:	Ga01G2598.1	Ga07G1557.1	8e-190
65- 6:	Ga01G2603.1	Ga07G1546.1	1e-15
## Alignment 66: score=298.0 e_value=2.9e-13 N=7 Chr01&Chr07 minus
66- 0:	Ga01G2120.1	Ga07G0603.1	4e-80
66- 1:	Ga01G2121.1	Ga07G0597.1	3e-237
66- 2:	Ga01G2122.1	Ga07G0596.1	4e-25
66- 3:	Ga01G2134.1	Ga07G0581.1	2e-135
66- 4:	Ga01G2140.1	Ga07G0571.1	4e-257
66- 5:	Ga01G2142.1	Ga07G0568.1	2e-86
66- 6:	Ga01G2144.1	Ga07G0545.1	6e-137
## Alignment 67: score=893.0 e_value=6.6e-53 N=19 Chr01&Chr08 plus
67- 0:	Ga01G2532.1	Ga08G2108.1	1e-173
67- 1:	Ga01G2539.1	Ga08G2109.1	9e-156
67- 2:	Ga01G2541.1	Ga08G2110.1	8e-180
67- 3:	Ga01G2545.1	Ga08G2112.1	1e-124
67- 4:	Ga01G2549.1	Ga08G2119.1	1e-20
67- 5:	Ga01G2550.1	Ga08G2121.1	3e-37
67- 6:	Ga01G2551.1	Ga08G2122.1	7e-08
67- 7:	Ga01G2552.1	Ga08G2124.1	0
67- 8:	Ga01G2553.1	Ga08G2130.1	2e-63
67- 9:	Ga01G2554.1	Ga08G2131.1	2e-254
67- 10:	Ga01G2557.1	Ga08G2143.1	1e-252
67- 11:	Ga01G2559.1	Ga08G2146.1	4e-178
67- 12:	Ga01G2566.1	Ga08G2148.1	6e-276
67- 13:	Ga01G2569.1	Ga08G2151.1	6e-62
67- 14:	Ga01G2570.1	Ga08G2153.1	3e-162
67- 15:	Ga01G2571.1	Ga08G2154.1	1e-61
67- 16:	Ga01G2579.1	Ga08G2157.1	4e-204
67- 17:	Ga01G2581.1	Ga08G2162.1	2e-74
67- 18:	Ga01G2583.1	Ga08G2163.1	0
## Alignment 68: score=516.0 e_value=5.3e-25 N=11 Chr01&Chr08 plus
68- 0:	Ga01G2314.1	Ga08G0029.1	2e-34
68- 1:	Ga01G2318.1	Ga08G0030.1	1e-44
68- 2:	Ga01G2319.1	Ga08G0031.1	0
68- 3:	Ga01G2320.1	Ga08G0035.1	1e-153
68- 4:	Ga01G2324.1	Ga08G0036.1	3e-52
68- 5:	Ga01G2328.1	Ga08G0037.1	4e-23
68- 6:	Ga01G2331.1	Ga08G0038.1	3e-76
68- 7:	Ga01G2349.1	Ga08G0039.1	6e-49
68- 8:	Ga01G2353.1	Ga08G0043.1	2e-87
68- 9:	Ga01G2354.1	Ga08G0044.1	8e-155
68- 10:	Ga01G2355.1	Ga08G0045.1	2e-51
## Alignment 69: score=375.0 e_value=7.8e-16 N=8 Chr01&Chr08 plus
69- 0:	Ga01G2814.1	Ga08G1939.1	5e-35
69- 1:	Ga01G2820.1	Ga08G1944.1	3e-71
69- 2:	Ga01G2821.1	Ga08G1948.1	5e-227
69- 3:	Ga01G2823.1	Ga08G1955.1	1e-85
69- 4:	Ga01G2824.1	Ga08G1956.1	6e-124
69- 5:	Ga01G2825.1	Ga08G1957.1	1e-102
69- 6:	Ga01G2832.1	Ga08G1967.1	3e-142
69- 7:	Ga01G2834.1	Ga08G1970.1	1e-54
## Alignment 70: score=370.0 e_value=2.3e-17 N=8 Chr01&Chr08 plus
70- 0:	Ga01G2803.1	Ga08G1976.1	3e-140
70- 1:	Ga01G2804.1	Ga08G1977.1	1e-150
70- 2:	Ga01G2805.1	Ga08G1979.1	2e-120
70- 3:	Ga01G2806.1	Ga08G1990.1	0
70- 4:	Ga01G2808.1	Ga08G1991.1	5e-72
70- 5:	Ga01G2810.1	Ga08G1993.1	1e-21
70- 6:	Ga01G2813.1	Ga08G1995.1	9e-223
70- 7:	Ga01G2815.1	Ga08G2011.1	5e-150
## Alignment 71: score=321.0 e_value=3.2e-12 N=7 Chr01&Chr08 plus
71- 0:	Ga01G2646.1	Ga08G2029.1	4e-142
71- 1:	Ga01G2652.1	Ga08G2046.1	6e-211
71- 2:	Ga01G2656.1	Ga08G2050.1	9e-72
71- 3:	Ga01G2660.1	Ga08G2056.1	0
71- 4:	Ga01G2661.1	Ga08G2059.1	6e-47
71- 5:	Ga01G2662.1	Ga08G2062.1	4e-134
71- 6:	Ga01G2663.1	Ga08G2064.1	7e-230
## Alignment 72: score=252.0 e_value=3.6e-09 N=6 Chr01&Chr08 plus
72- 0:	Ga01G2259.1	Ga08G0049.1	3e-101
72- 1:	Ga01G2266.1	Ga08G0050.1	7e-219
72- 2:	Ga01G2280.1	Ga08G0051.1	5e-124
72- 3:	Ga01G2293.1	Ga08G0053.1	1e-131
72- 4:	Ga01G2298.1	Ga08G0054.1	3e-118
72- 5:	Ga01G2312.1	Ga08G0066.1	5e-62
## Alignment 73: score=1470.0 e_value=7.3e-108 N=32 Chr01&Chr08 minus
73- 0:	Ga01G2706.1	Ga08G1901.1	1e-73
73- 1:	Ga01G2708.1	Ga08G1894.1	0
73- 2:	Ga01G2712.1	Ga08G1878.1	3e-61
73- 3:	Ga01G2714.1	Ga08G1877.1	8e-226
73- 4:	Ga01G2716.1	Ga08G1871.1	0
73- 5:	Ga01G2718.1	Ga08G1870.1	1e-14
73- 6:	Ga01G2722.1	Ga08G1863.1	6e-144
73- 7:	Ga01G2724.1	Ga08G1860.1	5e-84
73- 8:	Ga01G2725.1	Ga08G1856.1	2e-37
73- 9:	Ga01G2727.1	Ga08G1854.1	3e-110
73- 10:	Ga01G2728.1	Ga08G1853.1	1e-54
73- 11:	Ga01G2734.1	Ga08G1848.1	1e-14
73- 12:	Ga01G2735.1	Ga08G1846.1	1e-200
73- 13:	Ga01G2740.1	Ga08G1845.1	9e-65
73- 14:	Ga01G2741.1	Ga08G1843.1	2e-96
73- 15:	Ga01G2742.1	Ga08G1841.1	3e-136
73- 16:	Ga01G2747.1	Ga08G1836.1	8e-104
73- 17:	Ga01G2748.1	Ga08G1833.1	1e-88
73- 18:	Ga01G2752.1	Ga08G1829.1	1e-107
73- 19:	Ga01G2755.1	Ga08G1827.1	1e-40
73- 20:	Ga01G2756.1	Ga08G1826.1	1e-70
73- 21:	Ga01G2758.1	Ga08G1824.1	2e-61
73- 22:	Ga01G2762.1	Ga08G1823.1	0
73- 23:	Ga01G2765.1	Ga08G1819.1	2e-194
73- 24:	Ga01G2767.1	Ga08G1815.1	4e-157
73- 25:	Ga01G2771.1	Ga08G1813.1	5e-113
73- 26:	Ga01G2772.1	Ga08G1810.1	9e-198
73- 27:	Ga01G2778.1	Ga08G1805.1	6e-232
73- 28:	Ga01G2779.1	Ga08G1791.1	0
73- 29:	Ga01G2782.1	Ga08G1780.1	6e-135
73- 30:	Ga01G2783.1	Ga08G1777.1	5e-125
73- 31:	Ga01G2785.1	Ga08G1754.1	5e-58
## Alignment 74: score=804.0 e_value=9.7e-62 N=18 Chr01&Chr08 minus
74- 0:	Ga01G1691.1	Ga08G1346.1	9e-247
74- 1:	Ga01G1692.1	Ga08G1345.1	2e-62
74- 2:	Ga01G1693.1	Ga08G1344.1	3e-39
74- 3:	Ga01G1698.1	Ga08G1341.1	5e-56
74- 4:	Ga01G1699.1	Ga08G1338.1	0
74- 5:	Ga01G1707.1	Ga08G1334.1	2e-108
74- 6:	Ga01G1709.1	Ga08G1333.1	9e-162
74- 7:	Ga01G1717.1	Ga08G1330.1	5e-63
74- 8:	Ga01G1736.1	Ga08G1326.1	6e-85
74- 9:	Ga01G1740.1	Ga08G1324.1	2e-111
74- 10:	Ga01G1741.1	Ga08G1323.1	1e-08
74- 11:	Ga01G1743.1	Ga08G1319.1	4e-68
74- 12:	Ga01G1746.1	Ga08G1317.1	4e-205
74- 13:	Ga01G1748.1	Ga08G1316.1	8e-36
74- 14:	Ga01G1752.1	Ga08G1294.1	0
74- 15:	Ga01G1757.1	Ga08G1292.1	3e-20
74- 16:	Ga01G1759.1	Ga08G1291.1	3e-29
74- 17:	Ga01G1782.1	Ga08G1271.1	8e-13
## Alignment 75: score=606.0 e_value=2.3e-29 N=13 Chr01&Chr08 minus
75- 0:	Ga01G2475.1	Ga08G2386.1	2e-103
75- 1:	Ga01G2482.1	Ga08G2384.1	1e-64
75- 2:	Ga01G2487.1	Ga08G2381.1	1e-41
75- 3:	Ga01G2491.1	Ga08G2378.1	8e-312
75- 4:	Ga01G2496.1	Ga08G2377.1	1e-70
75- 5:	Ga01G2503.1	Ga08G2374.1	5e-73
75- 6:	Ga01G2507.1	Ga08G2373.1	0
75- 7:	Ga01G2510.1	Ga08G2372.1	5e-83
75- 8:	Ga01G2511.1	Ga08G2369.1	0
75- 9:	Ga01G2516.1	Ga08G2361.1	9e-176
75- 10:	Ga01G2517.1	Ga08G2360.1	7e-151
75- 11:	Ga01G2525.1	Ga08G2357.1	3e-166
75- 12:	Ga01G2526.1	Ga08G2356.1	2e-151
## Alignment 76: score=584.0 e_value=3.6e-28 N=12 Chr01&Chr08 minus
76- 0:	Ga01G2372.1	Ga08G2324.1	0
76- 1:	Ga01G2375.1	Ga08G2323.1	4e-173
76- 2:	Ga01G2376.1	Ga08G2322.1	7e-278
76- 3:	Ga01G2378.1	Ga08G2321.1	1e-88
76- 4:	Ga01G2379.1	Ga08G2320.1	8e-148
76- 5:	Ga01G2381.1	Ga08G2319.1	6e-35
76- 6:	Ga01G2384.1	Ga08G2317.1	8e-06
76- 7:	Ga01G2385.1	Ga08G2315.1	3e-175
76- 8:	Ga01G2387.1	Ga08G2312.1	2e-156
76- 9:	Ga01G2390.1	Ga08G2308.1	4e-305
76- 10:	Ga01G2394.1	Ga08G2306.1	1e-60
76- 11:	Ga01G2395.1	Ga08G2304.1	0
## Alignment 77: score=535.0 e_value=1.7e-24 N=11 Chr01&Chr08 minus
77- 0:	Ga01G2585.1	Ga08G1370.1	2e-94
77- 1:	Ga01G2586.1	Ga08G1369.1	2e-48
77- 2:	Ga01G2591.1	Ga08G1366.1	6e-219
77- 3:	Ga01G2593.1	Ga08G1364.1	2e-205
77- 4:	Ga01G2594.1	Ga08G1363.1	2e-250
77- 5:	Ga01G2595.1	Ga08G1362.1	6e-17
77- 6:	Ga01G2597.1	Ga08G1359.1	8e-235
77- 7:	Ga01G2599.1	Ga08G1356.1	0
77- 8:	Ga01G2600.1	Ga08G1354.1	9e-89
77- 9:	Ga01G2601.1	Ga08G1352.1	7e-121
77- 10:	Ga01G2603.1	Ga08G1347.1	6e-36
## Alignment 78: score=283.0 e_value=1.1e-10 N=6 Chr01&Chr08 minus
78- 0:	Ga01G2413.1	Ga08G2335.1	0
78- 1:	Ga01G2415.1	Ga08G2334.1	3e-165
78- 2:	Ga01G2416.1	Ga08G2333.1	0
78- 3:	Ga01G2418.1	Ga08G2331.1	2e-116
78- 4:	Ga01G2420.1	Ga08G2328.1	0
78- 5:	Ga01G2433.1	Ga08G2314.1	4e-21
## Alignment 79: score=267.0 e_value=2.1e-09 N=6 Chr01&Chr08 minus
79- 0:	Ga01G2621.1	Ga08G2095.1	6e-61
79- 1:	Ga01G2629.1	Ga08G2094.1	3e-253
79- 2:	Ga01G2634.1	Ga08G2090.1	2e-155
79- 3:	Ga01G2636.1	Ga08G2088.1	6e-124
79- 4:	Ga01G2641.1	Ga08G2071.1	3e-170
79- 5:	Ga01G2643.1	Ga08G2065.1	5e-137
## Alignment 80: score=339.0 e_value=2e-15 N=8 Chr01&Chr09 plus
80- 0:	Ga01G0279.1	Ga09G0811.1	1e-251
80- 1:	Ga01G0287.1	Ga09G0813.1	0
80- 2:	Ga01G0293.1	Ga09G0816.1	3e-263
80- 3:	Ga01G0298.1	Ga09G0823.1	1e-294
80- 4:	Ga01G0299.1	Ga09G0824.1	1e-75
80- 5:	Ga01G0306.1	Ga09G0835.1	5e-15
80- 6:	Ga01G0319.1	Ga09G0838.1	2e-05
80- 7:	Ga01G0341.1	Ga09G0855.1	9e-140
## Alignment 81: score=275.0 e_value=2.8e-11 N=7 Chr01&Chr09 plus
81- 0:	Ga01G2674.1	Ga09G2178.1	1e-105
81- 1:	Ga01G2688.1	Ga09G2192.1	0
81- 2:	Ga01G2708.1	Ga09G2215.1	0
81- 3:	Ga01G2727.1	Ga09G2227.1	2e-98
81- 4:	Ga01G2741.1	Ga09G2229.1	1e-98
81- 5:	Ga01G2747.1	Ga09G2232.1	7e-103
81- 6:	Ga01G2752.1	Ga09G2234.1	8e-102
## Alignment 82: score=275.0 e_value=1.1e-09 N=6 Chr01&Chr09 plus
82- 0:	Ga01G2176.1	Ga09G1941.1	6e-101
82- 1:	Ga01G2177.1	Ga09G1944.1	2e-225
82- 2:	Ga01G2180.1	Ga09G1948.1	4e-254
82- 3:	Ga01G2194.1	Ga09G1954.1	6e-122
82- 4:	Ga01G2196.1	Ga09G1957.1	9e-233
82- 5:	Ga01G2202.1	Ga09G1960.1	5e-11
## Alignment 83: score=251.0 e_value=4.4e-09 N=6 Chr01&Chr09 plus
83- 0:	Ga01G0276.1	Ga09G2708.1	0.0004
83- 1:	Ga01G0290.1	Ga09G2724.1	5e-111
83- 2:	Ga01G0314.1	Ga09G2740.1	2e-254
83- 3:	Ga01G0315.1	Ga09G2741.1	9e-31
83- 4:	Ga01G0322.1	Ga09G2749.1	5e-122
83- 5:	Ga01G0325.1	Ga09G2754.1	1e-228
## Alignment 84: score=499.0 e_value=2.4e-33 N=12 Chr01&Chr09 minus
84- 0:	Ga01G1707.1	Ga09G2141.1	5e-103
84- 1:	Ga01G1708.1	Ga09G2140.1	0
84- 2:	Ga01G1715.1	Ga09G2139.1	2e-123
84- 3:	Ga01G1740.1	Ga09G2138.1	2e-116
84- 4:	Ga01G1743.1	Ga09G2136.1	8e-10
84- 5:	Ga01G1744.1	Ga09G2134.1	2e-107
84- 6:	Ga01G1751.1	Ga09G2131.1	1e-65
84- 7:	Ga01G1773.1	Ga09G2128.1	4e-178
84- 8:	Ga01G1778.1	Ga09G2124.1	3e-127
84- 9:	Ga01G1780.1	Ga09G2123.1	5e-49
84- 10:	Ga01G1785.1	Ga09G2104.1	2e-142
84- 11:	Ga01G1799.1	Ga09G2085.1	6e-285
## Alignment 85: score=470.0 e_value=4.3e-19 N=10 Chr01&Chr09 minus
85- 0:	Ga01G2257.1	Ga09G1781.1	0
85- 1:	Ga01G2259.1	Ga09G1778.1	7e-47
85- 2:	Ga01G2263.1	Ga09G1776.1	2e-141
85- 3:	Ga01G2266.1	Ga09G1771.1	2e-217
85- 4:	Ga01G2268.1	Ga09G1769.1	2e-124
85- 5:	Ga01G2276.1	Ga09G1766.1	3e-165
85- 6:	Ga01G2288.1	Ga09G1764.1	4e-133
85- 7:	Ga01G2289.1	Ga09G1762.1	1e-115
85- 8:	Ga01G2291.1	Ga09G1761.1	2e-111
85- 9:	Ga01G2292.1	Ga09G1760.1	5e-113
## Alignment 86: score=374.0 e_value=2.5e-21 N=9 Chr01&Chr09 minus
86- 0:	Ga01G1500.1	Ga09G1522.1	1e-125
86- 1:	Ga01G1502.1	Ga09G1514.1	3e-30
86- 2:	Ga01G1503.1	Ga09G1513.1	8e-211
86- 3:	Ga01G1505.1	Ga09G1510.1	2e-42
86- 4:	Ga01G1510.1	Ga09G1493.1	1e-115
86- 5:	Ga01G1520.1	Ga09G1471.1	0
86- 6:	Ga01G1528.1	Ga09G1470.1	8e-91
86- 7:	Ga01G1531.1	Ga09G1469.1	3e-127
86- 8:	Ga01G1545.1	Ga09G1447.1	1e-266
## Alignment 87: score=294.0 e_value=1.5e-11 N=7 Chr01&Chr09 minus
87- 0:	Ga01G1911.1	Ga09G2778.1	1e-71
87- 1:	Ga01G1921.1	Ga09G2771.1	1e-51
87- 2:	Ga01G1934.1	Ga09G2769.1	0
87- 3:	Ga01G1935.1	Ga09G2766.1	1e-75
87- 4:	Ga01G1956.1	Ga09G2763.1	9e-88
87- 5:	Ga01G1957.1	Ga09G2762.1	0
87- 6:	Ga01G1971.1	Ga09G2755.1	8e-121
## Alignment 88: score=280.0 e_value=1.5e-14 N=7 Chr01&Chr09 minus
88- 0:	Ga01G1526.1	Ga09G1620.1	3e-82
88- 1:	Ga01G1547.1	Ga09G1613.1	8e-67
88- 2:	Ga01G1563.1	Ga09G1589.1	9e-24
88- 3:	Ga01G1569.1	Ga09G1569.1	1e-125
88- 4:	Ga01G1576.1	Ga09G1563.1	0
88- 5:	Ga01G1577.1	Ga09G1561.1	5e-43
88- 6:	Ga01G1578.1	Ga09G1559.1	1e-106
## Alignment 89: score=257.0 e_value=3.8e-08 N=6 Chr01&Chr09 minus
89- 0:	Ga01G2680.1	Ga09G2194.1	3e-60
89- 1:	Ga01G2688.1	Ga09G2192.1	0
89- 2:	Ga01G2697.1	Ga09G2190.1	2e-202
89- 3:	Ga01G2700.1	Ga09G2187.1	2e-53
89- 4:	Ga01G2702.1	Ga09G2184.1	1e-73
89- 5:	Ga01G2727.1	Ga09G2178.1	6e-68
## Alignment 90: score=1112.0 e_value=6e-88 N=27 Chr01&Chr10 plus
90- 0:	Ga01G0595.1	Ga10G2742.1	4e-28
90- 1:	Ga01G0605.1	Ga10G2763.1	2e-63
90- 2:	Ga01G0606.1	Ga10G2765.1	1e-09
90- 3:	Ga01G0611.1	Ga10G2778.1	9e-109
90- 4:	Ga01G0617.1	Ga10G2779.1	6e-49
90- 5:	Ga01G0641.1	Ga10G2796.1	1e-34
90- 6:	Ga01G0659.1	Ga10G2812.1	9e-48
90- 7:	Ga01G0661.1	Ga10G2813.1	2e-87
90- 8:	Ga01G0662.1	Ga10G2814.1	2e-164
90- 9:	Ga01G0680.1	Ga10G2817.1	2e-52
90- 10:	Ga01G0682.1	Ga10G2819.1	8e-127
90- 11:	Ga01G0689.1	Ga10G2820.1	3e-62
90- 12:	Ga01G0693.1	Ga10G2828.1	5e-98
90- 13:	Ga01G0704.1	Ga10G2836.1	5e-66
90- 14:	Ga01G0706.1	Ga10G2838.1	8e-57
90- 15:	Ga01G0715.1	Ga10G2848.1	7e-142
90- 16:	Ga01G0727.1	Ga10G2865.1	2e-43
90- 17:	Ga01G0746.1	Ga10G2882.1	3e-35
90- 18:	Ga01G0747.1	Ga10G2903.1	4e-181
90- 19:	Ga01G0760.1	Ga10G2904.1	7e-48
90- 20:	Ga01G0766.1	Ga10G2906.1	2e-98
90- 21:	Ga01G0767.1	Ga10G2907.1	3e-56
90- 22:	Ga01G0774.1	Ga10G2908.1	1e-36
90- 23:	Ga01G0783.1	Ga10G2916.1	1e-131
90- 24:	Ga01G0792.1	Ga10G2921.1	6e-223
90- 25:	Ga01G0804.1	Ga10G2934.1	2e-91
90- 26:	Ga01G0806.1	Ga10G2938.1	3e-56
## Alignment 91: score=748.0 e_value=3e-43 N=16 Chr01&Chr10 plus
91- 0:	Ga01G0845.1	Ga10G2948.1	6e-133
91- 1:	Ga01G0851.1	Ga10G2951.1	1e-129
91- 2:	Ga01G0853.1	Ga10G2952.1	3e-131
91- 3:	Ga01G0856.1	Ga10G2958.1	1e-10
91- 4:	Ga01G0857.1	Ga10G2959.1	2e-91
91- 5:	Ga01G0861.1	Ga10G2961.1	6e-217
91- 6:	Ga01G0865.1	Ga10G2965.1	2e-06
91- 7:	Ga01G0867.1	Ga10G2967.1	9e-22
91- 8:	Ga01G0869.1	Ga10G2968.1	4e-161
91- 9:	Ga01G0882.1	Ga10G2971.1	2e-89
91- 10:	Ga01G0883.1	Ga10G2972.1	7e-222
91- 11:	Ga01G0884.1	Ga10G2973.1	5e-74
91- 12:	Ga01G0897.1	Ga10G2989.1	1e-134
91- 13:	Ga01G0898.1	Ga10G2990.1	2e-246
91- 14:	Ga01G0901.1	Ga10G2996.1	6e-14
91- 15:	Ga01G0903.1	Ga10G2998.1	1e-185
## Alignment 92: score=414.0 e_value=1.4e-21 N=10 Chr01&Chr10 minus
92- 0:	Ga01G0277.1	Ga10G1207.1	2e-148
92- 1:	Ga01G0278.1	Ga10G1188.1	4e-127
92- 2:	Ga01G0279.1	Ga10G1165.1	5e-254
92- 3:	Ga01G0280.1	Ga10G1158.1	2e-119
92- 4:	Ga01G0281.1	Ga10G1157.1	2e-66
92- 5:	Ga01G0287.1	Ga10G1153.1	0
92- 6:	Ga01G0289.1	Ga10G1148.1	8e-53
92- 7:	Ga01G0291.1	Ga10G1143.1	8e-54
92- 8:	Ga01G0292.1	Ga10G1134.1	7e-160
92- 9:	Ga01G0312.1	Ga10G1123.1	2e-22
## Alignment 93: score=253.0 e_value=1e-11 N=6 Chr01&Chr10 minus
93- 0:	Ga01G2319.1	Ga10G0413.1	2e-210
93- 1:	Ga01G2333.1	Ga10G0412.1	1e-117
93- 2:	Ga01G2336.1	Ga10G0403.1	2e-46
93- 3:	Ga01G2337.1	Ga10G0402.1	4e-149
93- 4:	Ga01G2338.1	Ga10G0399.1	2e-14
93- 5:	Ga01G2357.1	Ga10G0374.1	8e-187
## Alignment 94: score=794.0 e_value=1e-55 N=19 Chr01&Chr11 plus
94- 0:	Ga01G0779.1	Ga11G0694.1	1e-150
94- 1:	Ga01G0794.1	Ga11G0698.1	2e-82
94- 2:	Ga01G0797.1	Ga11G0700.1	0
94- 3:	Ga01G0809.1	Ga11G0702.1	7e-57
94- 4:	Ga01G0815.1	Ga11G0706.1	1e-179
94- 5:	Ga01G0827.1	Ga11G0708.1	1e-160
94- 6:	Ga01G0845.1	Ga11G0709.1	5e-142
94- 7:	Ga01G0846.1	Ga11G0710.1	9e-69
94- 8:	Ga01G0857.1	Ga11G0711.1	9e-211
94- 9:	Ga01G0871.1	Ga11G0713.1	9e-67
94- 10:	Ga01G0896.1	Ga11G0720.1	1e-91
94- 11:	Ga01G0898.1	Ga11G0721.1	8e-268
94- 12:	Ga01G0900.1	Ga11G0722.1	2e-117
94- 13:	Ga01G0912.1	Ga11G0725.1	2e-310
94- 14:	Ga01G0918.1	Ga11G0726.1	4e-11
94- 15:	Ga01G0922.1	Ga11G0730.1	1e-65
94- 16:	Ga01G0934.1	Ga11G0731.1	0
94- 17:	Ga01G0938.1	Ga11G0735.1	0
94- 18:	Ga01G0953.1	Ga11G0739.1	1e-86
## Alignment 95: score=564.0 e_value=7e-32 N=13 Chr01&Chr11 plus
95- 0:	Ga01G1911.1	Ga11G3725.1	1e-84
95- 1:	Ga01G1922.1	Ga11G3734.1	2e-162
95- 2:	Ga01G1925.1	Ga11G3735.1	5e-16
95- 3:	Ga01G1927.1	Ga11G3736.1	1e-57
95- 4:	Ga01G1936.1	Ga11G3739.1	6e-175
95- 5:	Ga01G1951.1	Ga11G3740.1	3e-145
95- 6:	Ga01G1956.1	Ga11G3742.1	3e-88
95- 7:	Ga01G1968.1	Ga11G3753.1	2e-193
95- 8:	Ga01G1970.1	Ga11G3754.1	3e-58
95- 9:	Ga01G1972.1	Ga11G3760.1	2e-238
95- 10:	Ga01G1978.1	Ga11G3761.1	4e-111
95- 11:	Ga01G1989.1	Ga11G3767.1	9e-15
95- 12:	Ga01G2005.1	Ga11G3783.1	0
## Alignment 96: score=551.0 e_value=1.6e-32 N=13 Chr01&Chr11 plus
96- 0:	Ga01G0607.1	Ga11G0557.1	1e-282
96- 1:	Ga01G0609.1	Ga11G0563.1	2e-69
96- 2:	Ga01G0615.1	Ga11G0564.1	3e-243
96- 3:	Ga01G0623.1	Ga11G0565.1	5e-76
96- 4:	Ga01G0633.1	Ga11G0571.1	1e-47
96- 5:	Ga01G0634.1	Ga11G0581.1	6e-166
96- 6:	Ga01G0648.1	Ga11G0582.1	3e-216
96- 7:	Ga01G0657.1	Ga11G0604.1	4e-196
96- 8:	Ga01G0661.1	Ga11G0612.1	1e-248
96- 9:	Ga01G0662.1	Ga11G0613.1	2e-151
96- 10:	Ga01G0672.1	Ga11G0616.1	6e-260
96- 11:	Ga01G0676.1	Ga11G0620.1	0
96- 12:	Ga01G0688.1	Ga11G0628.1	0
## Alignment 97: score=388.0 e_value=1.1e-19 N=9 Chr01&Chr11 plus
97- 0:	Ga01G0884.1	Ga11G2385.1	4e-100
97- 1:	Ga01G0892.1	Ga11G2400.1	9e-222
97- 2:	Ga01G0899.1	Ga11G2412.1	8e-123
97- 3:	Ga01G0911.1	Ga11G2420.1	2e-209
97- 4:	Ga01G0926.1	Ga11G2441.1	1e-141
97- 5:	Ga01G0928.1	Ga11G2444.1	3e-133
97- 6:	Ga01G0929.1	Ga11G2446.1	1e-73
97- 7:	Ga01G0930.1	Ga11G2447.1	4e-201
97- 8:	Ga01G0933.1	Ga11G2451.1	2e-177
## Alignment 98: score=322.0 e_value=1.9e-15 N=8 Chr01&Chr11 plus
98- 0:	Ga01G0266.1	Ga11G2795.1	1e-79
98- 1:	Ga01G0280.1	Ga11G2818.1	7e-71
98- 2:	Ga01G0287.1	Ga11G2821.1	0
98- 3:	Ga01G0291.1	Ga11G2837.1	6e-30
98- 4:	Ga01G0295.1	Ga11G2853.1	3e-24
98- 5:	Ga01G0300.1	Ga11G2866.1	2e-70
98- 6:	Ga01G0302.1	Ga11G2873.1	3e-21
98- 7:	Ga01G0305.1	Ga11G2874.1	2e-175
## Alignment 99: score=294.0 e_value=1.1e-13 N=7 Chr01&Chr11 plus
99- 0:	Ga01G0733.1	Ga11G0625.1	1e-14
99- 1:	Ga01G0744.1	Ga11G0651.1	3e-89
99- 2:	Ga01G0749.1	Ga11G0652.1	3e-149
99- 3:	Ga01G0751.1	Ga11G0653.1	3e-55
99- 4:	Ga01G0765.1	Ga11G0655.1	7e-247
99- 5:	Ga01G0774.1	Ga11G0657.1	6e-54
99- 6:	Ga01G0779.1	Ga11G0663.1	2e-200
## Alignment 100: score=283.0 e_value=2.1e-12 N=7 Chr01&Chr11 plus
100- 0:	Ga01G2075.1	Ga11G3643.1	5e-81
100- 1:	Ga01G2094.1	Ga11G3656.1	1e-269
100- 2:	Ga01G2111.1	Ga11G3669.1	0
100- 3:	Ga01G2114.1	Ga11G3671.1	5e-143
100- 4:	Ga01G2129.1	Ga11G3688.1	8e-57
100- 5:	Ga01G2134.1	Ga11G3690.1	3e-135
100- 6:	Ga01G2146.1	Ga11G3699.1	8e-172
## Alignment 101: score=281.0 e_value=6.6e-14 N=7 Chr01&Chr11 plus
101- 0:	Ga01G0412.1	Ga11G0485.1	7e-210
101- 1:	Ga01G0431.1	Ga11G0509.1	1e-37
101- 2:	Ga01G0448.1	Ga11G0522.1	7e-290
101- 3:	Ga01G0455.1	Ga11G0525.1	2e-194
101- 4:	Ga01G0474.1	Ga11G0527.1	5e-47
101- 5:	Ga01G0475.1	Ga11G0528.1	5e-123
101- 6:	Ga01G0482.1	Ga11G0531.1	7e-99
## Alignment 102: score=265.0 e_value=3.9e-09 N=6 Chr01&Chr11 plus
102- 0:	Ga01G0966.1	Ga11G2458.1	3e-51
102- 1:	Ga01G0969.1	Ga11G2461.1	1e-113
102- 2:	Ga01G0973.1	Ga11G2462.1	2e-99
102- 3:	Ga01G0982.1	Ga11G2465.1	9e-19
102- 4:	Ga01G0991.1	Ga11G2468.1	1e-14
102- 5:	Ga01G1006.1	Ga11G2480.1	6e-160
## Alignment 103: score=645.0 e_value=8.7e-34 N=14 Chr01&Chr11 minus
103- 0:	Ga01G2706.1	Ga11G3825.1	9e-70
103- 1:	Ga01G2719.1	Ga11G3822.1	1e-81
103- 2:	Ga01G2722.1	Ga11G3820.1	2e-109
103- 3:	Ga01G2725.1	Ga11G3819.1	1e-249
103- 4:	Ga01G2726.1	Ga11G3818.1	1e-36
103- 5:	Ga01G2730.1	Ga11G3816.1	5e-148
103- 6:	Ga01G2731.1	Ga11G3815.1	8e-87
103- 7:	Ga01G2736.1	Ga11G3814.1	7e-174
103- 8:	Ga01G2738.1	Ga11G3813.1	4e-184
103- 9:	Ga01G2741.1	Ga11G3810.1	1e-89
103- 10:	Ga01G2744.1	Ga11G3809.1	3e-107
103- 11:	Ga01G2750.1	Ga11G3801.1	2e-180
103- 12:	Ga01G2765.1	Ga11G3799.1	3e-188
103- 13:	Ga01G2772.1	Ga11G3797.1	6e-40
## Alignment 104: score=453.0 e_value=1.2e-27 N=11 Chr01&Chr11 minus
104- 0:	Ga01G1681.1	Ga11G3914.1	2e-91
104- 1:	Ga01G1691.1	Ga11G3897.1	3e-243
104- 2:	Ga01G1698.1	Ga11G3894.1	3e-82
104- 3:	Ga01G1707.1	Ga11G3893.1	3e-32
104- 4:	Ga01G1709.1	Ga11G3892.1	4e-167
104- 5:	Ga01G1711.1	Ga11G3891.1	2e-221
104- 6:	Ga01G1736.1	Ga11G3889.1	6e-85
104- 7:	Ga01G1741.1	Ga11G3888.1	6e-08
104- 8:	Ga01G1755.1	Ga11G3875.1	0
104- 9:	Ga01G1756.1	Ga11G3874.1	9e-137
104- 10:	Ga01G1781.1	Ga11G3871.1	0
## Alignment 105: score=356.0 e_value=4.6e-17 N=8 Chr01&Chr11 minus
105- 0:	Ga01G1219.1	Ga11G2104.1	2e-104
105- 1:	Ga01G1227.1	Ga11G2103.1	2e-72
105- 2:	Ga01G1233.1	Ga11G2097.1	3e-44
105- 3:	Ga01G1234.1	Ga11G2096.1	8e-25
105- 4:	Ga01G1239.1	Ga11G2081.1	4e-36
105- 5:	Ga01G1247.1	Ga11G2067.1	3e-140
105- 6:	Ga01G1251.1	Ga11G2062.1	4e-14
105- 7:	Ga01G1253.1	Ga11G2060.1	1e-56
## Alignment 106: score=340.0 e_value=1.8e-14 N=8 Chr01&Chr11 minus
106- 0:	Ga01G2541.1	Ga11G3162.1	9e-118
106- 1:	Ga01G2550.1	Ga11G3150.1	8e-33
106- 2:	Ga01G2553.1	Ga11G3143.1	7e-56
106- 3:	Ga01G2569.1	Ga11G3127.1	3e-231
106- 4:	Ga01G2570.1	Ga11G3124.1	4e-146
106- 5:	Ga01G2581.1	Ga11G3111.1	8e-24
106- 6:	Ga01G2594.1	Ga11G3103.1	1e-172
106- 7:	Ga01G2597.1	Ga11G3102.1	5e-190
## Alignment 107: score=300.0 e_value=4.8e-12 N=7 Chr01&Chr11 minus
107- 0:	Ga01G2580.1	Ga11G3902.1	2e-100
107- 1:	Ga01G2584.1	Ga11G3901.1	0
107- 2:	Ga01G2586.1	Ga11G3898.1	8e-43
107- 3:	Ga01G2597.1	Ga11G3878.1	1e-118
107- 4:	Ga01G2618.1	Ga11G3863.1	5e-98
107- 5:	Ga01G2624.1	Ga11G3860.1	3e-29
107- 6:	Ga01G2626.1	Ga11G3859.1	3e-197
## Alignment 108: score=267.0 e_value=3.8e-08 N=6 Chr01&Chr11 minus
108- 0:	Ga01G0359.1	Ga11G0492.1	4e-253
108- 1:	Ga01G0361.1	Ga11G0490.1	0
108- 2:	Ga01G0364.1	Ga11G0489.1	2e-172
108- 3:	Ga01G0382.1	Ga11G0488.1	4e-142
108- 4:	Ga01G0393.1	Ga11G0487.1	0
108- 5:	Ga01G0397.1	Ga11G0485.1	3e-90
## Alignment 109: score=252.0 e_value=6.2e-09 N=6 Chr01&Chr11 minus
109- 0:	Ga01G1181.1	Ga11G2178.1	6e-64
109- 1:	Ga01G1191.1	Ga11G2154.1	1e-81
109- 2:	Ga01G1196.1	Ga11G2150.1	4e-29
109- 3:	Ga01G1202.1	Ga11G2137.1	6e-104
109- 4:	Ga01G1205.1	Ga11G2134.1	6e-43
109- 5:	Ga01G1213.1	Ga11G2132.1	3e-62
## Alignment 110: score=1456.0 e_value=3.4e-104 N=31 Chr01&Chr12 plus
110- 0:	Ga01G2706.1	Ga12G0674.1	1e-72
110- 1:	Ga01G2708.1	Ga12G0677.1	1e-16
110- 2:	Ga01G2713.1	Ga12G0684.1	1e-67
110- 3:	Ga01G2714.1	Ga12G0685.1	9e-225
110- 4:	Ga01G2720.1	Ga12G0699.1	1e-104
110- 5:	Ga01G2722.1	Ga12G0702.1	1e-139
110- 6:	Ga01G2723.1	Ga12G0704.1	0
110- 7:	Ga01G2725.1	Ga12G0708.1	9e-13
110- 8:	Ga01G2726.1	Ga12G0710.1	2e-38
110- 9:	Ga01G2727.1	Ga12G0711.1	8e-99
110- 10:	Ga01G2728.1	Ga12G0712.1	1e-40
110- 11:	Ga01G2730.1	Ga12G0714.1	1e-142
110- 12:	Ga01G2731.1	Ga12G0715.1	2e-87
110- 13:	Ga01G2734.1	Ga12G0716.1	2e-16
110- 14:	Ga01G2735.1	Ga12G0717.1	1e-195
110- 15:	Ga01G2736.1	Ga12G0718.1	4e-157
110- 16:	Ga01G2743.1	Ga12G0719.1	8e-151
110- 17:	Ga01G2749.1	Ga12G0725.1	0
110- 18:	Ga01G2750.1	Ga12G0727.1	3e-195
110- 19:	Ga01G2751.1	Ga12G0728.1	7e-158
110- 20:	Ga01G2752.1	Ga12G0731.1	2e-95
110- 21:	Ga01G2753.1	Ga12G0732.1	1e-106
110- 22:	Ga01G2758.1	Ga12G0733.1	4e-51
110- 23:	Ga01G2762.1	Ga12G0734.1	0
110- 24:	Ga01G2764.1	Ga12G0740.1	2e-56
110- 25:	Ga01G2768.1	Ga12G0745.1	1e-226
110- 26:	Ga01G2769.1	Ga12G0746.1	9e-312
110- 27:	Ga01G2777.1	Ga12G0756.1	2e-222
110- 28:	Ga01G2779.1	Ga12G0762.1	0
110- 29:	Ga01G2782.1	Ga12G0772.1	2e-195
110- 30:	Ga01G2783.1	Ga12G0783.1	8e-127
## Alignment 111: score=1034.0 e_value=1.4e-78 N=24 Chr01&Chr12 plus
111- 0:	Ga01G1862.1	Ga12G0962.1	1e-107
111- 1:	Ga01G1863.1	Ga12G0963.1	2e-238
111- 2:	Ga01G1864.1	Ga12G0968.1	4e-129
111- 3:	Ga01G1868.1	Ga12G0969.1	1e-143
111- 4:	Ga01G1871.1	Ga12G0973.1	1e-125
111- 5:	Ga01G1894.1	Ga12G0978.1	4e-69
111- 6:	Ga01G1895.1	Ga12G0980.1	3e-180
111- 7:	Ga01G1900.1	Ga12G0981.1	3e-10
111- 8:	Ga01G1917.1	Ga12G0990.1	3e-130
111- 9:	Ga01G1922.1	Ga12G0995.1	5e-177
111- 10:	Ga01G1925.1	Ga12G0997.1	2e-25
111- 11:	Ga01G1928.1	Ga12G1001.1	1e-152
111- 12:	Ga01G1930.1	Ga12G1006.1	1e-49
111- 13:	Ga01G1934.1	Ga12G1010.1	0
111- 14:	Ga01G1940.1	Ga12G1023.1	1e-37
111- 15:	Ga01G1951.1	Ga12G1028.1	1e-31
111- 16:	Ga01G1956.1	Ga12G1031.1	1e-86
111- 17:	Ga01G1960.1	Ga12G1039.1	1e-246
111- 18:	Ga01G1971.1	Ga12G1044.1	4e-83
111- 19:	Ga01G1975.1	Ga12G1069.1	3e-73
111- 20:	Ga01G1985.1	Ga12G1074.1	6e-92
111- 21:	Ga01G1997.1	Ga12G1091.1	1e-68
111- 22:	Ga01G1998.1	Ga12G1092.1	2e-80
111- 23:	Ga01G2001.1	Ga12G1098.1	9e-164
## Alignment 112: score=830.0 e_value=2.5e-54 N=19 Chr01&Chr12 plus
112- 0:	Ga01G2581.1	Ga12G0496.1	4e-68
112- 1:	Ga01G2603.1	Ga12G0517.1	3e-08
112- 2:	Ga01G2624.1	Ga12G0539.1	8e-35
112- 3:	Ga01G2629.1	Ga12G0545.1	1e-251
112- 4:	Ga01G2634.1	Ga12G0548.1	3e-138
112- 5:	Ga01G2635.1	Ga12G0549.1	1e-69
112- 6:	Ga01G2638.1	Ga12G0554.1	3e-107
112- 7:	Ga01G2641.1	Ga12G0557.1	1e-165
112- 8:	Ga01G2642.1	Ga12G0559.1	2e-160
112- 9:	Ga01G2661.1	Ga12G0569.1	4e-50
112- 10:	Ga01G2678.1	Ga12G0583.1	7e-65
112- 11:	Ga01G2679.1	Ga12G0584.1	2e-111
112- 12:	Ga01G2681.1	Ga12G0592.1	7e-173
112- 13:	Ga01G2682.1	Ga12G0599.1	1e-281
112- 14:	Ga01G2689.1	Ga12G0601.1	1e-125
112- 15:	Ga01G2691.1	Ga12G0604.1	4e-77
112- 16:	Ga01G2696.1	Ga12G0607.1	1e-194
112- 17:	Ga01G2699.1	Ga12G0611.1	1e-161
112- 18:	Ga01G2700.1	Ga12G0612.1	2e-65
## Alignment 113: score=483.0 e_value=9.6e-29 N=11 Chr01&Chr12 plus
113- 0:	Ga01G2109.1	Ga12G0868.1	0
113- 1:	Ga01G2110.1	Ga12G0870.1	1e-114
113- 2:	Ga01G2111.1	Ga12G0872.1	0
113- 3:	Ga01G2113.1	Ga12G0874.1	5e-256
113- 4:	Ga01G2129.1	Ga12G0899.1	3e-91
113- 5:	Ga01G2131.1	Ga12G0901.1	1e-59
113- 6:	Ga01G2132.1	Ga12G0902.1	7e-36
113- 7:	Ga01G2134.1	Ga12G0911.1	3e-135
113- 8:	Ga01G2137.1	Ga12G0915.1	7e-06
113- 9:	Ga01G2138.1	Ga12G0920.1	3e-149
113- 10:	Ga01G2140.1	Ga12G0945.1	1e-63
## Alignment 114: score=407.0 e_value=2.5e-22 N=9 Chr01&Chr12 plus
114- 0:	Ga01G1785.1	Ga12G0385.1	2e-160
114- 1:	Ga01G1787.1	Ga12G0389.1	2e-200
114- 2:	Ga01G1795.1	Ga12G0395.1	1e-247
114- 3:	Ga01G1804.1	Ga12G0406.1	6e-261
114- 4:	Ga01G1805.1	Ga12G0407.1	4e-17
114- 5:	Ga01G1806.1	Ga12G0408.1	2e-199
114- 6:	Ga01G1813.1	Ga12G0412.1	3e-102
114- 7:	Ga01G1830.1	Ga12G0414.1	7e-121
114- 8:	Ga01G1832.1	Ga12G0415.1	6e-99
## Alignment 115: score=403.0 e_value=1.6e-20 N=10 Chr01&Chr12 plus
115- 0:	Ga01G2529.1	Ga12G0188.1	2e-51
115- 1:	Ga01G2539.1	Ga12G0192.1	2e-130
115- 2:	Ga01G2552.1	Ga12G0210.1	2e-86
115- 3:	Ga01G2553.1	Ga12G0217.1	2e-61
115- 4:	Ga01G2569.1	Ga12G0222.1	4e-20
115- 5:	Ga01G2578.1	Ga12G0231.1	5e-102
115- 6:	Ga01G2597.1	Ga12G0239.1	6e-169
115- 7:	Ga01G2599.1	Ga12G0240.1	0
115- 8:	Ga01G2603.1	Ga12G0242.1	8e-16
115- 9:	Ga01G2612.1	Ga12G0263.1	2e-68
## Alignment 116: score=397.0 e_value=3.3e-20 N=9 Chr01&Chr12 plus
116- 0:	Ga01G1695.1	Ga12G0247.1	2e-38
116- 1:	Ga01G1703.1	Ga12G0251.1	3e-148
116- 2:	Ga01G1707.1	Ga12G0255.1	3e-70
116- 3:	Ga01G1708.1	Ga12G0257.1	0
116- 4:	Ga01G1733.1	Ga12G0268.1	0
116- 5:	Ga01G1734.1	Ga12G0269.1	7e-160
116- 6:	Ga01G1736.1	Ga12G0272.1	3e-85
116- 7:	Ga01G1740.1	Ga12G0273.1	5e-51
116- 8:	Ga01G1753.1	Ga12G0287.1	3e-69
## Alignment 117: score=326.0 e_value=8e-15 N=8 Chr01&Chr12 plus
117- 0:	Ga01G2586.1	Ga12G1842.1	4e-36
117- 1:	Ga01G2594.1	Ga12G1844.1	1e-177
117- 2:	Ga01G2598.1	Ga12G1852.1	2e-186
117- 3:	Ga01G2603.1	Ga12G1856.1	4e-17
117- 4:	Ga01G2622.1	Ga12G1882.1	4e-299
117- 5:	Ga01G2635.1	Ga12G1891.1	3e-53
117- 6:	Ga01G2643.1	Ga12G1895.1	7e-60
117- 7:	Ga01G2656.1	Ga12G1901.1	2e-67
## Alignment 118: score=272.0 e_value=7.5e-12 N=7 Chr01&Chr12 plus
118- 0:	Ga01G0115.1	Ga12G2731.1	0
118- 1:	Ga01G0123.1	Ga12G2751.1	5e-44
118- 2:	Ga01G0127.1	Ga12G2766.1	0.0004
118- 3:	Ga01G0137.1	Ga12G2775.1	3e-171
118- 4:	Ga01G0138.1	Ga12G2783.1	6e-166
118- 5:	Ga01G0160.1	Ga12G2797.1	8e-288
118- 6:	Ga01G0162.1	Ga12G2806.1	7e-245
## Alignment 119: score=997.0 e_value=9e-69 N=22 Chr01&Chr12 minus
119- 0:	Ga01G1691.1	Ga12G0478.1	6e-252
119- 1:	Ga01G1694.1	Ga12G0477.1	3e-155
119- 2:	Ga01G1695.1	Ga12G0476.1	3e-78
119- 3:	Ga01G1699.1	Ga12G0474.1	0
119- 4:	Ga01G1700.1	Ga12G0472.1	1e-10
119- 5:	Ga01G1702.1	Ga12G0471.1	1e-75
119- 6:	Ga01G1707.1	Ga12G0470.1	4e-116
119- 7:	Ga01G1711.1	Ga12G0469.1	2e-252
119- 8:	Ga01G1717.1	Ga12G0467.1	7e-39
119- 9:	Ga01G1736.1	Ga12G0455.1	2e-53
119- 10:	Ga01G1740.1	Ga12G0454.1	3e-123
119- 11:	Ga01G1741.1	Ga12G0453.1	2e-10
119- 12:	Ga01G1747.1	Ga12G0449.1	4e-228
119- 13:	Ga01G1748.1	Ga12G0448.1	9e-35
119- 14:	Ga01G1752.1	Ga12G0436.1	0
119- 15:	Ga01G1755.1	Ga12G0435.1	1e-54
119- 16:	Ga01G1762.1	Ga12G0434.1	3e-56
119- 17:	Ga01G1769.1	Ga12G0432.1	5e-14
119- 18:	Ga01G1774.1	Ga12G0424.1	1e-86
119- 19:	Ga01G1775.1	Ga12G0423.1	4e-255
119- 20:	Ga01G1778.1	Ga12G0420.1	2e-132
119- 21:	Ga01G1795.1	Ga12G0395.1	1e-247
## Alignment 120: score=986.0 e_value=2.9e-59 N=21 Chr01&Chr12 minus
120- 0:	Ga01G2529.1	Ga12G0535.1	3e-227
120- 1:	Ga01G2539.1	Ga12G0533.1	1e-113
120- 2:	Ga01G2541.1	Ga12G0532.1	1e-177
120- 3:	Ga01G2545.1	Ga12G0531.1	4e-100
120- 4:	Ga01G2547.1	Ga12G0525.1	3e-86
120- 5:	Ga01G2550.1	Ga12G0522.1	1e-35
120- 6:	Ga01G2552.1	Ga12G0519.1	0
120- 7:	Ga01G2562.1	Ga12G0506.1	0
120- 8:	Ga01G2567.1	Ga12G0504.1	1e-251
120- 9:	Ga01G2568.1	Ga12G0502.1	1e-16
120- 10:	Ga01G2569.1	Ga12G0501.1	6e-290
120- 11:	Ga01G2577.1	Ga12G0499.1	1e-209
120- 12:	Ga01G2578.1	Ga12G0498.1	6e-188
120- 13:	Ga01G2580.1	Ga12G0497.1	2e-85
120- 14:	Ga01G2582.1	Ga12G0494.1	3e-112
120- 15:	Ga01G2585.1	Ga12G0491.1	2e-91
120- 16:	Ga01G2591.1	Ga12G0489.1	3e-287
120- 17:	Ga01G2593.1	Ga12G0487.1	2e-226
120- 18:	Ga01G2594.1	Ga12G0486.1	2e-257
120- 19:	Ga01G2598.1	Ga12G0481.1	2e-202
120- 20:	Ga01G2602.1	Ga12G0480.1	3e-146
## Alignment 121: score=664.0 e_value=6.9e-38 N=14 Chr01&Chr12 minus
121- 0:	Ga01G2036.1	Ga12G0852.1	5e-129
121- 1:	Ga01G2038.1	Ga12G0851.1	8e-109
121- 2:	Ga01G2039.1	Ga12G0850.1	7e-220
121- 3:	Ga01G2049.1	Ga12G0848.1	1e-120
121- 4:	Ga01G2052.1	Ga12G0847.1	2e-40
121- 5:	Ga01G2056.1	Ga12G0841.1	6e-58
121- 6:	Ga01G2057.1	Ga12G0840.1	2e-172
121- 7:	Ga01G2061.1	Ga12G0832.1	3e-206
121- 8:	Ga01G2063.1	Ga12G0828.1	6e-238
121- 9:	Ga01G2064.1	Ga12G0827.1	1e-193
121- 10:	Ga01G2069.1	Ga12G0821.1	5e-233
121- 11:	Ga01G2070.1	Ga12G0820.1	8e-23
121- 12:	Ga01G2073.1	Ga12G0815.1	2e-170
121- 13:	Ga01G2074.1	Ga12G0814.1	2e-302
## Alignment 122: score=529.0 e_value=3.7e-28 N=12 Chr01&Chr12 minus
122- 0:	Ga01G0171.1	Ga12G1552.1	7e-109
122- 1:	Ga01G0172.1	Ga12G1549.1	4e-11
122- 2:	Ga01G0174.1	Ga12G1545.1	0
122- 3:	Ga01G0175.1	Ga12G1544.1	2e-225
122- 4:	Ga01G0181.1	Ga12G1524.1	4e-51
122- 5:	Ga01G0187.1	Ga12G1514.1	3e-217
122- 6:	Ga01G0191.1	Ga12G1504.1	3e-53
122- 7:	Ga01G0192.1	Ga12G1502.1	4e-146
122- 8:	Ga01G0193.1	Ga12G1499.1	6e-85
122- 9:	Ga01G0195.1	Ga12G1495.1	5e-104
122- 10:	Ga01G0215.1	Ga12G1477.1	5e-104
122- 11:	Ga01G0217.1	Ga12G1472.1	0
## Alignment 123: score=489.0 e_value=9.9e-22 N=10 Chr01&Chr12 minus
123- 0:	Ga01G1833.1	Ga12G0377.1	5e-228
123- 1:	Ga01G1836.1	Ga12G0372.1	5e-140
123- 2:	Ga01G1837.1	Ga12G0370.1	3e-34
123- 3:	Ga01G1839.1	Ga12G0369.1	4e-224
123- 4:	Ga01G1840.1	Ga12G0368.1	6e-99
123- 5:	Ga01G1841.1	Ga12G0367.1	1e-47
123- 6:	Ga01G1842.1	Ga12G0363.1	6e-65
123- 7:	Ga01G1843.1	Ga12G0362.1	1e-84
123- 8:	Ga01G1846.1	Ga12G0359.1	3e-130
123- 9:	Ga01G1847.1	Ga12G0358.1	8e-185
## Alignment 124: score=395.0 e_value=9.2e-20 N=9 Chr01&Chr12 minus
124- 0:	Ga01G1732.1	Ga12G1820.1	1e-40
124- 1:	Ga01G1740.1	Ga12G1816.1	4e-33
124- 2:	Ga01G1741.1	Ga12G1815.1	2e-07
124- 3:	Ga01G1745.1	Ga12G1812.1	2e-114
124- 4:	Ga01G1746.1	Ga12G1811.1	2e-156
124- 5:	Ga01G1757.1	Ga12G1802.1	4e-13
124- 6:	Ga01G1775.1	Ga12G1795.1	2e-179
124- 7:	Ga01G1781.1	Ga12G1790.1	3e-222
124- 8:	Ga01G1795.1	Ga12G1777.1	1e-200
## Alignment 125: score=323.0 e_value=1.6e-13 N=7 Chr01&Chr12 minus
125- 0:	Ga01G2646.1	Ga12G0582.1	2e-138
125- 1:	Ga01G2654.1	Ga12G0581.1	2e-162
125- 2:	Ga01G2655.1	Ga12G0578.1	6e-137
125- 3:	Ga01G2656.1	Ga12G0577.1	3e-81
125- 4:	Ga01G2674.1	Ga12G0567.1	1e-108
125- 5:	Ga01G2675.1	Ga12G0565.1	1e-76
125- 6:	Ga01G2676.1	Ga12G0564.1	5e-40
## Alignment 126: score=290.0 e_value=1.3e-08 N=6 Chr01&Chr12 minus
126- 0:	Ga01G2821.1	Ga12G0651.1	8e-237
126- 1:	Ga01G2823.1	Ga12G0645.1	6e-85
126- 2:	Ga01G2825.1	Ga12G0643.1	1e-97
126- 3:	Ga01G2827.1	Ga12G0642.1	5e-59
126- 4:	Ga01G2831.1	Ga12G0639.1	0
126- 5:	Ga01G2832.1	Ga12G0638.1	1e-132
## Alignment 127: score=279.0 e_value=4.7e-10 N=6 Chr01&Chr12 minus
127- 0:	Ga01G2148.1	Ga12G0323.1	2e-56
127- 1:	Ga01G2159.1	Ga12G0314.1	2e-275
127- 2:	Ga01G2164.1	Ga12G0310.1	3e-12
127- 3:	Ga01G2165.1	Ga12G0305.1	4e-127
127- 4:	Ga01G2169.1	Ga12G0304.1	8e-54
127- 5:	Ga01G2170.1	Ga12G0303.1	6e-286
## Alignment 128: score=846.0 e_value=1.3e-52 N=19 Chr01&Chr13 plus
128- 0:	Ga01G0055.1	Ga13G0334.1	0
128- 1:	Ga01G0056.1	Ga13G0340.1	4e-186
128- 2:	Ga01G0059.1	Ga13G0342.1	4e-67
128- 3:	Ga01G0065.1	Ga13G0354.1	2e-103
128- 4:	Ga01G0071.1	Ga13G0365.1	1e-83
128- 5:	Ga01G0072.1	Ga13G0369.1	4e-54
128- 6:	Ga01G0074.1	Ga13G0371.1	2e-32
128- 7:	Ga01G0075.1	Ga13G0372.1	7e-284
128- 8:	Ga01G0081.1	Ga13G0384.1	8e-212
128- 9:	Ga01G0083.1	Ga13G0399.1	3e-75
128- 10:	Ga01G0087.1	Ga13G0416.1	2e-61
128- 11:	Ga01G0088.1	Ga13G0418.1	2e-74
128- 12:	Ga01G0090.1	Ga13G0420.1	2e-89
128- 13:	Ga01G0095.1	Ga13G0428.1	6e-29
128- 14:	Ga01G0096.1	Ga13G0437.1	7e-153
128- 15:	Ga01G0097.1	Ga13G0442.1	3e-36
128- 16:	Ga01G0098.1	Ga13G0443.1	7e-138
128- 17:	Ga01G0100.1	Ga13G0446.1	3e-18
128- 18:	Ga01G0102.1	Ga13G0455.1	0
## Alignment 129: score=269.0 e_value=4.7e-10 N=6 Chr01&Chr13 plus
129- 0:	Ga01G0167.1	Ga13G0696.1	4e-251
129- 1:	Ga01G0171.1	Ga13G0712.1	2e-105
129- 2:	Ga01G0172.1	Ga13G0713.1	5e-100
129- 3:	Ga01G0173.1	Ga13G0714.1	2e-185
129- 4:	Ga01G0175.1	Ga13G0715.1	4e-225
129- 5:	Ga01G0181.1	Ga13G0731.1	3e-51
## Alignment 130: score=3372.0 e_value=1.5e-316 N=73 Chr01&Chr13 minus
130- 0:	Ga01G0702.1	Ga13G1805.1	0
130- 1:	Ga01G0705.1	Ga13G1804.1	1e-252
130- 2:	Ga01G0709.1	Ga13G1801.1	3e-158
130- 3:	Ga01G0730.1	Ga13G1789.1	0
130- 4:	Ga01G0735.1	Ga13G1787.1	9e-13
130- 5:	Ga01G0744.1	Ga13G1786.1	3e-102
130- 6:	Ga01G0749.1	Ga13G1785.1	8e-31
130- 7:	Ga01G0750.1	Ga13G1784.1	2e-55
130- 8:	Ga01G0754.1	Ga13G1783.1	1e-49
130- 9:	Ga01G0775.1	Ga13G1781.1	5e-201
130- 10:	Ga01G0778.1	Ga13G1779.1	1e-252
130- 11:	Ga01G0781.1	Ga13G1775.1	1e-54
130- 12:	Ga01G0803.1	Ga13G1774.1	7e-59
130- 13:	Ga01G0806.1	Ga13G1772.1	3e-56
130- 14:	Ga01G0809.1	Ga13G1771.1	3e-59
130- 15:	Ga01G0814.1	Ga13G1770.1	4e-255
130- 16:	Ga01G0820.1	Ga13G1767.1	1e-32
130- 17:	Ga01G0823.1	Ga13G1753.1	1e-34
130- 18:	Ga01G0825.1	Ga13G1751.1	1e-38
130- 19:	Ga01G0827.1	Ga13G1746.1	3e-178
130- 20:	Ga01G0828.1	Ga13G1743.1	5e-118
130- 21:	Ga01G0840.1	Ga13G1741.1	0
130- 22:	Ga01G0846.1	Ga13G1740.1	4e-116
130- 23:	Ga01G0847.1	Ga13G1739.1	1e-66
130- 24:	Ga01G0853.1	Ga13G1736.1	9e-188
130- 25:	Ga01G0857.1	Ga13G1734.1	4e-234
130- 26:	Ga01G0859.1	Ga13G1732.1	3e-21
130- 27:	Ga01G0860.1	Ga13G1731.1	7e-88
130- 28:	Ga01G0861.1	Ga13G1730.1	3e-270
130- 29:	Ga01G0867.1	Ga13G1729.1	3e-58
130- 30:	Ga01G0871.1	Ga13G1728.1	3e-119
130- 31:	Ga01G0874.1	Ga13G1726.1	6e-137
130- 32:	Ga01G0891.1	Ga13G1724.1	7e-226
130- 33:	Ga01G0897.1	Ga13G1722.1	2e-189
130- 34:	Ga01G0899.1	Ga13G1719.1	2e-163
130- 35:	Ga01G0904.1	Ga13G1716.1	2e-279
130- 36:	Ga01G0908.1	Ga13G1712.1	1e-195
130- 37:	Ga01G0909.1	Ga13G1711.1	5e-110
130- 38:	Ga01G0910.1	Ga13G1710.1	8e-67
130- 39:	Ga01G0918.1	Ga13G1708.1	3e-113
130- 40:	Ga01G0922.1	Ga13G1707.1	1e-90
130- 41:	Ga01G0924.1	Ga13G1702.1	8e-96
130- 42:	Ga01G0927.1	Ga13G1701.1	3e-220
130- 43:	Ga01G0928.1	Ga13G1699.1	1e-150
130- 44:	Ga01G0929.1	Ga13G1696.1	2e-258
130- 45:	Ga01G0937.1	Ga13G1692.1	1e-31
130- 46:	Ga01G0938.1	Ga13G1691.1	3e-296
130- 47:	Ga01G0945.1	Ga13G1687.1	4e-139
130- 48:	Ga01G0952.1	Ga13G1685.1	9e-163
130- 49:	Ga01G0954.1	Ga13G1682.1	2e-157
130- 50:	Ga01G0956.1	Ga13G1677.1	2e-143
130- 51:	Ga01G0957.1	Ga13G1676.1	5e-148
130- 52:	Ga01G0959.1	Ga13G1675.1	1e-59
130- 53:	Ga01G0963.1	Ga13G1674.1	5e-25
130- 54:	Ga01G0966.1	Ga13G1669.1	2e-66
130- 55:	Ga01G0969.1	Ga13G1667.1	1e-171
130- 56:	Ga01G0973.1	Ga13G1666.1	6e-140
130- 57:	Ga01G0975.1	Ga13G1662.1	0
130- 58:	Ga01G0976.1	Ga13G1661.1	0
130- 59:	Ga01G0982.1	Ga13G1657.1	6e-21
130- 60:	Ga01G0985.1	Ga13G1655.1	1e-144
130- 61:	Ga01G0987.1	Ga13G1654.1	5e-172
130- 62:	Ga01G0988.1	Ga13G1652.1	2e-262
130- 63:	Ga01G0990.1	Ga13G1651.1	1e-213
130- 64:	Ga01G0991.1	Ga13G1650.1	8e-221
130- 65:	Ga01G0994.1	Ga13G1648.1	5e-47
130- 66:	Ga01G0995.1	Ga13G1647.1	3e-169
130- 67:	Ga01G0997.1	Ga13G1646.1	3e-15
130- 68:	Ga01G0998.1	Ga13G1642.1	2e-122
130- 69:	Ga01G0999.1	Ga13G1641.1	0
130- 70:	Ga01G1005.1	Ga13G1639.1	2e-256
130- 71:	Ga01G1008.1	Ga13G1636.1	5e-303
130- 72:	Ga01G1010.1	Ga13G1628.1	8e-142
## Alignment 131: score=1135.0 e_value=5.1e-81 N=25 Chr01&Chr13 minus
131- 0:	Ga01G0535.1	Ga13G1879.1	5e-268
131- 1:	Ga01G0536.1	Ga13G1878.1	3e-247
131- 2:	Ga01G0559.1	Ga13G1876.1	3e-58
131- 3:	Ga01G0565.1	Ga13G1875.1	7e-268
131- 4:	Ga01G0567.1	Ga13G1872.1	1e-105
131- 5:	Ga01G0572.1	Ga13G1871.1	0
131- 6:	Ga01G0575.1	Ga13G1867.1	7e-79
131- 7:	Ga01G0589.1	Ga13G1863.1	6e-38
131- 8:	Ga01G0604.1	Ga13G1862.1	7e-168
131- 9:	Ga01G0606.1	Ga13G1860.1	6e-61
131- 10:	Ga01G0609.1	Ga13G1858.1	1e-91
131- 11:	Ga01G0611.1	Ga13G1857.1	1e-109
131- 12:	Ga01G0615.1	Ga13G1856.1	3e-246
131- 13:	Ga01G0617.1	Ga13G1855.1	5e-56
131- 14:	Ga01G0619.1	Ga13G1853.1	2e-148
131- 15:	Ga01G0621.1	Ga13G1851.1	4e-181
131- 16:	Ga01G0634.1	Ga13G1846.1	4e-159
131- 17:	Ga01G0637.1	Ga13G1840.1	0
131- 18:	Ga01G0639.1	Ga13G1839.1	3e-18
131- 19:	Ga01G0641.1	Ga13G1838.1	2e-44
131- 20:	Ga01G0645.1	Ga13G1837.1	2e-166
131- 21:	Ga01G0652.1	Ga13G1821.1	7e-187
131- 22:	Ga01G0656.1	Ga13G1819.1	4e-159
131- 23:	Ga01G0657.1	Ga13G1817.1	4e-200
131- 24:	Ga01G0658.1	Ga13G1815.1	2e-265
## Alignment 132: score=480.0 e_value=3.1e-20 N=10 Chr01&Chr13 minus
132- 0:	Ga01G2332.1	Ga13G2782.1	7e-53
132- 1:	Ga01G2333.1	Ga13G2780.1	1e-128
132- 2:	Ga01G2335.1	Ga13G2779.1	1e-83
132- 3:	Ga01G2338.1	Ga13G2778.1	6e-29
132- 4:	Ga01G2339.1	Ga13G2776.1	8e-71
132- 5:	Ga01G2349.1	Ga13G2775.1	3e-46
132- 6:	Ga01G2353.1	Ga13G2774.1	2e-78
132- 7:	Ga01G2354.1	Ga13G2773.1	3e-213
132- 8:	Ga01G2355.1	Ga13G2772.1	2e-51
132- 9:	Ga01G2359.1	Ga13G2771.1	7e-93
## Alignment 133: score=477.0 e_value=1.4e-19 N=10 Chr01&Chr13 minus
133- 0:	Ga01G2495.1	Ga13G2836.1	1e-171
133- 1:	Ga01G2503.1	Ga13G2831.1	5e-72
133- 2:	Ga01G2504.1	Ga13G2829.1	0
133- 3:	Ga01G2507.1	Ga13G2827.1	0
133- 4:	Ga01G2511.1	Ga13G2826.1	0
133- 5:	Ga01G2513.1	Ga13G2825.1	7e-102
133- 6:	Ga01G2516.1	Ga13G2823.1	2e-161
133- 7:	Ga01G2523.1	Ga13G2822.1	6e-83
133- 8:	Ga01G2525.1	Ga13G2820.1	2e-164
133- 9:	Ga01G2526.1	Ga13G2819.1	5e-137
## Alignment 134: score=408.0 e_value=4.4e-17 N=9 Chr01&Chr13 minus
134- 0:	Ga01G0036.1	Ga13G0645.1	1e-76
134- 1:	Ga01G0040.1	Ga13G0636.1	0
134- 2:	Ga01G0041.1	Ga13G0635.1	4e-55
134- 3:	Ga01G0042.1	Ga13G0632.1	0
134- 4:	Ga01G0044.1	Ga13G0629.1	8e-102
134- 5:	Ga01G0046.1	Ga13G0612.1	6e-42
134- 6:	Ga01G0047.1	Ga13G0610.1	7e-95
134- 7:	Ga01G0051.1	Ga13G0606.1	2e-28
134- 8:	Ga01G0052.1	Ga13G0595.1	5e-146
## Alignment 135: score=401.0 e_value=6.6e-18 N=9 Chr01&Chr13 minus
135- 0:	Ga01G0333.1	Ga13G1927.1	1e-275
135- 1:	Ga01G0337.1	Ga13G1924.1	2e-86
135- 2:	Ga01G0353.1	Ga13G1921.1	0
135- 3:	Ga01G0357.1	Ga13G1920.1	2e-78
135- 4:	Ga01G0361.1	Ga13G1919.1	0
135- 5:	Ga01G0364.1	Ga13G1915.1	1e-158
135- 6:	Ga01G0379.1	Ga13G1907.1	2e-291
135- 7:	Ga01G0386.1	Ga13G1904.1	5e-153
135- 8:	Ga01G0389.1	Ga13G1903.1	7e-153
## Alignment 136: score=367.0 e_value=5.3e-19 N=9 Chr01&Chr13 minus
136- 0:	Ga01G1912.1	Ga13G1013.1	7e-44
136- 1:	Ga01G1916.1	Ga13G1010.1	3e-80
136- 2:	Ga01G1922.1	Ga13G0997.1	2e-72
136- 3:	Ga01G1930.1	Ga13G0980.1	4e-36
136- 4:	Ga01G1936.1	Ga13G0967.1	1e-64
136- 5:	Ga01G1937.1	Ga13G0966.1	2e-59
136- 6:	Ga01G1949.1	Ga13G0952.1	2e-66
136- 7:	Ga01G1953.1	Ga13G0949.1	2e-58
136- 8:	Ga01G1964.1	Ga13G0924.1	1e-50
## Alignment 137: score=324.0 e_value=1.7e-12 N=7 Chr01&Chr13 minus
137- 0:	Ga01G0734.1	Ga13G0756.1	2e-88
137- 1:	Ga01G0738.1	Ga13G0752.1	9e-203
137- 2:	Ga01G0740.1	Ga13G0747.1	8e-43
137- 3:	Ga01G0744.1	Ga13G0746.1	3e-64
137- 4:	Ga01G0745.1	Ga13G0744.1	7e-26
137- 5:	Ga01G0746.1	Ga13G0743.1	1e-31
137- 6:	Ga01G0748.1	Ga13G0727.1	5e-165
## Alignment 138: score=290.0 e_value=1.3e-09 N=6 Chr01&Chr13 minus
138- 0:	Ga01G0781.1	Ga13G1836.1	1e-54
138- 1:	Ga01G0782.1	Ga13G1835.1	6e-272
138- 2:	Ga01G0783.1	Ga13G1834.1	9e-220
138- 3:	Ga01G0791.1	Ga13G1831.1	6e-80
138- 4:	Ga01G0794.1	Ga13G1829.1	7e-83
138- 5:	Ga01G0796.1	Ga13G1828.1	2e-276
## Alignment 139: score=625.0 e_value=4e-34 N=14 Chr01&tig00000498 minus
139- 0:	Ga01G0052.1	Ga14G0201.1	2e-36
139- 1:	Ga01G0055.1	Ga14G0190.1	0
139- 2:	Ga01G0056.1	Ga14G0185.1	8e-173
139- 3:	Ga01G0058.1	Ga14G0183.1	4e-12
139- 4:	Ga01G0060.1	Ga14G0179.1	2e-21
139- 5:	Ga01G0065.1	Ga14G0174.1	7e-89
139- 6:	Ga01G0071.1	Ga14G0169.1	2e-85
139- 7:	Ga01G0081.1	Ga14G0163.1	5e-214
139- 8:	Ga01G0082.1	Ga14G0162.1	9e-70
139- 9:	Ga01G0086.1	Ga14G0150.1	7e-252
139- 10:	Ga01G0088.1	Ga14G0148.1	6e-76
139- 11:	Ga01G0093.1	Ga14G0144.1	2e-77
139- 12:	Ga01G0100.1	Ga14G0121.1	4e-30
139- 13:	Ga01G0101.1	Ga14G0119.1	3e-157
## Alignment 140: score=513.0 e_value=1.6e-26 N=12 Chr02&Chr02 minus
140- 0:	Ga02G0027.1	Ga02G1191.1	7e-137
140- 1:	Ga02G0028.1	Ga02G1188.1	2e-127
140- 2:	Ga02G0040.1	Ga02G1174.1	2e-34
140- 3:	Ga02G0043.1	Ga02G1161.1	6e-67
140- 4:	Ga02G0049.1	Ga02G1149.1	3e-235
140- 5:	Ga02G0060.1	Ga02G1136.1	6e-206
140- 6:	Ga02G0070.1	Ga02G1124.1	2e-59
140- 7:	Ga02G0075.1	Ga02G1118.1	3e-60
140- 8:	Ga02G0077.1	Ga02G1112.1	1e-93
140- 9:	Ga02G0084.1	Ga02G1100.1	2e-68
140- 10:	Ga02G0088.1	Ga02G1096.1	2e-198
140- 11:	Ga02G0090.1	Ga02G1093.1	8e-92
## Alignment 141: score=2573.0 e_value=4.7e-220 N=56 Chr02&Chr03 plus
141- 0:	Ga02G1058.1	Ga03G2618.1	3e-145
141- 1:	Ga02G1067.1	Ga03G2622.1	5e-104
141- 2:	Ga02G1087.1	Ga03G2631.1	3e-28
141- 3:	Ga02G1091.1	Ga03G2632.1	2e-265
141- 4:	Ga02G1093.1	Ga03G2633.1	3e-80
141- 5:	Ga02G1096.1	Ga03G2634.1	5e-250
141- 6:	Ga02G1100.1	Ga03G2635.1	6e-77
141- 7:	Ga02G1102.1	Ga03G2636.1	3e-74
141- 8:	Ga02G1103.1	Ga03G2637.1	4e-16
141- 9:	Ga02G1117.1	Ga03G2642.1	5e-117
141- 10:	Ga02G1119.1	Ga03G2643.1	1e-63
141- 11:	Ga02G1129.1	Ga03G2644.1	2e-148
141- 12:	Ga02G1130.1	Ga03G2645.1	2e-06
141- 13:	Ga02G1132.1	Ga03G2648.1	1e-45
141- 14:	Ga02G1135.1	Ga03G2650.1	2e-205
141- 15:	Ga02G1142.1	Ga03G2651.1	5e-311
141- 16:	Ga02G1143.1	Ga03G2653.1	2e-17
141- 17:	Ga02G1145.1	Ga03G2654.1	9e-32
141- 18:	Ga02G1146.1	Ga03G2655.1	8e-182
141- 19:	Ga02G1147.1	Ga03G2656.1	2e-197
141- 20:	Ga02G1156.1	Ga03G2658.1	4e-97
141- 21:	Ga02G1159.1	Ga03G2659.1	4e-266
141- 22:	Ga02G1160.1	Ga03G2660.1	2e-28
141- 23:	Ga02G1163.1	Ga03G2662.1	4e-144
141- 24:	Ga02G1164.1	Ga03G2663.1	8e-103
141- 25:	Ga02G1166.1	Ga03G2665.1	1e-32
141- 26:	Ga02G1167.1	Ga03G2675.1	7e-124
141- 27:	Ga02G1169.1	Ga03G2681.1	1e-102
141- 28:	Ga02G1178.1	Ga03G2688.1	2e-304
141- 29:	Ga02G1179.1	Ga03G2690.1	3e-249
141- 30:	Ga02G1185.1	Ga03G2692.1	1e-213
141- 31:	Ga02G1189.1	Ga03G2693.1	2e-225
141- 32:	Ga02G1191.1	Ga03G2694.1	8e-208
141- 33:	Ga02G1192.1	Ga03G2695.1	4e-113
141- 34:	Ga02G1193.1	Ga03G2696.1	7e-80
141- 35:	Ga02G1194.1	Ga03G2697.1	3e-290
141- 36:	Ga02G1200.1	Ga03G2701.1	2e-138
141- 37:	Ga02G1206.1	Ga03G2707.1	1e-240
141- 38:	Ga02G1208.1	Ga03G2708.1	7e-151
141- 39:	Ga02G1211.1	Ga03G2709.1	3e-90
141- 40:	Ga02G1219.1	Ga03G2710.1	4e-226
141- 41:	Ga02G1225.1	Ga03G2711.1	0
141- 42:	Ga02G1232.1	Ga03G2717.1	1e-30
141- 43:	Ga02G1251.1	Ga03G2724.1	5e-24
141- 44:	Ga02G1260.1	Ga03G2729.1	2e-245
141- 45:	Ga02G1263.1	Ga03G2734.1	8e-198
141- 46:	Ga02G1274.1	Ga03G2736.1	3e-172
141- 47:	Ga02G1275.1	Ga03G2737.1	4e-63
141- 48:	Ga02G1284.1	Ga03G2743.1	1e-10
141- 49:	Ga02G1286.1	Ga03G2747.1	3e-43
141- 50:	Ga02G1293.1	Ga03G2752.1	5e-175
141- 51:	Ga02G1295.1	Ga03G2753.1	4e-36
141- 52:	Ga02G1296.1	Ga03G2754.1	2e-67
141- 53:	Ga02G1315.1	Ga03G2763.1	4e-242
141- 54:	Ga02G1317.1	Ga03G2765.1	4e-61
141- 55:	Ga02G1320.1	Ga03G2766.1	9e-22
## Alignment 142: score=1739.0 e_value=3.8e-153 N=39 Chr02&Chr03 minus
142- 0:	Ga02G0856.1	Ga03G1795.1	4e-213
142- 1:	Ga02G0863.1	Ga03G1793.1	0
142- 2:	Ga02G0867.1	Ga03G1778.1	7e-153
142- 3:	Ga02G0879.1	Ga03G1766.1	2e-200
142- 4:	Ga02G0880.1	Ga03G1749.1	0
142- 5:	Ga02G0881.1	Ga03G1746.1	1e-143
142- 6:	Ga02G0889.1	Ga03G1734.1	7e-111
142- 7:	Ga02G0890.1	Ga03G1729.1	3e-38
142- 8:	Ga02G0898.1	Ga03G1710.1	3e-41
142- 9:	Ga02G0909.1	Ga03G1688.1	2e-184
142- 10:	Ga02G0912.1	Ga03G1685.1	3e-182
142- 11:	Ga02G0913.1	Ga03G1684.1	4e-29
142- 12:	Ga02G0916.1	Ga03G1681.1	5e-64
142- 13:	Ga02G0917.1	Ga03G1677.1	3e-32
142- 14:	Ga02G0918.1	Ga03G1674.1	9e-05
142- 15:	Ga02G0919.1	Ga03G1673.1	1e-80
142- 16:	Ga02G0920.1	Ga03G1664.1	1e-55
142- 17:	Ga02G0923.1	Ga03G1655.1	5e-103
142- 18:	Ga02G0924.1	Ga03G1649.1	2e-132
142- 19:	Ga02G0925.1	Ga03G1647.1	5e-36
142- 20:	Ga02G0927.1	Ga03G1645.1	1e-187
142- 21:	Ga02G0929.1	Ga03G1640.1	4e-80
142- 22:	Ga02G0931.1	Ga03G1639.1	8e-32
142- 23:	Ga02G0932.1	Ga03G1637.1	3e-72
142- 24:	Ga02G0934.1	Ga03G1636.1	0
142- 25:	Ga02G0942.1	Ga03G1626.1	2e-70
142- 26:	Ga02G0944.1	Ga03G1619.1	9e-246
142- 27:	Ga02G0951.1	Ga03G1615.1	2e-312
142- 28:	Ga02G0955.1	Ga03G1605.1	5e-27
142- 29:	Ga02G0967.1	Ga03G1595.1	1e-297
142- 30:	Ga02G0974.1	Ga03G1589.1	2e-42
142- 31:	Ga02G0987.1	Ga03G1588.1	6e-234
142- 32:	Ga02G0988.1	Ga03G1587.1	3e-25
142- 33:	Ga02G0992.1	Ga03G1584.1	4e-60
142- 34:	Ga02G0995.1	Ga03G1583.1	8e-119
142- 35:	Ga02G0997.1	Ga03G1582.1	2e-85
142- 36:	Ga02G1001.1	Ga03G1578.1	9e-85
142- 37:	Ga02G1002.1	Ga03G1577.1	4e-29
142- 38:	Ga02G1003.1	Ga03G1575.1	2e-57
## Alignment 143: score=511.0 e_value=2.2e-27 N=12 Chr02&Chr03 minus
143- 0:	Ga02G0209.1	Ga03G2460.1	2e-06
143- 1:	Ga02G0230.1	Ga03G2449.1	1e-141
143- 2:	Ga02G0233.1	Ga03G2446.1	3e-72
143- 3:	Ga02G0244.1	Ga03G2439.1	3e-81
143- 4:	Ga02G0255.1	Ga03G2417.1	6e-25
143- 5:	Ga02G0256.1	Ga03G2416.1	1e-223
143- 6:	Ga02G0260.1	Ga03G2408.1	6e-35
143- 7:	Ga02G0268.1	Ga03G2403.1	1e-222
143- 8:	Ga02G0280.1	Ga03G2390.1	8e-88
143- 9:	Ga02G0281.1	Ga03G2388.1	1e-70
143- 10:	Ga02G0284.1	Ga03G2384.1	1e-47
143- 11:	Ga02G0291.1	Ga03G2379.1	1e-12
## Alignment 144: score=435.0 e_value=1e-21 N=10 Chr02&Chr03 minus
144- 0:	Ga02G1326.1	Ga03G0901.1	5e-06
144- 1:	Ga02G1339.1	Ga03G0893.1	3e-245
144- 2:	Ga02G1346.1	Ga03G0886.1	2e-153
144- 3:	Ga02G1353.1	Ga03G0883.1	8e-39
144- 4:	Ga02G1354.1	Ga03G0882.1	1e-94
144- 5:	Ga02G1356.1	Ga03G0879.1	0
144- 6:	Ga02G1361.1	Ga03G0869.1	2e-172
144- 7:	Ga02G1367.1	Ga03G0865.1	2e-64
144- 8:	Ga02G1374.1	Ga03G0861.1	1e-22
144- 9:	Ga02G1383.1	Ga03G0841.1	2e-87
## Alignment 145: score=353.0 e_value=3e-13 N=8 Chr02&Chr03 minus
145- 0:	Ga02G0106.1	Ga03G2577.1	5e-75
145- 1:	Ga02G0111.1	Ga03G2571.1	4e-123
145- 2:	Ga02G0115.1	Ga03G2559.1	2e-43
145- 3:	Ga02G0116.1	Ga03G2554.1	0
145- 4:	Ga02G0127.1	Ga03G2542.1	5e-156
145- 5:	Ga02G0128.1	Ga03G2540.1	7e-114
145- 6:	Ga02G0134.1	Ga03G2535.1	4e-74
145- 7:	Ga02G0145.1	Ga03G2527.1	1e-19
## Alignment 146: score=331.0 e_value=7.2e-11 N=7 Chr02&Chr03 minus
146- 0:	Ga02G0079.1	Ga03G2641.1	3e-114
146- 1:	Ga02G0080.1	Ga03G2639.1	2e-125
146- 2:	Ga02G0084.1	Ga03G2635.1	1e-141
146- 3:	Ga02G0088.1	Ga03G2634.1	2e-196
146- 4:	Ga02G0090.1	Ga03G2633.1	1e-85
146- 5:	Ga02G0091.1	Ga03G2630.1	8e-27
146- 6:	Ga02G0092.1	Ga03G2620.1	8e-51
## Alignment 147: score=500.0 e_value=5e-26 N=11 Chr02&Chr04 plus
147- 0:	Ga02G1560.1	Ga04G0972.1	2e-215
147- 1:	Ga02G1561.1	Ga04G0989.1	1e-38
147- 2:	Ga02G1564.1	Ga04G0992.1	1e-184
147- 3:	Ga02G1566.1	Ga04G0993.1	8e-140
147- 4:	Ga02G1567.1	Ga04G0995.1	3e-113
147- 5:	Ga02G1569.1	Ga04G0997.1	5e-46
147- 6:	Ga02G1579.1	Ga04G1006.1	5e-16
147- 7:	Ga02G1581.1	Ga04G1017.1	2e-52
147- 8:	Ga02G1582.1	Ga04G1022.1	8e-145
147- 9:	Ga02G1584.1	Ga04G1028.1	1e-218
147- 10:	Ga02G1586.1	Ga04G1029.1	6e-20
## Alignment 148: score=463.0 e_value=1.8e-19 N=10 Chr02&Chr04 plus
148- 0:	Ga02G1726.1	Ga04G0693.1	4e-179
148- 1:	Ga02G1730.1	Ga04G0701.1	0
148- 2:	Ga02G1734.1	Ga04G0708.1	2e-133
148- 3:	Ga02G1735.1	Ga04G0712.1	3e-285
148- 4:	Ga02G1741.1	Ga04G0724.1	2e-148
148- 5:	Ga02G1743.1	Ga04G0725.1	2e-20
148- 6:	Ga02G1745.1	Ga04G0728.1	7e-32
148- 7:	Ga02G1746.1	Ga04G0729.1	7e-180
148- 8:	Ga02G1748.1	Ga04G0734.1	3e-14
148- 9:	Ga02G1751.1	Ga04G0738.1	2e-244
## Alignment 149: score=1471.0 e_value=2.4e-113 N=32 Chr02&Chr04 minus
149- 0:	Ga02G1631.1	Ga04G0891.1	0
149- 1:	Ga02G1633.1	Ga04G0888.1	3e-48
149- 2:	Ga02G1634.1	Ga04G0887.1	2e-126
149- 3:	Ga02G1635.1	Ga04G0885.1	1e-92
149- 4:	Ga02G1639.1	Ga04G0877.1	3e-216
149- 5:	Ga02G1640.1	Ga04G0876.1	3e-189
149- 6:	Ga02G1652.1	Ga04G0860.1	0
149- 7:	Ga02G1654.1	Ga04G0844.1	7e-18
149- 8:	Ga02G1655.1	Ga04G0842.1	0
149- 9:	Ga02G1659.1	Ga04G0829.1	8e-151
149- 10:	Ga02G1663.1	Ga04G0819.1	9e-117
149- 11:	Ga02G1668.1	Ga04G0814.1	8e-306
149- 12:	Ga02G1669.1	Ga04G0813.1	1e-27
149- 13:	Ga02G1670.1	Ga04G0812.1	5e-106
149- 14:	Ga02G1672.1	Ga04G0802.1	7e-257
149- 15:	Ga02G1673.1	Ga04G0800.1	6e-152
149- 16:	Ga02G1676.1	Ga04G0797.1	8e-134
149- 17:	Ga02G1684.1	Ga04G0794.1	1e-213
149- 18:	Ga02G1685.1	Ga04G0792.1	6e-17
149- 19:	Ga02G1687.1	Ga04G0786.1	2e-244
149- 20:	Ga02G1698.1	Ga04G0777.1	4e-49
149- 21:	Ga02G1699.1	Ga04G0775.1	1e-45
149- 22:	Ga02G1700.1	Ga04G0772.1	4e-264
149- 23:	Ga02G1701.1	Ga04G0770.1	2e-225
149- 24:	Ga02G1702.1	Ga04G0769.1	1e-32
149- 25:	Ga02G1703.1	Ga04G0766.1	4e-250
149- 26:	Ga02G1706.1	Ga04G0754.1	2e-115
149- 27:	Ga02G1707.1	Ga04G0752.1	1e-50
149- 28:	Ga02G1711.1	Ga04G0749.1	5e-61
149- 29:	Ga02G1718.1	Ga04G0741.1	5e-206
149- 30:	Ga02G1719.1	Ga04G0740.1	0
149- 31:	Ga02G1720.1	Ga04G0739.1	2e-51
## Alignment 150: score=721.0 e_value=5.5e-41 N=16 Chr02&Chr04 minus
150- 0:	Ga02G1130.1	Ga04G0251.1	5e-150
150- 1:	Ga02G1133.1	Ga04G0249.1	2e-182
150- 2:	Ga02G1135.1	Ga04G0248.1	2e-190
150- 3:	Ga02G1143.1	Ga04G0246.1	6e-13
150- 4:	Ga02G1147.1	Ga04G0245.1	1e-248
150- 5:	Ga02G1149.1	Ga04G0244.1	1e-284
150- 6:	Ga02G1156.1	Ga04G0237.1	4e-53
150- 7:	Ga02G1163.1	Ga04G0236.1	5e-98
150- 8:	Ga02G1167.1	Ga04G0235.1	3e-126
150- 9:	Ga02G1179.1	Ga04G0232.1	2e-243
150- 10:	Ga02G1183.1	Ga04G0229.1	3e-184
150- 11:	Ga02G1191.1	Ga04G0226.1	9e-209
150- 12:	Ga02G1200.1	Ga04G0217.1	8e-64
150- 13:	Ga02G1208.1	Ga04G0213.1	9e-132
150- 14:	Ga02G1220.1	Ga04G0212.1	6e-49
150- 15:	Ga02G1224.1	Ga04G0211.1	2e-80
## Alignment 151: score=476.0 e_value=3.5e-20 N=10 Chr02&Chr04 minus
151- 0:	Ga02G1484.1	Ga04G1155.1	0
151- 1:	Ga02G1485.1	Ga04G1154.1	3e-295
151- 2:	Ga02G1486.1	Ga04G1152.1	2e-183
151- 3:	Ga02G1488.1	Ga04G1146.1	2e-183
151- 4:	Ga02G1489.1	Ga04G1145.1	1e-81
151- 5:	Ga02G1490.1	Ga04G1142.1	0
151- 6:	Ga02G1495.1	Ga04G1140.1	3e-271
151- 7:	Ga02G1498.1	Ga04G1135.1	3e-39
151- 8:	Ga02G1505.1	Ga04G1133.1	8e-115
[truncated: 15,245 more rows]

## Sheet: Table S2b G. raimondii_x0009__x0009__x0009__x0009__x0009_
Table S2b The collinear genes,collinear blocks and tandem repeat genes about G. raimondii
############### Parameters ###############
# MATCH_SCORE: 50
# MATCH_SIZE: 5
# GAP_PENALTY: -1
# OVERLAP_WINDOW: 5
# E_VALUE: 1e-05
# MAX GAPS: 25
############### Statistics ###############
# Number of collinear genes: 16642, Percentage: 44.37
# Number of all genes: 37505
##########################################
## Alignment 0: score=1807.0 e_value=8.6e-153 N=41 Chr01&Chr01 plus
0- 0:	Gorai.001G087900.1	Gorai.001G205500.1	2e-11
0- 1:	Gorai.001G089700.1	Gorai.001G206600.1	3e-40
0- 2:	Gorai.001G089900.1	Gorai.001G207100.1	9e-85
0- 3:	Gorai.001G090000.1	Gorai.001G207300.1	2e-38
0- 4:	Gorai.001G090100.1	Gorai.001G207500.1	3e-60
0- 5:	Gorai.001G090200.1	Gorai.001G208000.1	8e-206
0- 6:	Gorai.001G090300.1	Gorai.001G208200.1	1e-232
0- 7:	Gorai.001G090400.1	Gorai.001G209200.1	6e-140
0- 8:	Gorai.001G091200.1	Gorai.001G209500.1	6e-08
0- 9:	Gorai.001G092200.1	Gorai.001G211700.2	6e-82
0- 10:	Gorai.001G092700.1	Gorai.001G212600.1	0
0- 11:	Gorai.001G092800.1	Gorai.001G213300.1	1e-19
0- 12:	Gorai.001G092900.1	Gorai.001G213400.1	3e-69
0- 13:	Gorai.001G093900.1	Gorai.001G214500.1	4e-58
0- 14:	Gorai.001G094300.1	Gorai.001G214800.1	4e-128
0- 15:	Gorai.001G095600.1	Gorai.001G216600.1	2e-138
0- 16:	Gorai.001G096200.1	Gorai.001G217400.1	4e-20
0- 17:	Gorai.001G096500.1	Gorai.001G217500.1	3e-86
0- 18:	Gorai.001G097000.1	Gorai.001G218300.1	3e-107
0- 19:	Gorai.001G097600.1	Gorai.001G218800.1	7e-218
0- 20:	Gorai.001G097800.2	Gorai.001G218900.1	0
0- 21:	Gorai.001G097900.1	Gorai.001G219000.1	2e-90
0- 22:	Gorai.001G098000.1	Gorai.001G219100.1	1e-93
0- 23:	Gorai.001G098300.2	Gorai.001G219900.1	1e-196
0- 24:	Gorai.001G098600.1	Gorai.001G220100.1	2e-42
0- 25:	Gorai.001G099200.1	Gorai.001G220800.1	4e-15
0- 26:	Gorai.001G099500.2	Gorai.001G223300.1	2e-238
0- 27:	Gorai.001G099600.2	Gorai.001G223700.3	4e-60
0- 28:	Gorai.001G099700.1	Gorai.001G223800.3	9e-144
0- 29:	Gorai.001G100100.1	Gorai.001G225600.1	0
0- 30:	Gorai.001G101000.1	Gorai.001G226500.1	2e-115
0- 31:	Gorai.001G101100.1	Gorai.001G227000.1	2e-215
0- 32:	Gorai.001G101400.1	Gorai.001G227300.1	1e-53
0- 33:	Gorai.001G101500.1	Gorai.001G227400.1	2e-95
0- 34:	Gorai.001G102000.1	Gorai.001G227700.1	1e-31
0- 35:	Gorai.001G102500.1	Gorai.001G228800.1	5e-50
0- 36:	Gorai.001G102600.1	Gorai.001G229000.1	1e-153
0- 37:	Gorai.001G102800.1	Gorai.001G229300.1	3e-176
0- 38:	Gorai.001G103300.1	Gorai.001G230000.1	8e-65
0- 39:	Gorai.001G103700.1	Gorai.001G230300.1	2e-132
0- 40:	Gorai.001G105100.1	Gorai.001G231300.1	2e-93
## Alignment 1: score=524.0 e_value=6.8e-25 N=11 Chr01&Chr01 plus
1- 0:	Gorai.001G176600.1	Gorai.001G252400.1	1e-39
1- 1:	Gorai.001G176800.1	Gorai.001G252600.1	3e-40
1- 2:	Gorai.001G177600.1	Gorai.001G253900.4	5e-112
1- 3:	Gorai.001G177700.2	Gorai.001G254000.1	5e-99
1- 4:	Gorai.001G178000.1	Gorai.001G254100.1	7e-259
1- 5:	Gorai.001G178100.1	Gorai.001G254200.1	5e-75
1- 6:	Gorai.001G178800.1	Gorai.001G254300.1	2e-121
1- 7:	Gorai.001G179100.1	Gorai.001G254400.1	5e-132
1- 8:	Gorai.001G179300.1	Gorai.001G254700.1	1e-217
1- 9:	Gorai.001G179400.1	Gorai.001G254800.1	5e-71
1- 10:	Gorai.001G179600.1	Gorai.001G254900.1	3e-256
## Alignment 2: score=656.0 e_value=5.6e-38 N=15 Chr01&Chr01 minus
2- 0:	Gorai.001G180200.1	Gorai.001G238300.1	2e-212
2- 1:	Gorai.001G181500.3	Gorai.001G237700.1	0
2- 2:	Gorai.001G181900.1	Gorai.001G237400.1	5e-213
2- 3:	Gorai.001G182300.1	Gorai.001G237300.1	8e-24
2- 4:	Gorai.001G182700.1	Gorai.001G236500.1	5e-207
2- 5:	Gorai.001G183200.1	Gorai.001G236200.1	2e-221
2- 6:	Gorai.001G183300.1	Gorai.001G235400.1	0
2- 7:	Gorai.001G183400.1	Gorai.001G234900.3	3e-203
2- 8:	Gorai.001G184500.1	Gorai.001G234000.1	4e-60
2- 9:	Gorai.001G186900.1	Gorai.001G233600.1	4e-164
2- 10:	Gorai.001G187200.1	Gorai.001G233500.1	1e-13
2- 11:	Gorai.001G187400.1	Gorai.001G233400.1	1e-49
2- 12:	Gorai.001G187500.1	Gorai.001G233300.2	4e-131
2- 13:	Gorai.001G188100.1	Gorai.001G231800.2	1e-80
2- 14:	Gorai.001G188300.1	Gorai.001G231300.1	2e-95
## Alignment 3: score=632.0 e_value=1.2e-35 N=14 Chr01&Chr01 minus
3- 0:	Gorai.001G189700.1	Gorai.001G224000.1	1e-130
3- 1:	Gorai.001G190000.1	Gorai.001G223800.3	3e-154
3- 2:	Gorai.001G190300.1	Gorai.001G223700.3	3e-51
3- 3:	Gorai.001G190400.1	Gorai.001G223300.1	2e-262
3- 4:	Gorai.001G191400.1	Gorai.001G222200.1	2e-51
3- 5:	Gorai.001G191800.1	Gorai.001G221400.1	5e-204
3- 6:	Gorai.001G192000.2	Gorai.001G220900.1	5e-154
3- 7:	Gorai.001G193100.2	Gorai.001G219900.1	1e-194
3- 8:	Gorai.001G194000.1	Gorai.001G219600.1	2e-32
3- 9:	Gorai.001G194200.1	Gorai.001G219500.1	1e-198
3- 10:	Gorai.001G194400.1	Gorai.001G219000.1	2e-94
3- 11:	Gorai.001G194500.1	Gorai.001G218800.1	5e-211
3- 12:	Gorai.001G195200.1	Gorai.001G217700.1	2e-148
3- 13:	Gorai.001G195900.1	Gorai.001G217500.1	5e-59
## Alignment 4: score=573.0 e_value=1.9e-33 N=13 Chr01&Chr01 minus
4- 0:	Gorai.001G093800.1	Gorai.001G197800.1	6e-105
4- 1:	Gorai.001G095400.1	Gorai.001G196200.1	3e-292
4- 2:	Gorai.001G096500.1	Gorai.001G195900.1	3e-71
4- 3:	Gorai.001G096900.1	Gorai.001G195600.1	1e-145
4- 4:	Gorai.001G097600.1	Gorai.001G194500.1	6e-206
4- 5:	Gorai.001G097900.1	Gorai.001G194400.1	4e-87
4- 6:	Gorai.001G098100.1	Gorai.001G193800.1	4e-145
4- 7:	Gorai.001G098300.2	Gorai.001G193100.2	2e-204
4- 8:	Gorai.001G099000.1	Gorai.001G191700.1	0
4- 9:	Gorai.001G099100.1	Gorai.001G191600.1	3e-66
4- 10:	Gorai.001G099500.2	Gorai.001G190400.1	2e-286
4- 11:	Gorai.001G099600.2	Gorai.001G190300.1	5e-56
4- 12:	Gorai.001G099700.1	Gorai.001G190000.1	7e-144
## Alignment 5: score=505.0 e_value=1.5e-29 N=13 Chr01&Chr01 minus
5- 0:	Gorai.001G002700.1	Gorai.001G029400.1	3e-132
5- 1:	Gorai.001G004600.1	Gorai.001G029100.1	5e-13
5- 2:	Gorai.001G006700.1	Gorai.001G027100.1	1e-94
5- 3:	Gorai.001G008900.1	Gorai.001G026200.1	1e-284
5- 4:	Gorai.001G009900.1	Gorai.001G024400.1	1e-100
5- 5:	Gorai.001G010000.1	Gorai.001G024300.1	7e-62
5- 6:	Gorai.001G011000.1	Gorai.001G023200.1	3e-159
5- 7:	Gorai.001G012100.1	Gorai.001G022700.1	7e-10
5- 8:	Gorai.001G013200.1	Gorai.001G022600.1	1e-18
5- 9:	Gorai.001G014700.1	Gorai.001G020800.1	4e-27
5- 10:	Gorai.001G015200.1	Gorai.001G020400.1	4e-57
5- 11:	Gorai.001G015500.1	Gorai.001G019700.1	2e-27
5- 12:	Gorai.001G016800.1	Gorai.001G019100.1	2e-42
## Alignment 6: score=289.0 e_value=5e-13 N=7 Chr01&Chr02 plus
6- 0:	Gorai.001G248200.1	Gorai.002G249700.1	7e-172
6- 1:	Gorai.001G248300.1	Gorai.002G250200.1	6e-76
6- 2:	Gorai.001G248400.1	Gorai.002G251600.1	2e-217
6- 3:	Gorai.001G248900.1	Gorai.002G252200.1	4e-76
6- 4:	Gorai.001G249000.1	Gorai.002G252600.1	2e-252
6- 5:	Gorai.001G250000.1	Gorai.002G253900.1	3e-53
6- 6:	Gorai.001G251900.2	Gorai.002G256400.1	4e-46
## Alignment 7: score=605.0 e_value=2.9e-35 N=14 Chr01&Chr02 minus
7- 0:	Gorai.001G119600.1	Gorai.002G242400.1	6e-11
7- 1:	Gorai.001G120000.1	Gorai.002G242200.1	8e-60
7- 2:	Gorai.001G120300.1	Gorai.002G241500.1	2e-30
7- 3:	Gorai.001G120800.1	Gorai.002G241200.1	6e-27
7- 4:	Gorai.001G121000.1	Gorai.002G240300.1	9e-89
7- 5:	Gorai.001G122500.1	Gorai.002G239000.1	2e-113
7- 6:	Gorai.001G122800.1	Gorai.002G238300.1	6e-60
7- 7:	Gorai.001G123500.2	Gorai.002G236700.1	1e-19
7- 8:	Gorai.001G123700.1	Gorai.002G236500.1	2e-23
7- 9:	Gorai.001G124400.1	Gorai.002G235800.1	1e-58
7- 10:	Gorai.001G125200.1	Gorai.002G235300.1	3e-289
7- 11:	Gorai.001G125400.1	Gorai.002G234900.1	4e-143
7- 12:	Gorai.001G125700.1	Gorai.002G234800.1	2e-95
7- 13:	Gorai.001G127100.1	Gorai.002G232700.1	0
## Alignment 8: score=356.0 e_value=4.5e-19 N=9 Chr01&Chr03 plus
8- 0:	Gorai.001G053000.1	Gorai.003G116200.1	2e-210
8- 1:	Gorai.001G053800.1	Gorai.003G117000.1	6e-102
8- 2:	Gorai.001G055000.1	Gorai.003G118200.4	6e-90
8- 3:	Gorai.001G055300.1	Gorai.003G118400.1	1e-251
8- 4:	Gorai.001G056300.1	Gorai.003G118800.1	5e-134
8- 5:	Gorai.001G057900.1	Gorai.003G120300.1	4e-25
8- 6:	Gorai.001G058100.1	Gorai.003G120400.1	5e-238
8- 7:	Gorai.001G058200.1	Gorai.003G123000.1	4e-170
8- 8:	Gorai.001G058600.1	Gorai.003G125500.1	6e-139
## Alignment 9: score=1999.0 e_value=1.9e-163 N=43 Chr01&Chr03 minus
9- 0:	Gorai.001G105700.1	Gorai.003G139500.1	3e-22
9- 1:	Gorai.001G105800.1	Gorai.003G139400.1	3e-223
9- 2:	Gorai.001G105900.1	Gorai.003G139200.1	4e-223
9- 3:	Gorai.001G106000.1	Gorai.003G138400.1	1e-98
9- 4:	Gorai.001G106600.1	Gorai.003G138200.1	6e-71
9- 5:	Gorai.001G106700.1	Gorai.003G138100.1	9e-57
9- 6:	Gorai.001G106800.2	Gorai.003G137900.2	0
9- 7:	Gorai.001G106900.1	Gorai.003G137800.1	4e-48
9- 8:	Gorai.001G107000.2	Gorai.003G137700.1	0
9- 9:	Gorai.001G107200.1	Gorai.003G137600.1	8e-153
9- 10:	Gorai.001G107400.1	Gorai.003G137500.1	1e-258
9- 11:	Gorai.001G107500.1	Gorai.003G137300.1	4e-55
9- 12:	Gorai.001G107600.1	Gorai.003G136800.1	2e-73
9- 13:	Gorai.001G107800.1	Gorai.003G136700.1	5e-51
9- 14:	Gorai.001G107900.1	Gorai.003G136400.1	8e-92
9- 15:	Gorai.001G108000.1	Gorai.003G136300.1	2e-122
9- 16:	Gorai.001G108200.1	Gorai.003G136100.1	2e-71
9- 17:	Gorai.001G108300.1	Gorai.003G135400.1	4e-49
9- 18:	Gorai.001G108400.1	Gorai.003G135300.1	2e-40
9- 19:	Gorai.001G108500.3	Gorai.003G135200.2	2e-92
9- 20:	Gorai.001G108800.1	Gorai.003G134400.1	4e-93
9- 21:	Gorai.001G109100.2	Gorai.003G133600.1	6e-103
9- 22:	Gorai.001G109300.1	Gorai.003G133200.1	6e-88
9- 23:	Gorai.001G109500.1	Gorai.003G133100.1	2e-220
9- 24:	Gorai.001G110100.1	Gorai.003G132700.1	3e-199
9- 25:	Gorai.001G110300.1	Gorai.003G132600.1	5e-30
9- 26:	Gorai.001G110400.1	Gorai.003G132400.1	3e-218
9- 27:	Gorai.001G110500.1	Gorai.003G132100.1	2e-179
9- 28:	Gorai.001G111100.1	Gorai.003G131000.1	8e-139
9- 29:	Gorai.001G111400.1	Gorai.003G130800.1	1e-55
9- 30:	Gorai.001G111500.1	Gorai.003G130400.1	2e-174
9- 31:	Gorai.001G111700.1	Gorai.003G129900.1	8e-237
9- 32:	Gorai.001G111900.1	Gorai.003G129300.1	5e-147
9- 33:	Gorai.001G112000.3	Gorai.003G129200.1	0
9- 34:	Gorai.001G112200.3	Gorai.003G129100.1	1e-109
9- 35:	Gorai.001G112800.1	Gorai.003G128300.1	2e-171
9- 36:	Gorai.001G112900.1	Gorai.003G128200.1	8e-127
9- 37:	Gorai.001G113000.2	Gorai.003G128100.1	7e-109
9- 38:	Gorai.001G114400.1	Gorai.003G126600.1	2e-182
9- 39:	Gorai.001G115000.1	Gorai.003G124100.1	6e-27
9- 40:	Gorai.001G115100.1	Gorai.003G123900.1	1e-264
9- 41:	Gorai.001G115400.1	Gorai.003G123600.1	1e-150
9- 42:	Gorai.001G117500.1	Gorai.003G122100.1	0.0002
## Alignment 10: score=789.0 e_value=5.2e-47 N=17 Chr01&Chr03 minus
10- 0:	Gorai.001G061000.1	Gorai.003G109600.1	2e-77
10- 1:	Gorai.001G061700.1	Gorai.003G109200.1	2e-254
10- 2:	Gorai.001G062000.1	Gorai.003G108800.1	0
10- 3:	Gorai.001G062400.1	Gorai.003G108300.1	1e-216
10- 4:	Gorai.001G063000.1	Gorai.003G107800.1	2e-112
10- 5:	Gorai.001G063100.2	Gorai.003G107700.1	7e-120
10- 6:	Gorai.001G063600.1	Gorai.003G107400.1	8e-124
10- 7:	Gorai.001G063800.1	Gorai.003G107300.1	1e-234
10- 8:	Gorai.001G063900.1	Gorai.003G107200.2	6e-143
10- 9:	Gorai.001G064200.1	Gorai.003G106700.1	8e-85
10- 10:	Gorai.001G064600.1	Gorai.003G106600.1	4e-281
10- 11:	Gorai.001G064800.2	Gorai.003G106100.1	0
10- 12:	Gorai.001G065800.1	Gorai.003G104900.1	1e-73
10- 13:	Gorai.001G066000.1	Gorai.003G104700.1	1e-185
10- 14:	Gorai.001G066600.2	Gorai.003G103300.2	6e-264
10- 15:	Gorai.001G066900.1	Gorai.003G103200.2	1e-98
10- 16:	Gorai.001G067000.1	Gorai.003G103100.1	2e-94
## Alignment 11: score=430.0 e_value=3.4e-21 N=10 Chr01&Chr03 minus
11- 0:	Gorai.001G005700.1	Gorai.003G065300.1	5e-152
11- 1:	Gorai.001G006000.1	Gorai.003G065200.1	1e-145
11- 2:	Gorai.001G008100.1	Gorai.003G063500.1	2e-48
11- 3:	Gorai.001G008700.1	Gorai.003G062600.1	1e-34
11- 4:	Gorai.001G008900.1	Gorai.003G061800.1	1e-281
11- 5:	Gorai.001G009300.1	Gorai.003G061500.2	2e-78
11- 6:	Gorai.001G009600.1	Gorai.003G061300.1	2e-24
11- 7:	Gorai.001G010600.1	Gorai.003G060100.1	1e-20
11- 8:	Gorai.001G011600.1	Gorai.003G059500.1	0
11- 9:	Gorai.001G012500.1	Gorai.003G059200.1	2e-111
## Alignment 12: score=412.0 e_value=2.3e-16 N=9 Chr01&Chr03 minus
12- 0:	Gorai.001G075800.1	Gorai.003G103000.1	1e-79
12- 1:	Gorai.001G076200.1	Gorai.003G102500.1	3e-148
12- 2:	Gorai.001G076400.1	Gorai.003G102000.1	3e-38
12- 3:	Gorai.001G077000.1	Gorai.003G101300.1	1e-60
12- 4:	Gorai.001G077400.1	Gorai.003G101200.1	1e-169
12- 5:	Gorai.001G077600.2	Gorai.003G100900.1	0
12- 6:	Gorai.001G078500.1	Gorai.003G099500.1	4e-77
12- 7:	Gorai.001G078600.1	Gorai.003G099200.1	8e-146
12- 8:	Gorai.001G078800.1	Gorai.003G098700.1	2e-86
## Alignment 13: score=409.0 e_value=8.3e-16 N=9 Chr01&Chr03 minus
13- 0:	Gorai.001G048200.1	Gorai.003G114100.2	1e-129
13- 1:	Gorai.001G048600.1	Gorai.003G113500.1	1e-244
13- 2:	Gorai.001G049100.1	Gorai.003G113400.1	0
13- 3:	Gorai.001G050200.1	Gorai.003G112800.1	4e-209
13- 4:	Gorai.001G051100.1	Gorai.003G112200.1	4e-37
13- 5:	Gorai.001G051500.1	Gorai.003G112000.1	2e-311
13- 6:	Gorai.001G051900.1	Gorai.003G111400.1	4e-06
13- 7:	Gorai.001G052200.1	Gorai.003G111000.1	9e-248
13- 8:	Gorai.001G052500.2	Gorai.003G110600.1	3e-115
## Alignment 14: score=286.0 e_value=1.5e-08 N=6 Chr01&Chr03 minus
14- 0:	Gorai.001G198700.1	Gorai.003G002800.1	2e-223
14- 1:	Gorai.001G199100.1	Gorai.003G002300.3	0
14- 2:	Gorai.001G199200.1	Gorai.003G002200.1	7e-78
14- 3:	Gorai.001G199300.1	Gorai.003G001900.1	3e-102
14- 4:	Gorai.001G199400.1	Gorai.003G001700.1	3e-69
14- 5:	Gorai.001G199900.1	Gorai.003G000900.1	1e-89
## Alignment 15: score=1047.0 e_value=1.5e-68 N=24 Chr01&Chr04 plus
15- 0:	Gorai.001G002600.1	Gorai.004G278200.1	2e-209
15- 1:	Gorai.001G002700.1	Gorai.004G278500.1	0
15- 2:	Gorai.001G003200.1	Gorai.004G278900.1	2e-206
15- 3:	Gorai.001G003300.1	Gorai.004G279300.1	1e-207
15- 4:	Gorai.001G004700.1	Gorai.004G279800.1	3e-18
15- 5:	Gorai.001G005700.1	Gorai.004G280200.1	1e-150
15- 6:	Gorai.001G006000.1	Gorai.004G280400.1	2e-189
15- 7:	Gorai.001G006400.1	Gorai.004G280500.1	0
15- 8:	Gorai.001G007200.1	Gorai.004G280900.2	1e-96
15- 9:	Gorai.001G008100.1	Gorai.004G281600.1	2e-84
15- 10:	Gorai.001G009200.1	Gorai.004G281900.1	1e-223
15- 11:	Gorai.001G009300.1	Gorai.004G282000.1	1e-96
15- 12:	Gorai.001G009500.1	Gorai.004G282100.1	3e-28
15- 13:	Gorai.001G009900.1	Gorai.004G283000.1	1e-144
15- 14:	Gorai.001G010300.3	Gorai.004G283100.1	3e-100
15- 15:	Gorai.001G012700.1	Gorai.004G284200.1	4e-48
15- 16:	Gorai.001G013500.1	Gorai.004G284400.2	8e-149
15- 17:	Gorai.001G014800.1	Gorai.004G284700.1	1e-29
15- 18:	Gorai.001G015600.1	Gorai.004G284800.1	4e-55
15- 19:	Gorai.001G016300.1	Gorai.004G285000.1	5e-165
15- 20:	Gorai.001G016800.1	Gorai.004G285200.1	2e-60
15- 21:	Gorai.001G017500.1	Gorai.004G285600.1	5e-35
15- 22:	Gorai.001G019100.1	Gorai.004G285900.1	1e-43
15- 23:	Gorai.001G019200.1	Gorai.004G286000.1	3e-209
## Alignment 16: score=846.0 e_value=6.8e-53 N=19 Chr01&Chr04 plus
16- 0:	Gorai.001G141400.1	Gorai.004G142900.1	0
16- 1:	Gorai.001G142300.1	Gorai.004G143100.1	1e-223
16- 2:	Gorai.001G143100.1	Gorai.004G143300.1	1e-173
16- 3:	Gorai.001G143300.1	Gorai.004G143900.1	2e-256
16- 4:	Gorai.001G143700.1	Gorai.004G144000.1	3e-77
16- 5:	Gorai.001G144400.1	Gorai.004G144400.1	2e-27
16- 6:	Gorai.001G146100.1	Gorai.004G146100.1	4e-98
16- 7:	Gorai.001G146800.1	Gorai.004G146800.1	2e-229
16- 8:	Gorai.001G148100.1	Gorai.004G147500.1	2e-64
16- 9:	Gorai.001G148500.1	Gorai.004G147600.1	5e-150
16- 10:	Gorai.001G148600.1	Gorai.004G147700.1	9e-62
16- 11:	Gorai.001G148800.1	Gorai.004G147900.1	3e-81
16- 12:	Gorai.001G148900.1	Gorai.004G148200.1	3e-124
16- 13:	Gorai.001G149900.1	Gorai.004G148800.1	1e-217
16- 14:	Gorai.001G150500.1	Gorai.004G149200.1	5e-102
16- 15:	Gorai.001G150900.1	Gorai.004G149300.1	2e-261
16- 16:	Gorai.001G151700.1	Gorai.004G149500.1	8e-165
16- 17:	Gorai.001G152500.1	Gorai.004G150200.1	9e-201
16- 18:	Gorai.001G153000.1	Gorai.004G150500.1	4e-109
## Alignment 17: score=749.0 e_value=8.2e-45 N=17 Chr01&Chr04 plus
17- 0:	Gorai.001G105300.2	Gorai.004G002000.1	0
17- 1:	Gorai.001G106900.1	Gorai.004G003100.1	8e-48
17- 2:	Gorai.001G107000.2	Gorai.004G003200.1	0
17- 3:	Gorai.001G107200.1	Gorai.004G003600.1	1e-175
17- 4:	Gorai.001G107600.1	Gorai.004G003800.1	8e-74
17- 5:	Gorai.001G108300.1	Gorai.004G003900.1	2e-56
17- 6:	Gorai.001G108500.3	Gorai.004G004300.1	7e-94
17- 7:	Gorai.001G109300.1	Gorai.004G004800.1	7e-109
17- 8:	Gorai.001G110400.1	Gorai.004G004900.1	2e-218
17- 9:	Gorai.001G111000.1	Gorai.004G005100.1	1e-53
17- 10:	Gorai.001G111500.1	Gorai.004G005200.1	2e-140
17- 11:	Gorai.001G112000.3	Gorai.004G005400.1	0
17- 12:	Gorai.001G112400.1	Gorai.004G006000.1	1e-19
17- 13:	Gorai.001G113000.2	Gorai.004G006300.1	5e-111
17- 14:	Gorai.001G114100.1	Gorai.004G006500.1	3e-71
17- 15:	Gorai.001G115400.1	Gorai.004G007000.1	3e-56
17- 16:	Gorai.001G116400.1	Gorai.004G007300.1	3e-248
## Alignment 18: score=706.0 e_value=3.5e-41 N=16 Chr01&Chr04 plus
18- 0:	Gorai.001G178100.1	Gorai.004G221200.1	2e-72
18- 1:	Gorai.001G178800.1	Gorai.004G221300.1	2e-102
18- 2:	Gorai.001G179300.1	Gorai.004G221700.1	5e-189
18- 3:	Gorai.001G180300.1	Gorai.004G222100.1	2e-99
18- 4:	Gorai.001G181300.1	Gorai.004G222400.1	5e-40
18- 5:	Gorai.001G181800.1	Gorai.004G222500.1	4e-105
18- 6:	Gorai.001G182900.1	Gorai.004G222800.1	0
18- 7:	Gorai.001G183200.1	Gorai.004G223200.1	4e-217
18- 8:	Gorai.001G183300.1	Gorai.004G223500.1	0
18- 9:	Gorai.001G183600.1	Gorai.004G224800.1	1e-15
18- 10:	Gorai.001G185100.1	Gorai.004G225000.1	0
18- 11:	Gorai.001G186300.1	Gorai.004G225300.1	1e-30
18- 12:	Gorai.001G186800.1	Gorai.004G225900.1	0
18- 13:	Gorai.001G187100.1	Gorai.004G226000.1	0
18- 14:	Gorai.001G187400.1	Gorai.004G226100.3	7e-42
18- 15:	Gorai.001G187500.1	Gorai.004G226300.1	2e-120
## Alignment 19: score=663.0 e_value=9e-44 N=16 Chr01&Chr04 plus
19- 0:	Gorai.001G150000.1	Gorai.004G125900.1	4e-35
19- 1:	Gorai.001G150200.1	Gorai.004G128200.1	4e-79
19- 2:	Gorai.001G150800.1	Gorai.004G129200.1	1e-107
19- 3:	Gorai.001G151700.1	Gorai.004G129600.1	2e-97
19- 4:	Gorai.001G153100.1	Gorai.004G130400.1	1e-153
19- 5:	Gorai.001G153200.1	Gorai.004G130600.1	1e-79
19- 6:	Gorai.001G154500.1	Gorai.004G132400.1	5e-212
19- 7:	Gorai.001G154800.2	Gorai.004G132600.1	2e-303
19- 8:	Gorai.001G155800.2	Gorai.004G134600.1	5e-70
19- 9:	Gorai.001G155900.1	Gorai.004G134800.1	1e-89
19- 10:	Gorai.001G156700.1	Gorai.004G135600.1	3e-08
19- 11:	Gorai.001G156900.1	Gorai.004G135700.1	2e-40
19- 12:	Gorai.001G157900.1	Gorai.004G137000.1	2e-87
19- 13:	Gorai.001G158900.1	Gorai.004G138900.1	2e-189
19- 14:	Gorai.001G159300.1	Gorai.004G139600.1	3e-56
19- 15:	Gorai.001G159500.1	Gorai.004G139700.2	3e-35
## Alignment 20: score=555.0 e_value=7.8e-30 N=13 Chr01&Chr04 plus
20- 0:	Gorai.001G126700.2	Gorai.004G011800.1	8e-147
20- 1:	Gorai.001G128100.1	Gorai.004G012100.1	3e-64
20- 2:	Gorai.001G129100.1	Gorai.004G012400.1	3e-153
20- 3:	Gorai.001G129500.1	Gorai.004G012700.1	9e-60
20- 4:	Gorai.001G129700.1	Gorai.004G012800.1	3e-66
20- 5:	Gorai.001G130500.1	Gorai.004G013100.1	3e-18
20- 6:	Gorai.001G132000.1	Gorai.004G013200.1	7e-182
20- 7:	Gorai.001G132600.1	Gorai.004G013500.1	6e-129
20- 8:	Gorai.001G132800.1	Gorai.004G013600.1	2e-89
20- 9:	Gorai.001G133100.1	Gorai.004G014300.1	3e-46
20- 10:	Gorai.001G134100.1	Gorai.004G014800.1	2e-106
20- 11:	Gorai.001G135000.1	Gorai.004G015100.1	2e-210
20- 12:	Gorai.001G137000.1	Gorai.004G015700.1	1e-12
## Alignment 21: score=421.0 e_value=6.1e-18 N=9 Chr01&Chr04 plus
21- 0:	Gorai.001G251600.1	Gorai.004G219900.1	9e-49
21- 1:	Gorai.001G252200.1	Gorai.004G220400.1	6e-128
21- 2:	Gorai.001G252600.1	Gorai.004G220800.1	6e-46
21- 3:	Gorai.001G253400.3	Gorai.004G220900.1	5e-53
21- 4:	Gorai.001G254200.1	Gorai.004G221200.1	5e-71
21- 5:	Gorai.001G254300.1	Gorai.004G221300.1	3e-105
21- 6:	Gorai.001G254600.1	Gorai.004G221600.1	3e-164
21- 7:	Gorai.001G254700.1	Gorai.004G221700.1	1e-206
21- 8:	Gorai.001G255300.1	Gorai.004G221900.1	3e-40
## Alignment 22: score=387.0 e_value=3.5e-18 N=9 Chr01&Chr04 plus
22- 0:	Gorai.001G027900.1	Gorai.004G290500.1	5e-197
22- 1:	Gorai.001G028600.1	Gorai.004G290600.2	2e-105
22- 2:	Gorai.001G029900.1	Gorai.004G291000.1	3e-24
22- 3:	Gorai.001G030600.1	Gorai.004G291100.1	4e-225
22- 4:	Gorai.001G030700.1	Gorai.004G291300.1	7e-82
22- 5:	Gorai.001G031200.1	Gorai.004G291400.1	4e-93
22- 6:	Gorai.001G032800.1	Gorai.004G292200.1	1e-68
22- 7:	Gorai.001G033200.1	Gorai.004G292600.1	8e-82
22- 8:	Gorai.001G034300.1	Gorai.004G294300.1	2e-06
## Alignment 23: score=370.0 e_value=1.3e-14 N=8 Chr01&Chr04 plus
23- 0:	Gorai.001G120200.1	Gorai.004G008600.1	5e-72
23- 1:	Gorai.001G120800.1	Gorai.004G008900.1	6e-27
23- 2:	Gorai.001G121200.1	Gorai.004G009200.1	2e-228
23- 3:	Gorai.001G121400.1	Gorai.004G009400.1	1e-226
23- 4:	Gorai.001G121600.1	Gorai.004G009500.1	3e-155
23- 5:	Gorai.001G122700.1	Gorai.004G010300.1	3e-81
23- 6:	Gorai.001G123500.2	Gorai.004G011400.1	2e-13
23- 7:	Gorai.001G123600.1	Gorai.004G011500.1	3e-129
## Alignment 24: score=359.0 e_value=1.9e-14 N=8 Chr01&Chr04 plus
24- 0:	Gorai.001G173500.1	Gorai.004G160700.1	3e-115
24- 1:	Gorai.001G174200.1	Gorai.004G162400.1	2e-76
24- 2:	Gorai.001G174300.1	Gorai.004G162700.1	2e-233
24- 3:	Gorai.001G174900.1	Gorai.004G163500.1	4e-105
24- 4:	Gorai.001G175400.1	Gorai.004G164000.1	9e-61
24- 5:	Gorai.001G175800.1	Gorai.004G164800.1	5e-60
24- 6:	Gorai.001G176400.1	Gorai.004G165200.1	4e-171
24- 7:	Gorai.001G176500.1	Gorai.004G165300.1	4e-70
## Alignment 25: score=258.0 e_value=2.5e-09 N=6 Chr01&Chr04 plus
25- 0:	Gorai.001G189700.1	Gorai.004G060700.1	1e-131
25- 1:	Gorai.001G190000.1	Gorai.004G061000.2	2e-160
25- 2:	Gorai.001G190800.1	Gorai.004G061200.1	5e-38
25- 3:	Gorai.001G190900.1	Gorai.004G061300.1	2e-215
25- 4:	Gorai.001G193100.2	Gorai.004G061400.1	5e-202
25- 5:	Gorai.001G194400.1	Gorai.004G061700.1	1e-81
## Alignment 26: score=840.0 e_value=3.6e-50 N=18 Chr01&Chr04 minus
26- 0:	Gorai.001G231400.1	Gorai.004G227000.1	4e-98
26- 1:	Gorai.001G231500.1	Gorai.004G226900.1	2e-123
26- 2:	Gorai.001G232400.1	Gorai.004G226600.1	3e-111
26- 3:	Gorai.001G232500.1	Gorai.004G226500.1	8e-83
26- 4:	Gorai.001G233300.2	Gorai.004G226300.1	1e-125
26- 5:	Gorai.001G233500.1	Gorai.004G226200.1	1e-12
26- 6:	Gorai.001G233800.1	Gorai.004G226000.1	0
26- 7:	Gorai.001G233900.1	Gorai.004G225700.1	2e-36
26- 8:	Gorai.001G234000.1	Gorai.004G225600.1	1e-276
26- 9:	Gorai.001G234500.1	Gorai.004G224900.1	1e-19
26- 10:	Gorai.001G234700.1	Gorai.004G224000.1	1e-235
26- 11:	Gorai.001G235000.1	Gorai.004G223700.2	1e-46
26- 12:	Gorai.001G235100.1	Gorai.004G223600.1	5e-13
26- 13:	Gorai.001G235400.1	Gorai.004G223500.1	0
26- 14:	Gorai.001G235600.1	Gorai.004G223300.1	0
26- 15:	Gorai.001G236200.1	Gorai.004G223200.1	3e-215
26- 16:	Gorai.001G236400.1	Gorai.004G222600.1	2e-47
26- 17:	Gorai.001G237600.1	Gorai.004G222400.1	2e-44
## Alignment 27: score=419.0 e_value=3.3e-20 N=10 Chr01&Chr04 minus
27- 0:	Gorai.001G211100.1	Gorai.004G063400.4	9e-234
27- 1:	Gorai.001G213400.1	Gorai.004G063300.1	1e-67
27- 2:	Gorai.001G214600.1	Gorai.004G062500.1	6e-151
27- 3:	Gorai.001G215800.1	Gorai.004G062300.1	2e-11
27- 4:	Gorai.001G217400.1	Gorai.004G062100.1	4e-163
27- 5:	Gorai.001G218400.1	Gorai.004G061900.1	3e-74
27- 6:	Gorai.001G219000.1	Gorai.004G061700.1	3e-88
27- 7:	Gorai.001G219100.1	Gorai.004G061600.1	5e-93
27- 8:	Gorai.001G219900.1	Gorai.004G061400.1	4e-194
27- 9:	Gorai.001G220100.1	Gorai.004G061200.1	1e-41
## Alignment 28: score=390.0 e_value=5.5e-17 N=9 Chr01&Chr04 minus
28- 0:	Gorai.001G092900.1	Gorai.004G063300.1	7e-67
28- 1:	Gorai.001G093800.1	Gorai.004G062900.1	1e-106
28- 2:	Gorai.001G095900.1	Gorai.004G062300.1	1e-07
28- 3:	Gorai.001G096200.1	Gorai.004G062100.1	2e-23
28- 4:	Gorai.001G097900.1	Gorai.004G061700.1	4e-77
28- 5:	Gorai.001G098000.1	Gorai.004G061600.1	1e-89
28- 6:	Gorai.001G098300.2	Gorai.004G061400.1	5e-199
28- 7:	Gorai.001G098600.1	Gorai.004G061200.1	7e-131
28- 8:	Gorai.001G099700.1	Gorai.004G061000.2	1e-153
## Alignment 29: score=361.0 e_value=3e-14 N=8 Chr01&Chr04 minus
29- 0:	Gorai.001G169100.1	Gorai.004G158800.1	2e-283
29- 1:	Gorai.001G169700.1	Gorai.004G157600.1	3e-119
29- 2:	Gorai.001G169800.1	Gorai.004G157400.1	4e-259
29- 3:	Gorai.001G170200.1	Gorai.004G157200.1	0
29- 4:	Gorai.001G170800.2	Gorai.004G156900.1	8e-45
29- 5:	Gorai.001G171500.1	Gorai.004G156600.1	3e-135
29- 6:	Gorai.001G172700.1	Gorai.004G155900.1	6e-173
29- 7:	Gorai.001G172800.1	Gorai.004G155600.1	0
## Alignment 30: score=359.0 e_value=1.5e-14 N=8 Chr01&Chr04 minus
30- 0:	Gorai.001G041200.1	Gorai.004G277700.1	5e-87
30- 1:	Gorai.001G041400.1	Gorai.004G277600.1	5e-179
30- 2:	Gorai.001G041800.1	Gorai.004G277200.1	4e-33
30- 3:	Gorai.001G042600.2	Gorai.004G276800.1	6e-168
30- 4:	Gorai.001G043400.1	Gorai.004G276600.1	0
30- 5:	Gorai.001G044000.1	Gorai.004G276500.1	4e-77
30- 6:	Gorai.001G044300.1	Gorai.004G276300.1	2e-68
30- 7:	Gorai.001G045700.1	Gorai.004G274600.1	1e-234
## Alignment 31: score=333.0 e_value=4.2e-17 N=8 Chr01&Chr04 minus
31- 0:	Gorai.001G141300.1	Gorai.004G051500.1	3e-228
31- 1:	Gorai.001G142500.1	Gorai.004G050900.1	9e-41
31- 2:	Gorai.001G144200.1	Gorai.004G050400.1	8e-39
31- 3:	Gorai.001G145700.1	Gorai.004G049800.1	2e-131
31- 4:	Gorai.001G146100.1	Gorai.004G049700.1	1e-98
31- 5:	Gorai.001G146200.1	Gorai.004G049400.1	4e-186
31- 6:	Gorai.001G146500.1	Gorai.004G049300.1	3e-58
31- 7:	Gorai.001G147400.1	Gorai.004G047300.1	3e-172
## Alignment 32: score=308.0 e_value=5.4e-16 N=8 Chr01&Chr04 minus
32- 0:	Gorai.001G223800.3	Gorai.004G061000.2	3e-155
32- 1:	Gorai.001G224000.1	Gorai.004G060700.1	5e-140
32- 2:	Gorai.001G226000.1	Gorai.004G060400.1	4e-151
32- 3:	Gorai.001G226200.2	Gorai.004G060300.4	6e-44
32- 4:	Gorai.001G228100.1	Gorai.004G059500.1	3e-186
32- 5:	Gorai.001G228400.1	Gorai.004G059400.1	1e-158
32- 6:	Gorai.001G231000.1	Gorai.004G059200.1	4e-56
32- 7:	Gorai.001G233600.1	Gorai.004G056900.1	1e-12
## Alignment 33: score=289.0 e_value=2.2e-08 N=6 Chr01&Chr04 minus
33- 0:	Gorai.001G241800.1	Gorai.004G075800.1	2e-131
33- 1:	Gorai.001G241900.1	Gorai.004G075700.1	6e-146
33- 2:	Gorai.001G242200.1	Gorai.004G075500.1	1e-153
33- 3:	Gorai.001G242500.1	Gorai.004G075200.2	3e-129
33- 4:	Gorai.001G242800.1	Gorai.004G075000.1	3e-44
33- 5:	Gorai.001G243400.1	Gorai.004G074500.1	3e-44
## Alignment 34: score=410.0 e_value=5.2e-17 N=9 Chr01&Chr05 plus
34- 0:	Gorai.001G251100.1	Gorai.005G047800.1	2e-12
34- 1:	Gorai.001G251800.1	Gorai.005G048800.1	5e-98
34- 2:	Gorai.001G252400.1	Gorai.005G049200.1	8e-29
34- 3:	Gorai.001G252600.1	Gorai.005G049300.1	4e-44
34- 4:	Gorai.001G253200.1	Gorai.005G049900.1	1e-242
34- 5:	Gorai.001G253400.3	Gorai.005G050100.1	1e-34
34- 6:	Gorai.001G254200.1	Gorai.005G050400.1	1e-67
34- 7:	Gorai.001G254700.1	Gorai.005G050700.1	2e-193
34- 8:	Gorai.001G255300.1	Gorai.005G051600.1	2e-18
## Alignment 35: score=379.0 e_value=4.4e-18 N=9 Chr01&Chr05 plus
35- 0:	Gorai.001G176600.1	Gorai.005G049200.1	6e-26
35- 1:	Gorai.001G176800.1	Gorai.005G049300.1	1e-42
35- 2:	Gorai.001G178100.1	Gorai.005G050400.1	1e-66
35- 3:	Gorai.001G178900.1	Gorai.005G050500.1	5e-288
35- 4:	Gorai.001G179300.1	Gorai.005G050700.1	7e-180
35- 5:	Gorai.001G180200.1	Gorai.005G052500.1	7e-160
35- 6:	Gorai.001G180900.1	Gorai.005G053300.1	2e-77
35- 7:	Gorai.001G181600.2	Gorai.005G054100.1	4e-72
35- 8:	Gorai.001G182600.1	Gorai.005G055900.1	5e-61
## Alignment 36: score=274.0 e_value=3.7e-08 N=6 Chr01&Chr05 plus
36- 0:	Gorai.001G057500.1	Gorai.005G163900.1	1e-33
36- 1:	Gorai.001G057600.1	Gorai.005G164300.1	8e-38
36- 2:	Gorai.001G057700.1	Gorai.005G164600.2	6e-32
36- 3:	Gorai.001G057900.1	Gorai.005G165200.1	6e-24
36- 4:	Gorai.001G058400.1	Gorai.005G165700.1	3e-179
36- 5:	Gorai.001G059100.1	Gorai.005G167000.1	7e-118
## Alignment 37: score=271.0 e_value=8.4e-09 N=6 Chr01&Chr05 plus
37- 0:	Gorai.001G243800.1	Gorai.005G248900.1	3e-226
37- 1:	Gorai.001G244000.1	Gorai.005G249000.1	4e-290
37- 2:	Gorai.001G244500.1	Gorai.005G249300.1	1e-48
37- 3:	Gorai.001G244600.1	Gorai.005G250900.1	8e-25
37- 4:	Gorai.001G245100.1	Gorai.005G251000.1	1e-21
37- 5:	Gorai.001G245400.1	Gorai.005G251600.1	7e-19
## Alignment 38: score=399.0 e_value=8.1e-17 N=9 Chr01&Chr05 minus
38- 0:	Gorai.001G266300.1	Gorai.005G177400.1	1e-153
38- 1:	Gorai.001G266600.1	Gorai.005G176800.1	1e-113
38- 2:	Gorai.001G266800.1	Gorai.005G175700.1	4e-148
38- 3:	Gorai.001G267300.1	Gorai.005G174600.1	2e-185
38- 4:	Gorai.001G267600.1	Gorai.005G173200.1	5e-34
38- 5:	Gorai.001G268200.2	Gorai.005G172800.2	4e-222
38- 6:	Gorai.001G268400.1	Gorai.005G172600.1	2e-85
38- 7:	Gorai.001G268500.1	Gorai.005G172100.1	3e-177
38- 8:	Gorai.001G268600.1	Gorai.005G171700.1	1e-195
## Alignment 39: score=366.0 e_value=7e-15 N=8 Chr01&Chr05 minus
39- 0:	Gorai.001G260300.1	Gorai.005G184300.1	7e-68
39- 1:	Gorai.001G260700.1	Gorai.005G184000.1	6e-76
39- 2:	Gorai.001G261100.1	Gorai.005G183300.1	4e-227
39- 3:	Gorai.001G261600.1	Gorai.005G182400.1	2e-121
39- 4:	Gorai.001G262400.3	Gorai.005G182300.1	1e-95
39- 5:	Gorai.001G262600.1	Gorai.005G182000.1	2e-16
39- 6:	Gorai.001G263300.1	Gorai.005G181600.1	7e-100
39- 7:	Gorai.001G263400.1	Gorai.005G181300.1	4e-79
## Alignment 40: score=289.0 e_value=6.3e-09 N=6 Chr01&Chr05 minus
40- 0:	Gorai.001G273400.1	Gorai.005G196400.1	1e-11
40- 1:	Gorai.001G273800.1	Gorai.005G196000.1	3e-99
40- 2:	Gorai.001G274500.1	Gorai.005G195300.1	2e-40
40- 3:	Gorai.001G274600.1	Gorai.005G195200.1	9e-133
40- 4:	Gorai.001G274800.1	Gorai.005G195000.1	3e-54
40- 5:	Gorai.001G275000.1	Gorai.005G194900.1	9e-48
## Alignment 41: score=2310.0 e_value=8.7e-194 N=51 Chr01&Chr06 plus
41- 0:	Gorai.001G116600.2	Gorai.006G105800.1	6e-257
41- 1:	Gorai.001G118900.1	Gorai.006G108100.1	1e-222
41- 2:	Gorai.001G119000.1	Gorai.006G108300.1	1e-311
41- 3:	Gorai.001G119200.1	Gorai.006G109200.1	3e-38
41- 4:	Gorai.001G119300.2	Gorai.006G109400.1	6e-71
41- 5:	Gorai.001G119600.1	Gorai.006G109700.1	9e-31
41- 6:	Gorai.001G120000.1	Gorai.006G109900.1	1e-106
41- 7:	Gorai.001G120200.1	Gorai.006G110200.1	6e-83
41- 8:	Gorai.001G120300.1	Gorai.006G110300.1	2e-69
41- 9:	Gorai.001G120600.1	Gorai.006G110800.1	5e-213
41- 10:	Gorai.001G121200.1	Gorai.006G111100.1	1e-140
41- 11:	Gorai.001G121400.1	Gorai.006G111300.1	7e-233
41- 12:	Gorai.001G121700.1	Gorai.006G111400.1	3e-148
41- 13:	Gorai.001G121900.3	Gorai.006G111500.1	4e-104
41- 14:	Gorai.001G122100.1	Gorai.006G111800.1	1e-184
41- 15:	Gorai.001G122200.1	Gorai.006G111900.1	1e-208
41- 16:	Gorai.001G122500.1	Gorai.006G112300.1	2e-149
41- 17:	Gorai.001G122800.1	Gorai.006G113000.1	3e-93
41- 18:	Gorai.001G123000.1	Gorai.006G113400.1	3e-93
41- 19:	Gorai.001G123500.2	Gorai.006G113900.1	6e-24
41- 20:	Gorai.001G123600.1	Gorai.006G114000.1	1e-137
41- 21:	Gorai.001G123800.1	Gorai.006G114200.1	2e-34
41- 22:	Gorai.001G123900.1	Gorai.006G114300.1	1e-206
41- 23:	Gorai.001G124400.1	Gorai.006G114500.1	5e-82
41- 24:	Gorai.001G124500.1	Gorai.006G114600.1	8e-89
41- 25:	Gorai.001G124600.2	Gorai.006G114700.1	3e-13
41- 26:	Gorai.001G124800.1	Gorai.006G114800.1	1e-300
41- 27:	Gorai.001G125200.1	Gorai.006G115200.1	0
41- 28:	Gorai.001G125300.1	Gorai.006G115300.1	1e-130
41- 29:	Gorai.001G125400.1	Gorai.006G115600.1	7e-235
41- 30:	Gorai.001G125700.1	Gorai.006G116300.1	1e-167
41- 31:	Gorai.001G126000.1	Gorai.006G116500.1	1e-122
41- 32:	Gorai.001G126200.1	Gorai.006G117100.1	3e-203
41- 33:	Gorai.001G126900.1	Gorai.006G117500.1	7e-200
41- 34:	Gorai.001G127000.1	Gorai.006G117800.1	4e-86
41- 35:	Gorai.001G127600.1	Gorai.006G118100.1	7e-175
41- 36:	Gorai.001G127800.1	Gorai.006G118300.1	0
41- 37:	Gorai.001G128100.1	Gorai.006G118400.1	9e-65
41- 38:	Gorai.001G129400.1	Gorai.006G119500.1	2e-105
41- 39:	Gorai.001G131000.1	Gorai.006G120000.2	1e-197
41- 40:	Gorai.001G132400.1	Gorai.006G121500.1	9e-246
41- 41:	Gorai.001G132600.1	Gorai.006G122500.1	3e-98
41- 42:	Gorai.001G134100.1	Gorai.006G123900.1	5e-119
41- 43:	Gorai.001G135000.1	Gorai.006G124800.1	2e-241
41- 44:	Gorai.001G137100.2	Gorai.006G126300.1	7e-276
41- 45:	Gorai.001G137600.1	Gorai.006G127400.1	2e-165
41- 46:	Gorai.001G138000.2	Gorai.006G128200.1	7e-266
41- 47:	Gorai.001G138100.1	Gorai.006G128400.1	8e-20
41- 48:	Gorai.001G138800.1	Gorai.006G129100.1	2e-127
41- 49:	Gorai.001G140000.1	Gorai.006G129400.1	9e-219
41- 50:	Gorai.001G140400.1	Gorai.006G129500.1	1e-235
## Alignment 42: score=2124.0 e_value=1.3e-174 N=47 Chr01&Chr06 plus
42- 0:	Gorai.001G255500.1	Gorai.006G021500.1	8e-20
42- 1:	Gorai.001G256100.1	Gorai.006G021600.1	0
42- 2:	Gorai.001G256300.1	Gorai.006G022100.1	6e-68
42- 3:	Gorai.001G256600.1	Gorai.006G023200.1	6e-100
42- 4:	Gorai.001G256700.1	Gorai.006G024500.1	5e-272
42- 5:	Gorai.001G256800.1	Gorai.006G024700.1	9e-140
42- 6:	Gorai.001G256900.1	Gorai.006G025100.1	4e-130
42- 7:	Gorai.001G257000.1	Gorai.006G025300.1	3e-206
42- 8:	Gorai.001G257400.1	Gorai.006G026000.1	6e-137
42- 9:	Gorai.001G257700.1	Gorai.006G026400.1	1e-64
42- 10:	Gorai.001G258200.1	Gorai.006G026700.1	7e-229
42- 11:	Gorai.001G258400.1	Gorai.006G026800.1	0
42- 12:	Gorai.001G258600.1	Gorai.006G027500.1	0
42- 13:	Gorai.001G259100.1	Gorai.006G028000.1	3e-53
42- 14:	Gorai.001G259700.1	Gorai.006G028200.1	2e-15
42- 15:	Gorai.001G260700.1	Gorai.006G029000.1	1e-153
42- 16:	Gorai.001G261200.1	Gorai.006G029700.1	1e-212
42- 17:	Gorai.001G261600.1	Gorai.006G030000.1	6e-122
42- 18:	Gorai.001G262000.1	Gorai.006G030100.1	1e-149
42- 19:	Gorai.001G262400.3	Gorai.006G030300.3	8e-136
42- 20:	Gorai.001G263200.1	Gorai.006G030800.1	4e-86
42- 21:	Gorai.001G263500.1	Gorai.006G031200.1	4e-282
42- 22:	Gorai.001G264000.1	Gorai.006G032200.1	3e-233
42- 23:	Gorai.001G264400.1	Gorai.006G032800.2	3e-308
42- 24:	Gorai.001G264500.1	Gorai.006G033000.1	1e-52
42- 25:	Gorai.001G264800.1	Gorai.006G033200.1	1e-68
42- 26:	Gorai.001G266100.1	Gorai.006G034500.2	2e-181
42- 27:	Gorai.001G266800.1	Gorai.006G034900.3	4e-194
42- 28:	Gorai.001G267000.1	Gorai.006G035100.2	7e-105
42- 29:	Gorai.001G267300.1	Gorai.006G036300.1	1e-211
42- 30:	Gorai.001G267400.1	Gorai.006G036700.1	1e-64
42- 31:	Gorai.001G267700.1	Gorai.006G037200.1	4e-189
42- 32:	Gorai.001G268000.1	Gorai.006G037500.1	6e-89
42- 33:	Gorai.001G268100.1	Gorai.006G038400.1	1e-224
42- 34:	Gorai.001G268200.2	Gorai.006G038500.1	2e-247
42- 35:	Gorai.001G268300.1	Gorai.006G038700.1	1e-286
42- 36:	Gorai.001G268500.1	Gorai.006G038900.1	6e-186
42- 37:	Gorai.001G268600.1	Gorai.006G039200.1	2e-220
42- 38:	Gorai.001G268800.1	Gorai.006G039400.1	1e-227
42- 39:	Gorai.001G269900.1	Gorai.006G040600.1	2e-68
42- 40:	Gorai.001G270100.1	Gorai.006G041100.1	5e-257
42- 41:	Gorai.001G270700.1	Gorai.006G041400.1	8e-244
42- 42:	Gorai.001G270800.1	Gorai.006G041700.1	1e-187
42- 43:	Gorai.001G272000.1	Gorai.006G042500.1	1e-246
42- 44:	Gorai.001G272900.1	Gorai.006G043500.1	1e-34
42- 45:	Gorai.001G273300.1	Gorai.006G043800.1	3e-116
42- 46:	Gorai.001G274700.1	Gorai.006G044700.1	1e-256
## Alignment 43: score=276.0 e_value=4.6e-11 N=7 Chr01&Chr06 plus
43- 0:	Gorai.001G150000.1	Gorai.006G203800.1	1e-35
43- 1:	Gorai.001G150800.1	Gorai.006G205300.1	2e-92
43- 2:	Gorai.001G153300.1	Gorai.006G206100.1	8e-51
43- 3:	Gorai.001G153600.1	Gorai.006G206300.1	2e-220
43- 4:	Gorai.001G154800.2	Gorai.006G207300.1	4e-304
43- 5:	Gorai.001G156900.1	Gorai.006G208200.1	7e-38
43- 6:	Gorai.001G157300.1	Gorai.006G208600.1	3e-30
## Alignment 44: score=916.0 e_value=5.5e-60 N=21 Chr01&Chr06 minus
44- 0:	Gorai.001G052200.1	Gorai.006G273700.1	1e-243
44- 1:	Gorai.001G053000.1	Gorai.006G273600.1	0
44- 2:	Gorai.001G053400.2	Gorai.006G273500.1	2e-191
44- 3:	Gorai.001G055000.1	Gorai.006G272900.2	4e-93
44- 4:	Gorai.001G055200.1	Gorai.006G272800.1	2e-182
44- 5:	Gorai.001G055300.1	Gorai.006G272600.1	1e-240
44- 6:	Gorai.001G056300.1	Gorai.006G272400.1	6e-131
44- 7:	Gorai.001G056800.1	Gorai.006G272300.1	2e-28
44- 8:	Gorai.001G057100.1	Gorai.006G272200.1	7e-76
44- 9:	Gorai.001G058700.1	Gorai.006G272100.1	2e-70
44- 10:	Gorai.001G058900.1	Gorai.006G272000.1	2e-29
44- 11:	Gorai.001G060300.1	Gorai.006G271500.1	1e-124
44- 12:	Gorai.001G060500.2	Gorai.006G271400.1	3e-58
44- 13:	Gorai.001G060700.2	Gorai.006G271000.1	1e-218
44- 14:	Gorai.001G061200.2	Gorai.006G270500.1	2e-244
44- 15:	Gorai.001G061900.1	Gorai.006G270100.1	0
44- 16:	Gorai.001G062700.2	Gorai.006G269800.1	2e-167
44- 17:	Gorai.001G064400.1	Gorai.006G269500.1	2e-260
44- 18:	Gorai.001G064700.1	Gorai.006G269400.1	2e-80
44- 19:	Gorai.001G067000.1	Gorai.006G268800.1	3e-72
44- 20:	Gorai.001G067300.1	Gorai.006G268700.1	4e-104
## Alignment 45: score=427.0 e_value=2.7e-18 N=9 Chr01&Chr06 minus
45- 0:	Gorai.001G116400.1	Gorai.006G106200.1	1e-254
45- 1:	Gorai.001G116500.1	Gorai.006G106100.1	7e-183
45- 2:	Gorai.001G116900.1	Gorai.006G105300.1	2e-188
45- 3:	Gorai.001G117000.1	Gorai.006G105200.1	0
45- 4:	Gorai.001G117100.1	Gorai.006G104800.1	2e-75
45- 5:	Gorai.001G117500.1	Gorai.006G104200.1	0
45- 6:	Gorai.001G117600.1	Gorai.006G104000.1	8e-262
45- 7:	Gorai.001G118300.1	Gorai.006G103400.1	2e-180
45- 8:	Gorai.001G118500.1	Gorai.006G103200.1	4e-244
## Alignment 46: score=393.0 e_value=5.5e-18 N=9 Chr01&Chr06 minus
46- 0:	Gorai.001G106900.1	Gorai.006G177000.1	2e-30
46- 1:	Gorai.001G107200.1	Gorai.006G176500.1	1e-43
46- 2:	Gorai.001G108400.1	Gorai.006G174700.1	9e-32
46- 3:	Gorai.001G109300.1	Gorai.006G173700.1	1e-51
46- 4:	Gorai.001G110100.1	Gorai.006G173500.1	5e-138
46- 5:	Gorai.001G110300.1	Gorai.006G173200.1	8e-07
46- 6:	Gorai.001G110400.1	Gorai.006G173100.1	1e-217
46- 7:	Gorai.001G111100.1	Gorai.006G172400.1	5e-127
46- 8:	Gorai.001G111900.1	Gorai.006G171100.1	6e-73
## Alignment 47: score=390.0 e_value=2e-16 N=9 Chr01&Chr06 minus
47- 0:	Gorai.001G117100.1	Gorai.006G161200.1	2e-58
47- 1:	Gorai.001G117900.1	Gorai.006G159900.1	3e-73
47- 2:	Gorai.001G119100.1	Gorai.006G158700.1	1e-38
47- 3:	Gorai.001G120300.1	Gorai.006G157400.1	5e-51
47- 4:	Gorai.001G120600.1	Gorai.006G156900.1	2e-109
47- 5:	Gorai.001G120800.1	Gorai.006G156700.1	1e-23
47- 6:	Gorai.001G121500.1	Gorai.006G156200.1	1e-39
47- 7:	Gorai.001G121800.1	Gorai.006G155800.1	2e-76
47- 8:	Gorai.001G122500.1	Gorai.006G154600.1	1e-121
## Alignment 48: score=367.0 e_value=8.1e-14 N=8 Chr01&Chr06 minus
48- 0:	Gorai.001G123500.2	Gorai.006G151100.1	2e-16
48- 1:	Gorai.001G124400.1	Gorai.006G150100.1	3e-55
48- 2:	Gorai.001G125200.1	Gorai.006G149500.1	7e-280
48- 3:	Gorai.001G125300.1	Gorai.006G149200.1	4e-123
48- 4:	Gorai.001G125400.1	Gorai.006G149100.1	8e-144
48- 5:	Gorai.001G125700.1	Gorai.006G148900.1	5e-89
48- 6:	Gorai.001G126400.1	Gorai.006G148200.1	3e-06
48- 7:	Gorai.001G126700.2	Gorai.006G147400.2	7e-96
## Alignment 49: score=366.0 e_value=1.9e-15 N=8 Chr01&Chr06 minus
49- 0:	Gorai.001G239000.1	Gorai.006G017400.1	5e-112
49- 1:	Gorai.001G239100.1	Gorai.006G017300.1	1e-29
49- 2:	Gorai.001G239200.1	Gorai.006G016400.1	3e-302
49- 3:	Gorai.001G239700.1	Gorai.006G015100.1	1e-131
49- 4:	Gorai.001G240600.1	Gorai.006G014100.1	2e-22
49- 5:	Gorai.001G241000.1	Gorai.006G013500.1	5e-281
49- 6:	Gorai.001G241100.1	Gorai.006G013400.1	1e-188
49- 7:	Gorai.001G241200.1	Gorai.006G013300.1	2e-171
## Alignment 50: score=358.0 e_value=8.6e-14 N=8 Chr01&Chr06 minus
50- 0:	Gorai.001G177000.1	Gorai.006G253600.1	2e-62
50- 1:	Gorai.001G177400.1	Gorai.006G253500.1	3e-06
50- 2:	Gorai.001G178100.1	Gorai.006G253300.1	1e-69
50- 3:	Gorai.001G179300.1	Gorai.006G253000.1	3e-184
50- 4:	Gorai.001G179800.1	Gorai.006G252500.1	1e-239
50- 5:	Gorai.001G180900.1	Gorai.006G251500.1	2e-77
50- 6:	Gorai.001G181200.1	Gorai.006G251100.1	6e-76
50- 7:	Gorai.001G181800.1	Gorai.006G250900.1	3e-56
## Alignment 51: score=1790.0 e_value=1.8e-134 N=38 Chr01&Chr07 plus
51- 0:	Gorai.001G176600.1	Gorai.007G145700.1	2e-28
51- 1:	Gorai.001G176800.1	Gorai.007G145800.1	2e-43
51- 2:	Gorai.001G177000.1	Gorai.007G146100.1	2e-66
51- 3:	Gorai.001G177100.1	Gorai.007G146200.1	3e-107
51- 4:	Gorai.001G177400.1	Gorai.007G146300.1	5e-36
51- 5:	Gorai.001G177600.1	Gorai.007G146500.2	2e-106
51- 6:	Gorai.001G178000.1	Gorai.007G146800.2	3e-235
51- 7:	Gorai.001G178100.1	Gorai.007G147000.1	3e-82
51- 8:	Gorai.001G178500.2	Gorai.007G147100.1	5e-174
51- 9:	Gorai.001G178800.1	Gorai.007G147300.1	7e-106
51- 10:	Gorai.001G179000.1	Gorai.007G147600.1	0
51- 11:	Gorai.001G179300.1	Gorai.007G147800.1	2e-223
51- 12:	Gorai.001G180300.1	Gorai.007G148900.1	2e-118
51- 13:	Gorai.001G180500.1	Gorai.007G149200.1	1e-21
51- 14:	Gorai.001G180900.1	Gorai.007G149400.1	2e-77
51- 15:	Gorai.001G181500.3	Gorai.007G149700.3	0
51- 16:	Gorai.001G181600.2	Gorai.007G149800.1	3e-139
51- 17:	Gorai.001G181800.1	Gorai.007G150000.1	1e-106
51- 18:	Gorai.001G182200.1	Gorai.007G150100.1	8e-258
51- 19:	Gorai.001G182400.1	Gorai.007G150300.5	0
51- 20:	Gorai.001G183200.1	Gorai.007G151100.1	5e-224
51- 21:	Gorai.001G183400.1	Gorai.007G151900.1	9e-176
51- 22:	Gorai.001G184600.1	Gorai.007G152500.1	3e-226
51- 23:	Gorai.001G185200.1	Gorai.007G152600.1	2e-214
51- 24:	Gorai.001G185300.1	Gorai.007G152700.1	4e-45
51- 25:	Gorai.001G185700.1	Gorai.007G153100.1	2e-130
51- 26:	Gorai.001G186000.1	Gorai.007G153200.1	5e-106
51- 27:	Gorai.001G186200.2	Gorai.007G153300.1	6e-274
51- 28:	Gorai.001G186300.1	Gorai.007G153500.1	3e-14
51- 29:	Gorai.001G186700.1	Gorai.007G154600.1	5e-109
51- 30:	Gorai.001G187000.1	Gorai.007G154800.7	5e-260
51- 31:	Gorai.001G187100.1	Gorai.007G155000.2	0
51- 32:	Gorai.001G187400.1	Gorai.007G155500.1	2e-55
51- 33:	Gorai.001G188000.2	Gorai.007G155800.1	1e-288
51- 34:	Gorai.001G188100.1	Gorai.007G156200.1	3e-84
51- 35:	Gorai.001G188300.1	Gorai.007G156300.2	3e-101
51- 36:	Gorai.001G188400.1	Gorai.007G156400.1	8e-67
51- 37:	Gorai.001G188600.1	Gorai.007G156800.1	2e-179
## Alignment 52: score=815.0 e_value=4.8e-43 N=17 Chr01&Chr07 plus
52- 0:	Gorai.001G251300.1	Gorai.007G144000.1	5e-54
52- 1:	Gorai.001G251400.1	Gorai.007G144100.1	2e-23
52- 2:	Gorai.001G251600.1	Gorai.007G144400.1	5e-80
52- 3:	Gorai.001G251800.1	Gorai.007G144800.1	5e-104
52- 4:	Gorai.001G252100.1	Gorai.007G145100.1	5e-238
52- 5:	Gorai.001G252200.1	Gorai.007G145500.1	2e-96
52- 6:	Gorai.001G252400.1	Gorai.007G145700.1	1e-28
52- 7:	Gorai.001G252600.1	Gorai.007G145800.1	5e-56
52- 8:	Gorai.001G253200.1	Gorai.007G146000.1	3e-278
52- 9:	Gorai.001G253700.1	Gorai.007G146400.1	2e-135
52- 10:	Gorai.001G253900.4	Gorai.007G146500.2	3e-136
52- 11:	Gorai.001G254100.1	Gorai.007G146800.2	3e-246
52- 12:	Gorai.001G254200.1	Gorai.007G147000.1	5e-70
52- 13:	Gorai.001G254300.1	Gorai.007G147300.1	9e-114
52- 14:	Gorai.001G254700.1	Gorai.007G147800.1	5e-238
52- 15:	Gorai.001G255000.1	Gorai.007G148000.1	8e-207
52- 16:	Gorai.001G255300.1	Gorai.007G148300.1	3e-40
## Alignment 53: score=757.0 e_value=3.8e-49 N=17 Chr01&Chr07 plus
53- 0:	Gorai.001G189300.1	Gorai.007G164100.1	2e-30
53- 1:	Gorai.001G189500.1	Gorai.007G164400.1	1e-209
53- 2:	Gorai.001G190000.1	Gorai.007G164600.1	5e-160
53- 3:	Gorai.001G190100.1	Gorai.007G164700.1	8e-121
53- 4:	Gorai.001G190300.1	Gorai.007G165000.1	2e-44
53- 5:	Gorai.001G191000.1	Gorai.007G165300.1	2e-193
53- 6:	Gorai.001G191600.1	Gorai.007G166800.3	7e-66
53- 7:	Gorai.001G192400.1	Gorai.007G166900.1	0
53- 8:	Gorai.001G192800.1	Gorai.007G167000.2	8e-267
53- 9:	Gorai.001G192900.1	Gorai.007G167100.1	3e-153
53- 10:	Gorai.001G193100.2	Gorai.007G167500.1	1e-216
53- 11:	Gorai.001G193800.1	Gorai.007G167600.1	2e-158
53- 12:	Gorai.001G194000.1	Gorai.007G167900.1	7e-28
53- 13:	Gorai.001G195100.1	Gorai.007G169700.1	4e-224
53- 14:	Gorai.001G195200.1	Gorai.007G169900.1	2e-108
53- 15:	Gorai.001G196400.1	Gorai.007G170800.1	4e-284
53- 16:	Gorai.001G197800.1	Gorai.007G172400.2	1e-106
## Alignment 54: score=504.0 e_value=1.6e-24 N=11 Chr01&Chr07 plus
54- 0:	Gorai.001G146900.1	Gorai.007G113800.1	2e-108
54- 1:	Gorai.001G147100.1	Gorai.007G115800.1	9e-22
54- 2:	Gorai.001G147300.1	Gorai.007G115900.1	2e-185
54- 3:	Gorai.001G147900.1	Gorai.007G117200.1	2e-184
54- 4:	Gorai.001G148100.1	Gorai.007G117700.1	2e-50
54- 5:	Gorai.001G148200.3	Gorai.007G117900.1	2e-245
54- 6:	Gorai.001G148300.2	Gorai.007G118100.1	9e-84
54- 7:	Gorai.001G148500.1	Gorai.007G118200.1	7e-179
54- 8:	Gorai.001G148600.1	Gorai.007G118300.1	3e-108
54- 9:	Gorai.001G148900.1	Gorai.007G118900.1	4e-128
54- 10:	Gorai.001G149200.1	Gorai.007G119100.1	1e-118
## Alignment 55: score=386.0 e_value=8.1e-16 N=8 Chr01&Chr07 plus
55- 0:	Gorai.001G241800.1	Gorai.007G140800.1	1e-128
55- 1:	Gorai.001G241900.1	Gorai.007G140900.1	1e-220
55- 2:	Gorai.001G242100.1	Gorai.007G141000.1	1e-65
55- 3:	Gorai.001G242400.1	Gorai.007G141200.2	3e-313
55- 4:	Gorai.001G242500.1	Gorai.007G141800.1	4e-128
55- 5:	Gorai.001G242900.1	Gorai.007G141900.1	8e-97
55- 6:	Gorai.001G243300.1	Gorai.007G142300.1	1e-43
55- 7:	Gorai.001G243400.1	Gorai.007G142400.1	7e-251
## Alignment 56: score=309.0 e_value=3.5e-12 N=7 Chr01&Chr07 plus
56- 0:	Gorai.001G201800.1	Gorai.007G181300.1	3e-98
56- 1:	Gorai.001G201900.2	Gorai.007G181500.5	4e-55
56- 2:	Gorai.001G202200.1	Gorai.007G182000.1	5e-32
56- 3:	Gorai.001G202500.1	Gorai.007G183400.1	1e-183
56- 4:	Gorai.001G202700.1	Gorai.007G184400.1	0
56- 5:	Gorai.001G202800.1	Gorai.007G184500.1	3e-96
56- 6:	Gorai.001G203900.1	Gorai.007G186000.1	3e-232
## Alignment 57: score=272.0 e_value=1.2e-13 N=7 Chr01&Chr07 plus
57- 0:	Gorai.001G080100.1	Gorai.007G180200.1	3e-92
57- 1:	Gorai.001G081100.2	Gorai.007G182200.1	9e-251
57- 2:	Gorai.001G081700.1	Gorai.007G183900.1	2e-130
57- 3:	Gorai.001G081900.1	Gorai.007G186000.1	2e-211
57- 4:	Gorai.001G082900.1	Gorai.007G188100.1	2e-60
57- 5:	Gorai.001G083100.1	Gorai.007G188200.2	1e-283
57- 6:	Gorai.001G083200.1	Gorai.007G188500.1	1e-148
## Alignment 58: score=3452.0 e_value=1.7e-321 N=76 Chr01&Chr07 minus
58- 0:	Gorai.001G206000.1	Gorai.007G178200.1	1e-226
58- 1:	Gorai.001G206300.1	Gorai.007G177200.1	2e-41
58- 2:	Gorai.001G206700.1	Gorai.007G177000.1	2e-40
58- 3:	Gorai.001G207700.2	Gorai.007G176800.1	7e-302
58- 4:	Gorai.001G208000.1	Gorai.007G176700.1	3e-203
58- 5:	Gorai.001G208300.1	Gorai.007G176300.1	4e-234
58- 6:	Gorai.001G208600.1	Gorai.007G175500.1	6e-85
58- 7:	Gorai.001G209100.1	Gorai.007G175400.1	0.0001
58- 8:	Gorai.001G211400.1	Gorai.007G174800.1	8e-100
58- 9:	Gorai.001G211700.2	Gorai.007G174600.1	4e-85
58- 10:	Gorai.001G212200.1	Gorai.007G174400.1	2e-07
58- 11:	Gorai.001G212600.1	Gorai.007G174200.1	0
58- 12:	Gorai.001G213400.1	Gorai.007G174100.1	3e-64
58- 13:	Gorai.001G213700.1	Gorai.007G173400.3	4e-195
58- 14:	Gorai.001G213900.1	Gorai.007G173200.1	9e-123
58- 15:	Gorai.001G214600.1	Gorai.007G172100.1	3e-149
58- 16:	Gorai.001G214800.1	Gorai.007G171900.1	4e-157
58- 17:	Gorai.001G215500.1	Gorai.007G171500.1	0
58- 18:	Gorai.001G215700.1	Gorai.007G171400.1	8e-115
58- 19:	Gorai.001G215800.1	Gorai.007G171200.1	2e-19
58- 20:	Gorai.001G216400.1	Gorai.007G171000.1	2e-232
58- 21:	Gorai.001G217000.1	Gorai.007G170300.1	5e-188
58- 22:	Gorai.001G217400.1	Gorai.007G170100.1	1e-154
58- 23:	Gorai.001G217700.1	Gorai.007G169900.1	8e-128
58- 24:	Gorai.001G217800.1	Gorai.007G169400.1	9e-164
58- 25:	Gorai.001G218300.1	Gorai.007G169300.1	4e-114
58- 26:	Gorai.001G218400.1	Gorai.007G168900.3	1e-76
58- 27:	Gorai.001G219200.1	Gorai.007G168600.1	3e-05
58- 28:	Gorai.001G219600.1	Gorai.007G167900.1	4e-28
58- 29:	Gorai.001G219900.1	Gorai.007G167500.1	1e-210
58- 30:	Gorai.001G221700.1	Gorai.007G166200.1	5e-223
58- 31:	Gorai.001G222300.1	Gorai.007G166100.1	3e-64
58- 32:	Gorai.001G222400.1	Gorai.007G165800.1	4e-145
58- 33:	Gorai.001G222500.1	Gorai.007G165700.1	8e-128
58- 34:	Gorai.001G223700.3	Gorai.007G165000.1	3e-46
58- 35:	Gorai.001G223800.3	Gorai.007G164600.1	7e-158
58- 36:	Gorai.001G224300.1	Gorai.007G164000.1	0
58- 37:	Gorai.001G224500.2	Gorai.007G163700.1	3e-268
58- 38:	Gorai.001G225500.1	Gorai.007G163400.1	1e-66
58- 39:	Gorai.001G225600.1	Gorai.007G163300.3	0
58- 40:	Gorai.001G225900.1	Gorai.007G162500.2	1e-284
58- 41:	Gorai.001G226100.1	Gorai.007G161700.1	2e-122
58- 42:	Gorai.001G226300.1	Gorai.007G161500.1	3e-221
58- 43:	Gorai.001G226700.2	Gorai.007G161400.3	5e-273
58- 44:	Gorai.001G227700.1	Gorai.007G160700.1	9e-31
58- 45:	Gorai.001G227900.1	Gorai.007G160500.1	1e-43
58- 46:	Gorai.001G228000.1	Gorai.007G160300.1	3e-75
58- 47:	Gorai.001G228200.1	Gorai.007G159900.2	7e-70
58- 48:	Gorai.001G228500.1	Gorai.007G159800.1	8e-52
58- 49:	Gorai.001G228600.1	Gorai.007G159300.1	1e-59
58- 50:	Gorai.001G228800.1	Gorai.007G158900.1	4e-52
58- 51:	Gorai.001G228900.1	Gorai.007G158800.1	2e-42
58- 52:	Gorai.001G229000.1	Gorai.007G158700.1	2e-205
58- 53:	Gorai.001G229100.1	Gorai.007G158600.1	3e-18
58- 54:	Gorai.001G229300.1	Gorai.007G158400.1	2e-169
58- 55:	Gorai.001G229800.1	Gorai.007G157900.1	7e-198
58- 56:	Gorai.001G230000.1	Gorai.007G157700.1	1e-70
58- 57:	Gorai.001G230100.1	Gorai.007G157500.1	5e-72
58- 58:	Gorai.001G230900.1	Gorai.007G157300.1	3e-222
58- 59:	Gorai.001G231200.1	Gorai.007G156700.1	1e-124
58- 60:	Gorai.001G231300.1	Gorai.007G156300.2	1e-90
58- 61:	Gorai.001G231800.2	Gorai.007G156200.1	5e-77
58- 62:	Gorai.001G232100.1	Gorai.007G156000.1	2e-233
58- 63:	Gorai.001G233400.1	Gorai.007G155500.1	1e-85
58- 64:	Gorai.001G233800.1	Gorai.007G155000.2	0
58- 65:	Gorai.001G233900.1	Gorai.007G154500.1	2e-67
58- 66:	Gorai.001G234000.1	Gorai.007G154300.1	3e-285
58- 67:	Gorai.001G234100.1	Gorai.007G154000.1	0
58- 68:	Gorai.001G234900.3	Gorai.007G151900.1	5e-171
58- 69:	Gorai.001G235800.1	Gorai.007G151500.1	5e-35
58- 70:	Gorai.001G236000.1	Gorai.007G151400.1	7e-29
58- 71:	Gorai.001G236100.1	Gorai.007G151300.1	5e-67
58- 72:	Gorai.001G236200.1	Gorai.007G151100.1	6e-226
58- 73:	Gorai.001G237100.3	Gorai.007G150400.4	0
58- 74:	Gorai.001G237700.1	Gorai.007G149700.3	0
58- 75:	Gorai.001G238200.1	Gorai.007G148200.1	3e-166
## Alignment 59: score=1983.0 e_value=2.8e-168 N=44 Chr01&Chr07 minus
59- 0:	Gorai.001G087100.2	Gorai.007G178400.1	1e-49
59- 1:	Gorai.001G089600.1	Gorai.007G177600.1	8e-26
59- 2:	Gorai.001G090200.1	Gorai.007G176700.1	3e-212
59- 3:	Gorai.001G090400.1	Gorai.007G175500.1	8e-134
59- 4:	Gorai.001G092200.1	Gorai.007G174600.1	1e-78
59- 5:	Gorai.001G092700.1	Gorai.007G174200.1	0
59- 6:	Gorai.001G092900.1	Gorai.007G174100.1	2e-63
59- 7:	Gorai.001G093100.7	Gorai.007G174000.1	7e-209
59- 8:	Gorai.001G093400.1	Gorai.007G173300.1	8e-43
59- 9:	Gorai.001G093500.1	Gorai.007G173100.1	2e-128
59- 10:	Gorai.001G093700.1	Gorai.007G172700.1	2e-197
59- 11:	Gorai.001G093800.1	Gorai.007G172400.2	1e-108
59- 12:	Gorai.001G094000.1	Gorai.007G172300.1	6e-47
59- 13:	Gorai.001G094300.1	Gorai.007G171900.1	3e-114
59- 14:	Gorai.001G094500.1	Gorai.007G171700.1	1e-81
59- 15:	Gorai.001G095700.1	Gorai.007G170600.2	4e-262
59- 16:	Gorai.001G096200.1	Gorai.007G170100.1	1e-25
59- 17:	Gorai.001G097000.1	Gorai.007G169300.1	2e-120
59- 18:	Gorai.001G098100.1	Gorai.007G167600.1	7e-159
59- 19:	Gorai.001G098300.2	Gorai.007G167500.1	2e-215
59- 20:	Gorai.001G099100.1	Gorai.007G166800.3	3e-68
59- 21:	Gorai.001G099600.2	Gorai.007G165000.1	8e-50
59- 22:	Gorai.001G099700.1	Gorai.007G164600.1	1e-154
59- 23:	Gorai.001G100000.1	Gorai.007G163500.1	1e-30
59- 24:	Gorai.001G100100.1	Gorai.007G163300.3	0
59- 25:	Gorai.001G100300.1	Gorai.007G162800.1	4e-130
59- 26:	Gorai.001G100800.2	Gorai.007G161900.2	1e-135
59- 27:	Gorai.001G100900.1	Gorai.007G161600.1	4e-281
59- 28:	Gorai.001G102000.1	Gorai.007G160700.1	4e-82
59- 29:	Gorai.001G102200.1	Gorai.007G159600.1	4e-50
59- 30:	Gorai.001G102300.1	Gorai.007G159100.1	5e-89
59- 31:	Gorai.001G102400.1	Gorai.007G159000.1	1e-23
59- 32:	Gorai.001G102500.1	Gorai.007G158900.1	3e-55
59- 33:	Gorai.001G102600.1	Gorai.007G158700.1	5e-242
59- 34:	Gorai.001G102700.1	Gorai.007G158500.1	0
59- 35:	Gorai.001G102800.1	Gorai.007G158400.1	3e-168
59- 36:	Gorai.001G102900.1	Gorai.007G158300.2	4e-70
59- 37:	Gorai.001G103200.1	Gorai.007G157800.1	2e-105
59- 38:	Gorai.001G103300.1	Gorai.007G157700.1	2e-177
59- 39:	Gorai.001G103400.2	Gorai.007G157600.1	3e-280
59- 40:	Gorai.001G104300.1	Gorai.007G156900.1	5e-113
59- 41:	Gorai.001G104400.1	Gorai.007G156800.1	2e-124
59- 42:	Gorai.001G104900.1	Gorai.007G156400.1	4e-51
59- 43:	Gorai.001G105100.1	Gorai.007G156300.2	3e-94
## Alignment 60: score=1878.0 e_value=1.3e-142 N=40 Chr01&Chr07 minus
60- 0:	Gorai.001G149400.2	Gorai.007G115300.1	1e-192
60- 1:	Gorai.001G149500.1	Gorai.007G114700.1	1e-59
60- 2:	Gorai.001G149900.1	Gorai.007G114600.1	2e-223
60- 3:	Gorai.001G150100.1	Gorai.007G114400.1	6e-10
60- 4:	Gorai.001G150200.1	Gorai.007G114200.1	8e-125
60- 5:	Gorai.001G150600.1	Gorai.007G112800.1	4e-29
60- 6:	Gorai.001G150700.1	Gorai.007G112700.1	6e-109
60- 7:	Gorai.001G150800.1	Gorai.007G112500.1	7e-156
60- 8:	Gorai.001G151000.1	Gorai.007G112100.1	1e-223
60- 9:	Gorai.001G151200.1	Gorai.007G112000.1	3e-29
60- 10:	Gorai.001G151700.1	Gorai.007G111800.1	3e-184
60- 11:	Gorai.001G152000.1	Gorai.007G111600.1	5e-312
60- 12:	Gorai.001G152200.1	Gorai.007G111400.1	2e-83
60- 13:	Gorai.001G152400.1	Gorai.007G111100.1	4e-67
60- 14:	Gorai.001G152500.1	Gorai.007G110900.1	1e-210
60- 15:	Gorai.001G152600.2	Gorai.007G110800.2	2e-109
60- 16:	Gorai.001G152900.1	Gorai.007G110700.1	0
60- 17:	Gorai.001G153400.1	Gorai.007G110600.5	0
60- 18:	Gorai.001G153600.1	Gorai.007G110100.1	9e-151
60- 19:	Gorai.001G153700.1	Gorai.007G109800.1	4e-156
60- 20:	Gorai.001G153800.1	Gorai.007G109600.1	9e-49
60- 21:	Gorai.001G153900.4	Gorai.007G109500.1	0
60- 22:	Gorai.001G154400.1	Gorai.007G108800.1	3e-180
60- 23:	Gorai.001G154500.1	Gorai.007G108300.1	4e-272
60- 24:	Gorai.001G155400.1	Gorai.007G107700.1	0
60- 25:	Gorai.001G155700.1	Gorai.007G107400.1	8e-37
60- 26:	Gorai.001G155800.2	Gorai.007G107300.1	5e-118
60- 27:	Gorai.001G155900.1	Gorai.007G107200.1	5e-86
60- 28:	Gorai.001G156000.1	Gorai.007G107000.1	7e-109
60- 29:	Gorai.001G156200.1	Gorai.007G106900.1	2e-15
60- 30:	Gorai.001G156300.1	Gorai.007G106800.1	0
60- 31:	Gorai.001G156600.1	Gorai.007G106500.1	2e-304
60- 32:	Gorai.001G156700.1	Gorai.007G105900.1	1e-23
60- 33:	Gorai.001G156900.1	Gorai.007G105600.1	4e-108
60- 34:	Gorai.001G157000.1	Gorai.007G104900.1	4e-61
60- 35:	Gorai.001G157900.1	Gorai.007G104000.1	1e-56
60- 36:	Gorai.001G158500.2	Gorai.007G102400.1	4e-230
60- 37:	Gorai.001G158900.1	Gorai.007G102200.1	2e-250
60- 38:	Gorai.001G159300.1	Gorai.007G101700.1	2e-81
60- 39:	Gorai.001G159800.1	Gorai.007G101200.1	8e-85
## Alignment 61: score=1372.0 e_value=1.7e-100 N=30 Chr01&Chr07 minus
61- 0:	Gorai.001G168400.1	Gorai.007G101000.1	4e-87
61- 1:	Gorai.001G168700.1	Gorai.007G100800.1	0
61- 2:	Gorai.001G168900.2	Gorai.007G100200.1	4e-286
61- 3:	Gorai.001G169000.1	Gorai.007G100000.1	3e-34
61- 4:	Gorai.001G169100.1	Gorai.007G099700.1	5e-289
61- 5:	Gorai.001G169200.1	Gorai.007G099600.1	4e-190
61- 6:	Gorai.001G169800.1	Gorai.007G097600.1	2e-266
61- 7:	Gorai.001G170300.1	Gorai.007G097200.1	3e-83
61- 8:	Gorai.001G170700.1	Gorai.007G097100.1	1e-310
61- 9:	Gorai.001G171000.2	Gorai.007G096000.1	0
61- 10:	Gorai.001G171500.1	Gorai.007G095700.1	0
61- 11:	Gorai.001G171700.1	Gorai.007G095400.2	2e-147
61- 12:	Gorai.001G171900.1	Gorai.007G095300.1	2e-113
61- 13:	Gorai.001G172200.1	Gorai.007G093700.1	5e-111
61- 14:	Gorai.001G172800.1	Gorai.007G093500.1	0
61- 15:	Gorai.001G172900.1	Gorai.007G093400.1	2e-93
61- 16:	Gorai.001G173200.1	Gorai.007G093200.1	3e-78
61- 17:	Gorai.001G173500.1	Gorai.007G091800.1	1e-110
61- 18:	Gorai.001G173700.1	Gorai.007G091000.1	5e-49
61- 19:	Gorai.001G174100.2	Gorai.007G090900.1	2e-157
61- 20:	Gorai.001G174200.1	Gorai.007G090600.1	4e-76
61- 21:	Gorai.001G174300.1	Gorai.007G090500.1	9e-249
61- 22:	Gorai.001G174600.1	Gorai.007G090400.1	0
61- 23:	Gorai.001G174700.2	Gorai.007G089800.1	2e-120
61- 24:	Gorai.001G174800.1	Gorai.007G089700.1	1e-88
61- 25:	Gorai.001G174900.1	Gorai.007G089600.1	5e-112
61- 26:	Gorai.001G175400.1	Gorai.007G088600.1	2e-22
61- 27:	Gorai.001G176000.1	Gorai.007G087900.1	2e-25
61- 28:	Gorai.001G176200.1	Gorai.007G087600.1	0
61- 29:	Gorai.001G176500.1	Gorai.007G087100.1	1e-67
## Alignment 62: score=1338.0 e_value=3e-97 N=30 Chr01&Chr07 minus
62- 0:	Gorai.001G048200.1	Gorai.007G048000.1	1e-89
62- 1:	Gorai.001G049600.1	Gorai.007G046500.1	3e-117
62- 2:	Gorai.001G051100.1	Gorai.007G046100.1	7e-57
62- 3:	Gorai.001G051300.1	Gorai.007G046000.1	1e-61
62- 4:	Gorai.001G053400.2	Gorai.007G045500.1	3e-166
62- 5:	Gorai.001G053700.1	Gorai.007G045300.1	6e-28
62- 6:	Gorai.001G054600.2	Gorai.007G044900.1	0
62- 7:	Gorai.001G054800.1	Gorai.007G044500.1	1e-162
62- 8:	Gorai.001G054900.1	Gorai.007G044400.1	2e-60
62- 9:	Gorai.001G055000.1	Gorai.007G044300.1	7e-85
62- 10:	Gorai.001G055500.1	Gorai.007G043800.1	1e-72
62- 11:	Gorai.001G056300.1	Gorai.007G043600.2	5e-137
62- 12:	Gorai.001G057700.1	Gorai.007G043500.1	1e-64
62- 13:	Gorai.001G057900.1	Gorai.007G043300.1	4e-24
62- 14:	Gorai.001G058100.1	Gorai.007G043100.1	1e-230
62- 15:	Gorai.001G058200.1	Gorai.007G043000.1	2e-256
62- 16:	Gorai.001G058300.1	Gorai.007G042900.3	3e-11
62- 17:	Gorai.001G058700.1	Gorai.007G042800.1	3e-65
62- 18:	Gorai.001G059200.1	Gorai.007G042700.1	2e-189
62- 19:	Gorai.001G059500.1	Gorai.007G042400.1	6e-13
62- 20:	Gorai.001G060200.1	Gorai.007G042300.1	4e-242
62- 21:	Gorai.001G060700.2	Gorai.007G042200.1	1e-242
62- 22:	Gorai.001G061500.2	Gorai.007G041800.1	7e-142
62- 23:	Gorai.001G061800.1	Gorai.007G041600.1	6e-112
62- 24:	Gorai.001G063900.1	Gorai.007G041400.1	4e-106
62- 25:	Gorai.001G065000.1	Gorai.007G041100.1	7e-55
62- 26:	Gorai.001G065200.1	Gorai.007G041000.1	7e-50
62- 27:	Gorai.001G065400.1	Gorai.007G040900.1	3e-99
62- 28:	Gorai.001G066600.2	Gorai.007G040500.1	3e-258
62- 29:	Gorai.001G067000.1	Gorai.007G040400.1	1e-79
## Alignment 63: score=978.0 e_value=4.3e-63 N=21 Chr01&Chr07 minus
63- 0:	Gorai.001G140500.1	Gorai.007G127000.1	5e-273
63- 1:	Gorai.001G140800.1	Gorai.007G126500.1	2e-32
63- 2:	Gorai.001G142000.1	Gorai.007G125800.1	5e-103
63- 3:	Gorai.001G142100.1	Gorai.007G125600.1	9e-196
63- 4:	Gorai.001G142300.1	Gorai.007G124900.1	2e-199
63- 5:	Gorai.001G142500.1	Gorai.007G124800.1	9e-57
63- 6:	Gorai.001G143000.1	Gorai.007G124700.1	1e-57
63- 7:	Gorai.001G143100.1	Gorai.007G124200.1	7e-164
63- 8:	Gorai.001G143200.1	Gorai.007G124000.1	4e-102
63- 9:	Gorai.001G143300.1	Gorai.007G123400.1	5e-268
63- 10:	Gorai.001G143800.1	Gorai.007G123300.1	2e-42
63- 11:	Gorai.001G144200.1	Gorai.007G122800.1	2e-47
63- 12:	Gorai.001G144300.1	Gorai.007G122700.1	5e-48
63- 13:	Gorai.001G144500.1	Gorai.007G122200.1	9e-152
63- 14:	Gorai.001G145800.1	Gorai.007G120900.1	2e-174
63- 15:	Gorai.001G145900.1	Gorai.007G120800.1	2e-25
63- 16:	Gorai.001G146100.1	Gorai.007G120600.1	1e-98
63- 17:	Gorai.001G146300.1	Gorai.007G119900.1	3e-93
63- 18:	Gorai.001G146400.1	Gorai.007G119800.1	4e-112
63- 19:	Gorai.001G146500.1	Gorai.007G119500.1	5e-76
63- 20:	Gorai.001G146800.1	Gorai.007G119200.1	2e-226
## Alignment 64: score=566.0 e_value=1.2e-33 N=13 Chr01&Chr07 minus
64- 0:	Gorai.001G264400.1	Gorai.007G075900.1	2e-197
64- 1:	Gorai.001G264600.1	Gorai.007G075500.1	1e-216
64- 2:	Gorai.001G266400.1	Gorai.007G075200.1	4e-136
64- 3:	Gorai.001G267600.1	Gorai.007G074700.1	3e-96
64- 4:	Gorai.001G267800.1	Gorai.007G074600.1	8e-115
64- 5:	Gorai.001G268000.1	Gorai.007G074500.1	5e-80
64- 6:	Gorai.001G268100.1	Gorai.007G074300.1	4e-225
64- 7:	Gorai.001G268200.2	Gorai.007G074200.1	3e-252
64- 8:	Gorai.001G268500.1	Gorai.007G074000.1	4e-182
64- 9:	Gorai.001G271100.1	Gorai.007G073600.1	1e-161
64- 10:	Gorai.001G271300.1	Gorai.007G073500.1	2e-137
64- 11:	Gorai.001G271600.1	Gorai.007G073400.2	2e-32
64- 12:	Gorai.001G273700.1	Gorai.007G072400.1	4e-308
## Alignment 65: score=341.0 e_value=3.1e-16 N=8 Chr01&Chr07 minus
65- 0:	Gorai.001G178100.1	Gorai.007G276300.1	6e-65
65- 1:	Gorai.001G178600.2	Gorai.007G276200.1	3e-173
65- 2:	Gorai.001G179300.1	Gorai.007G275800.1	1e-169
65- 3:	Gorai.001G179600.1	Gorai.007G275600.5	4e-210
65- 4:	Gorai.001G181200.1	Gorai.007G274300.1	2e-52
65- 5:	Gorai.001G181900.1	Gorai.007G273700.1	9e-174
65- 6:	Gorai.001G182000.1	Gorai.007G273300.1	2e-195
65- 7:	Gorai.001G184400.1	Gorai.007G271300.1	9e-77
## Alignment 66: score=322.0 e_value=4.5e-12 N=7 Chr01&Chr07 minus
66- 0:	Gorai.001G075600.1	Gorai.007G039900.1	1e-81
66- 1:	Gorai.001G076300.1	Gorai.007G039800.1	2e-208
66- 2:	Gorai.001G077000.1	Gorai.007G039400.1	4e-58
66- 3:	Gorai.001G078600.1	Gorai.007G038900.1	2e-145
66- 4:	Gorai.001G078800.1	Gorai.007G038700.1	2e-86
66- 5:	Gorai.001G078900.1	Gorai.007G038600.1	1e-313
66- 6:	Gorai.001G079000.1	Gorai.007G038500.1	3e-79
## Alignment 67: score=365.0 e_value=1.6e-16 N=9 Chr01&Chr08 plus
67- 0:	Gorai.001G152300.1	Gorai.008G266200.1	3e-41
67- 1:	Gorai.001G153300.1	Gorai.008G267000.1	2e-41
67- 2:	Gorai.001G153400.1	Gorai.008G267100.1	7e-161
67- 3:	Gorai.001G153800.1	Gorai.008G268100.1	5e-18
67- 4:	Gorai.001G155500.1	Gorai.008G269700.1	3e-106
67- 5:	Gorai.001G155800.2	Gorai.008G270600.1	4e-48
67- 6:	Gorai.001G156900.1	Gorai.008G271200.1	2e-41
67- 7:	Gorai.001G157900.1	Gorai.008G272900.1	4e-68
67- 8:	Gorai.001G158900.1	Gorai.008G274700.1	8e-176
## Alignment 68: score=342.0 e_value=2e-16 N=9 Chr01&Chr08 plus
68- 0:	Gorai.001G263200.1	Gorai.008G158000.1	7e-43
68- 1:	Gorai.001G263700.1	Gorai.008G160000.2	9e-108
68- 2:	Gorai.001G264100.1	Gorai.008G160300.1	9e-156
68- 3:	Gorai.001G266300.1	Gorai.008G161300.1	3e-150
68- 4:	Gorai.001G267300.1	Gorai.008G162500.1	4e-173
68- 5:	Gorai.001G268400.1	Gorai.008G163000.1	3e-99
68- 6:	Gorai.001G269300.1	Gorai.008G164500.1	3e-187
68- 7:	Gorai.001G269900.1	Gorai.008G164700.1	6e-06
68- 8:	Gorai.001G272500.1	Gorai.008G165700.1	1e-23
## Alignment 69: score=2540.0 e_value=3.4e-213 N=55 Chr01&Chr08 minus
69- 0:	Gorai.001G140500.1	Gorai.008G143700.1	6e-236
69- 1:	Gorai.001G140800.1	Gorai.008G143300.1	4e-32
69- 2:	Gorai.001G142100.1	Gorai.008G142800.1	4e-188
69- 3:	Gorai.001G142200.1	Gorai.008G142100.1	3e-175
69- 4:	Gorai.001G142300.1	Gorai.008G142000.1	6e-197
69- 5:	Gorai.001G142400.1	Gorai.008G141700.1	3e-16
69- 6:	Gorai.001G142900.1	Gorai.008G141500.1	3e-24
69- 7:	Gorai.001G143000.1	Gorai.008G141400.1	1e-46
69- 8:	Gorai.001G143100.1	Gorai.008G141100.1	1e-173
69- 9:	Gorai.001G143200.1	Gorai.008G141000.1	3e-61
69- 10:	Gorai.001G143300.1	Gorai.008G140700.1	5e-276
69- 11:	Gorai.001G143600.1	Gorai.008G140600.1	0
69- 12:	Gorai.001G143700.1	Gorai.008G140500.1	4e-57
69- 13:	Gorai.001G143800.1	Gorai.008G140400.1	8e-47
69- 14:	Gorai.001G144200.1	Gorai.008G139700.1	7e-47
69- 15:	Gorai.001G144300.1	Gorai.008G139400.1	2e-44
69- 16:	Gorai.001G144500.1	Gorai.008G138800.1	9e-141
69- 17:	Gorai.001G144700.1	Gorai.008G138500.1	0
69- 18:	Gorai.001G144800.1	Gorai.008G138400.1	2e-156
69- 19:	Gorai.001G145700.1	Gorai.008G137500.1	3e-150
69- 20:	Gorai.001G146100.1	Gorai.008G137100.2	1e-98
69- 21:	Gorai.001G146200.1	Gorai.008G136500.1	2e-186
69- 22:	Gorai.001G146500.1	Gorai.008G136200.1	7e-78
69- 23:	Gorai.001G146800.1	Gorai.008G135900.1	6e-230
69- 24:	Gorai.001G147400.1	Gorai.008G135600.1	2e-168
69- 25:	Gorai.001G147900.1	Gorai.008G134300.1	2e-132
69- 26:	Gorai.001G148100.1	Gorai.008G134000.1	9e-58
69- 27:	Gorai.001G148500.1	Gorai.008G133700.1	2e-83
69- 28:	Gorai.001G148600.1	Gorai.008G133600.1	4e-85
69- 29:	Gorai.001G149000.1	Gorai.008G133300.3	3e-22
69- 30:	Gorai.001G149500.1	Gorai.008G132600.1	2e-56
69- 31:	Gorai.001G150200.1	Gorai.008G132400.1	1e-94
69- 32:	Gorai.001G150500.1	Gorai.008G132200.1	5e-103
69- 33:	Gorai.001G150600.1	Gorai.008G130600.1	3e-29
69- 34:	Gorai.001G150800.1	Gorai.008G130300.1	5e-148
69- 35:	Gorai.001G150900.1	Gorai.008G129800.1	4e-279
69- 36:	Gorai.001G151000.1	Gorai.008G129500.1	6e-176
69- 37:	Gorai.001G151400.1	Gorai.008G129200.1	6e-123
69- 38:	Gorai.001G151700.1	Gorai.008G128800.1	6e-156
69- 39:	Gorai.001G152200.1	Gorai.008G128000.1	3e-48
69- 40:	Gorai.001G152300.1	Gorai.008G127700.4	6e-55
69- 41:	Gorai.001G153200.1	Gorai.008G126900.2	3e-90
69- 42:	Gorai.001G153300.1	Gorai.008G126800.1	3e-57
69- 43:	Gorai.001G153800.1	Gorai.008G126300.1	6e-40
69- 44:	Gorai.001G153900.4	Gorai.008G126200.1	1e-286
69- 45:	Gorai.001G154400.1	Gorai.008G125700.1	1e-235
69- 46:	Gorai.001G154500.1	Gorai.008G125500.2	8e-269
69- 47:	Gorai.001G155300.1	Gorai.008G124800.1	1e-313
69- 48:	Gorai.001G155400.1	Gorai.008G124600.1	0
69- 49:	Gorai.001G156000.1	Gorai.008G124100.1	2e-192
69- 50:	Gorai.001G156300.1	Gorai.008G123900.1	7e-301
69- 51:	Gorai.001G156700.1	Gorai.008G123500.1	2e-23
69- 52:	Gorai.001G156900.1	Gorai.008G123400.1	2e-83
69- 53:	Gorai.001G158100.1	Gorai.008G122500.1	9e-131
69- 54:	Gorai.001G159300.1	Gorai.008G120600.1	2e-74
## Alignment 70: score=2171.0 e_value=1.8e-167 N=47 Chr01&Chr08 minus
70- 0:	Gorai.001G048500.1	Gorai.008G216500.1	1e-242
70- 1:	Gorai.001G048600.1	Gorai.008G216200.2	1e-262
70- 2:	Gorai.001G049500.1	Gorai.008G215400.1	1e-223
70- 3:	Gorai.001G050200.1	Gorai.008G215100.1	7e-228
70- 4:	Gorai.001G050600.1	Gorai.008G214400.1	1e-89
70- 5:	Gorai.001G051100.1	Gorai.008G214000.1	1e-33
70- 6:	Gorai.001G051300.1	Gorai.008G213900.1	3e-57
70- 7:	Gorai.001G052500.2	Gorai.008G213100.1	6e-106
70- 8:	Gorai.001G052800.1	Gorai.008G212200.1	1e-175
70- 9:	Gorai.001G053300.1	Gorai.008G212100.1	0
70- 10:	Gorai.001G053400.2	Gorai.008G211600.1	3e-172
70- 11:	Gorai.001G053500.1	Gorai.008G211500.1	3e-242
70- 12:	Gorai.001G053600.1	Gorai.008G211300.1	3e-173
70- 13:	Gorai.001G054200.1	Gorai.008G210400.2	0
70- 14:	Gorai.001G054600.2	Gorai.008G210200.1	0
70- 15:	Gorai.001G054900.1	Gorai.008G209900.1	5e-58
70- 16:	Gorai.001G055000.1	Gorai.008G209700.2	3e-91
70- 17:	Gorai.001G055500.1	Gorai.008G209000.1	3e-61
70- 18:	Gorai.001G055900.1	Gorai.008G208700.1	2e-306
70- 19:	Gorai.001G056100.1	Gorai.008G208300.1	7e-32
70- 20:	Gorai.001G056200.1	Gorai.008G208200.1	2e-123
70- 21:	Gorai.001G056300.1	Gorai.008G208100.1	2e-138
70- 22:	Gorai.001G057000.1	Gorai.008G207600.1	2e-64
70- 23:	Gorai.001G057100.1	Gorai.008G207300.1	3e-75
70- 24:	Gorai.001G057800.1	Gorai.008G207000.1	2e-107
70- 25:	Gorai.001G058400.1	Gorai.008G206800.1	3e-58
70- 26:	Gorai.001G058500.1	Gorai.008G206700.1	3e-95
70- 27:	Gorai.001G059000.1	Gorai.008G206300.1	1e-33
70- 28:	Gorai.001G059100.1	Gorai.008G206200.1	8e-125
70- 29:	Gorai.001G059200.1	Gorai.008G205700.1	1e-187
70- 30:	Gorai.001G059400.1	Gorai.008G205400.1	1e-241
70- 31:	Gorai.001G060100.1	Gorai.008G205300.1	2e-220
70- 32:	Gorai.001G060300.1	Gorai.008G205200.1	2e-120
70- 33:	Gorai.001G060800.2	Gorai.008G205000.1	7e-242
70- 34:	Gorai.001G061800.1	Gorai.008G204400.1	3e-112
70- 35:	Gorai.001G062300.1	Gorai.008G204000.1	2e-121
70- 36:	Gorai.001G062400.1	Gorai.008G203900.1	8e-222
70- 37:	Gorai.001G063000.1	Gorai.008G203200.1	8e-126
70- 38:	Gorai.001G063600.1	Gorai.008G202500.1	1e-114
70- 39:	Gorai.001G063900.1	Gorai.008G202400.1	2e-167
70- 40:	Gorai.001G064200.1	Gorai.008G201900.1	2e-111
70- 41:	Gorai.001G064300.1	Gorai.008G201800.1	6e-66
70- 42:	Gorai.001G065000.1	Gorai.008G201600.1	2e-47
70- 43:	Gorai.001G065600.1	Gorai.008G201500.1	3e-131
70- 44:	Gorai.001G065800.1	Gorai.008G201400.1	2e-32
70- 45:	Gorai.001G066000.1	Gorai.008G201200.1	6e-184
70- 46:	Gorai.001G067500.1	Gorai.008G200300.1	1e-83
## Alignment 71: score=805.0 e_value=6.4e-52 N=19 Chr01&Chr08 minus
71- 0:	Gorai.001G149500.1	Gorai.008G263600.1	5e-28
71- 1:	Gorai.001G150000.1	Gorai.008G261400.1	3e-34
71- 2:	Gorai.001G150200.1	Gorai.008G261100.1	6e-75
71- 3:	Gorai.001G150800.1	Gorai.008G259700.1	4e-106
71- 4:	Gorai.001G151700.1	Gorai.008G259000.1	8e-110
71- 5:	Gorai.001G152200.1	Gorai.008G258900.1	3e-24
71- 6:	Gorai.001G153200.1	Gorai.008G256900.1	1e-78
71- 7:	Gorai.001G153300.1	Gorai.008G256800.1	4e-76
71- 8:	Gorai.001G154500.1	Gorai.008G255600.1	2e-210
71- 9:	Gorai.001G154800.2	Gorai.008G255100.1	1e-295
71- 10:	Gorai.001G155800.2	Gorai.008G253300.1	1e-63
71- 11:	Gorai.001G155900.1	Gorai.008G253200.1	1e-92
71- 12:	Gorai.001G156400.1	Gorai.008G252800.1	2e-07
71- 13:	Gorai.001G156700.1	Gorai.008G252400.1	2e-13
71- 14:	Gorai.001G156900.1	Gorai.008G252300.1	8e-37
71- 15:	Gorai.001G157900.1	Gorai.008G250900.1	2e-91
71- 16:	Gorai.001G158800.6	Gorai.008G249800.1	1e-186
71- 17:	Gorai.001G159500.1	Gorai.008G248500.2	5e-36
71- 18:	Gorai.001G159800.1	Gorai.008G248100.1	1e-39
## Alignment 72: score=560.0 e_value=2.1e-26 N=12 Chr01&Chr08 minus
72- 0:	Gorai.001G076300.1	Gorai.008G200200.1	1e-212
72- 1:	Gorai.001G076700.1	Gorai.008G199700.2	4e-57
72- 2:	Gorai.001G077200.2	Gorai.008G199200.1	1e-165
72- 3:	Gorai.001G077400.1	Gorai.008G199000.1	1e-168
72- 4:	Gorai.001G077800.2	Gorai.008G197400.2	0
72- 5:	Gorai.001G078200.1	Gorai.008G196900.1	2e-116
72- 6:	Gorai.001G078300.1	Gorai.008G196300.1	5e-57
72- 7:	Gorai.001G078600.1	Gorai.008G196100.1	2e-92
72- 8:	Gorai.001G078800.1	Gorai.008G195800.1	9e-87
72- 9:	Gorai.001G078900.1	Gorai.008G195600.2	0
72- 10:	Gorai.001G079000.1	Gorai.008G195500.1	2e-86
72- 11:	Gorai.001G079200.1	Gorai.008G195200.1	0
## Alignment 73: score=306.0 e_value=2.9e-13 N=7 Chr01&Chr08 minus
73- 0:	Gorai.001G170200.1	Gorai.008G118000.1	0
73- 1:	Gorai.001G170300.1	Gorai.008G117800.1	5e-64
73- 2:	Gorai.001G171000.2	Gorai.008G117200.1	0
73- 3:	Gorai.001G172700.1	Gorai.008G115800.1	1e-163
73- 4:	Gorai.001G174100.2	Gorai.008G114100.1	1e-146
73- 5:	Gorai.001G174400.1	Gorai.008G113600.2	2e-265
73- 6:	Gorai.001G174600.1	Gorai.008G113400.1	5e-259
## Alignment 74: score=280.0 e_value=5e-09 N=6 Chr01&Chr08 minus
74- 0:	Gorai.001G046200.1	Gorai.008G284700.1	3e-41
74- 1:	Gorai.001G046600.1	Gorai.008G283700.1	5e-17
74- 2:	Gorai.001G046700.2	Gorai.008G283500.2	9e-232
74- 3:	Gorai.001G046900.1	Gorai.008G283200.1	9e-223
74- 4:	Gorai.001G047300.1	Gorai.008G282300.1	2e-40
74- 5:	Gorai.001G047400.1	Gorai.008G282200.1	2e-306
## Alignment 75: score=250.0 e_value=5.4e-10 N=6 Chr01&Chr08 minus
75- 0:	Gorai.001G048200.1	Gorai.008G236400.1	3e-125
75- 1:	Gorai.001G049600.1	Gorai.008G234000.3	3e-115
75- 2:	Gorai.001G051100.1	Gorai.008G232600.1	2e-28
75- 3:	Gorai.001G051300.1	Gorai.008G232500.1	5e-54
75- 4:	Gorai.001G052200.1	Gorai.008G231200.1	9e-07
75- 5:	Gorai.001G052300.1	Gorai.008G231100.1	4e-56
## Alignment 76: score=6630.0 e_value=0 N=141 Chr01&Chr09 plus
76- 0:	Gorai.001G001400.1	Gorai.009G019900.2	3e-43
76- 1:	Gorai.001G002400.1	Gorai.009G020000.1	4e-61
76- 2:	Gorai.001G002600.1	Gorai.009G020500.1	8e-225
76- 3:	Gorai.001G002800.1	Gorai.009G022100.1	5e-154
76- 4:	Gorai.001G003200.1	Gorai.009G022300.1	1e-221
76- 5:	Gorai.001G003600.1	Gorai.009G022800.1	7e-282
76- 6:	Gorai.001G003800.1	Gorai.009G023400.2	2e-60
76- 7:	Gorai.001G003900.1	Gorai.009G023600.1	6e-210
76- 8:	Gorai.001G004000.1	Gorai.009G023700.1	5e-110
76- 9:	Gorai.001G004100.1	Gorai.009G023800.1	6e-250
76- 10:	Gorai.001G004300.1	Gorai.009G024000.1	2e-259
76- 11:	Gorai.001G005000.1	Gorai.009G024300.1	2e-93
76- 12:	Gorai.001G005400.1	Gorai.009G024900.1	4e-62
76- 13:	Gorai.001G005700.1	Gorai.009G025100.2	2e-199
76- 14:	Gorai.001G005800.1	Gorai.009G025700.1	4e-116
76- 15:	Gorai.001G006500.1	Gorai.009G025900.1	8e-188
76- 16:	Gorai.001G006600.1	Gorai.009G026100.1	3e-140
76- 17:	Gorai.001G007000.1	Gorai.009G026600.1	3e-76
76- 18:	Gorai.001G007300.1	Gorai.009G026800.1	7e-47
76- 19:	Gorai.001G007900.1	Gorai.009G027100.1	6e-152
76- 20:	Gorai.001G008200.1	Gorai.009G027200.1	0
76- 21:	Gorai.001G009200.1	Gorai.009G027800.1	2e-231
76- 22:	Gorai.001G009300.1	Gorai.009G027900.1	1e-131
76- 23:	Gorai.001G009800.1	Gorai.009G028600.1	3e-209
76- 24:	Gorai.001G009900.1	Gorai.009G029300.1	7e-160
76- 25:	Gorai.001G010300.3	Gorai.009G029400.2	2e-82
76- 26:	Gorai.001G010500.1	Gorai.009G030200.1	5e-284
76- 27:	Gorai.001G010600.1	Gorai.009G030400.1	1e-49
76- 28:	Gorai.001G010700.1	Gorai.009G030500.1	5e-230
76- 29:	Gorai.001G011200.2	Gorai.009G031000.1	2e-130
76- 30:	Gorai.001G011800.1	Gorai.009G031500.1	1e-212
76- 31:	Gorai.001G012400.1	Gorai.009G031900.1	3e-148
76- 32:	Gorai.001G012500.1	Gorai.009G032000.1	6e-137
76- 33:	Gorai.001G012700.1	Gorai.009G032300.1	9e-92
76- 34:	Gorai.001G012900.1	Gorai.009G032900.1	2e-237
76- 35:	Gorai.001G013400.1	Gorai.009G033700.1	0
76- 36:	Gorai.001G013600.2	Gorai.009G033800.2	9e-178
76- 37:	Gorai.001G013700.1	Gorai.009G033900.1	7e-85
76- 38:	Gorai.001G014100.1	Gorai.009G034300.1	0
76- 39:	Gorai.001G014500.1	Gorai.009G034600.1	6e-28
76- 40:	Gorai.001G014700.1	Gorai.009G034700.1	2e-122
76- 41:	Gorai.001G014800.1	Gorai.009G034800.1	4e-40
76- 42:	Gorai.001G015100.1	Gorai.009G034900.1	2e-106
76- 43:	Gorai.001G015400.1	Gorai.009G035500.1	2e-87
76- 44:	Gorai.001G015500.1	Gorai.009G035600.1	9e-23
76- 45:	Gorai.001G015600.1	Gorai.009G036200.1	2e-36
76- 46:	Gorai.001G016100.1	Gorai.009G036400.1	3e-51
76- 47:	Gorai.001G016300.1	Gorai.009G036600.1	2e-155
76- 48:	Gorai.001G016500.1	Gorai.009G036700.1	4e-251
76- 49:	Gorai.001G016800.1	Gorai.009G037000.1	1e-29
76- 50:	Gorai.001G017000.1	Gorai.009G037100.1	0
76- 51:	Gorai.001G017200.1	Gorai.009G037300.1	1e-70
76- 52:	Gorai.001G017300.1	Gorai.009G037400.1	2e-45
76- 53:	Gorai.001G017500.1	Gorai.009G037700.1	3e-49
76- 54:	Gorai.001G017600.1	Gorai.009G037800.1	1e-47
76- 55:	Gorai.001G017700.1	Gorai.009G038000.1	0
76- 56:	Gorai.001G017900.1	Gorai.009G038500.1	3e-143
76- 57:	Gorai.001G018000.1	Gorai.009G038600.1	0
76- 58:	Gorai.001G018100.1	Gorai.009G038700.1	0
76- 59:	Gorai.001G018300.1	Gorai.009G039100.1	4e-116
76- 60:	Gorai.001G018600.1	Gorai.009G039200.1	8e-256
76- 61:	Gorai.001G018700.1	Gorai.009G039300.1	0
76- 62:	Gorai.001G018800.1	Gorai.009G039500.1	5e-75
76- 63:	Gorai.001G019200.1	Gorai.009G039800.1	2e-233
76- 64:	Gorai.001G019700.1	Gorai.009G040300.1	8e-36
76- 65:	Gorai.001G020800.1	Gorai.009G041200.1	2e-32
76- 66:	Gorai.001G020900.1	Gorai.009G041300.2	5e-302
76- 67:	Gorai.001G021000.1	Gorai.009G041500.1	6e-86
76- 68:	Gorai.001G021100.1	Gorai.009G041600.1	2e-180
76- 69:	Gorai.001G021300.1	Gorai.009G041700.1	7e-121
76- 70:	Gorai.001G021400.1	Gorai.009G042000.1	1e-53
76- 71:	Gorai.001G021900.1	Gorai.009G042900.1	5e-16
76- 72:	Gorai.001G022400.1	Gorai.009G043900.1	4e-201
76- 73:	Gorai.001G022800.1	Gorai.009G045200.1	0
76- 74:	Gorai.001G023000.1	Gorai.009G045700.1	1e-85
76- 75:	Gorai.001G023200.1	Gorai.009G045800.1	8e-181
76- 76:	Gorai.001G023300.2	Gorai.009G046000.1	6e-272
76- 77:	Gorai.001G023600.1	Gorai.009G046700.1	7e-86
76- 78:	Gorai.001G023700.1	Gorai.009G046800.1	1e-202
76- 79:	Gorai.001G023800.1	Gorai.009G047000.1	5e-107
76- 80:	Gorai.001G024400.1	Gorai.009G047600.1	2e-157
76- 81:	Gorai.001G024800.1	Gorai.009G047800.1	1e-34
76- 82:	Gorai.001G024900.1	Gorai.009G047900.1	1e-163
76- 83:	Gorai.001G025700.1	Gorai.009G048100.3	3e-271
76- 84:	Gorai.001G026000.1	Gorai.009G048200.1	3e-169
76- 85:	Gorai.001G026200.1	Gorai.009G048600.1	3e-274
76- 86:	Gorai.001G026300.2	Gorai.009G048800.3	1e-293
76- 87:	Gorai.001G026500.1	Gorai.009G048900.1	4e-185
76- 88:	Gorai.001G026700.1	Gorai.009G049000.1	2e-145
76- 89:	Gorai.001G026800.1	Gorai.009G049100.1	0
76- 90:	Gorai.001G027200.1	Gorai.009G050600.1	1e-263
76- 91:	Gorai.001G027900.1	Gorai.009G051300.1	6e-224
76- 92:	Gorai.001G028700.1	Gorai.009G051700.1	7e-228
76- 93:	Gorai.001G028800.1	Gorai.009G051900.1	1e-49
76- 94:	Gorai.001G028900.1	Gorai.009G052000.1	8e-226
76- 95:	Gorai.001G029000.1	Gorai.009G052400.1	5e-99
76- 96:	Gorai.001G029100.1	Gorai.009G052600.1	5e-38
76- 97:	Gorai.001G029800.1	Gorai.009G053100.1	1e-313
76- 98:	Gorai.001G029900.1	Gorai.009G053600.1	5e-25
76- 99:	Gorai.001G030000.1	Gorai.009G053800.1	3e-153
76-100:	Gorai.001G030100.1	Gorai.009G053900.1	5e-247
76-101:	Gorai.001G030500.1	Gorai.009G054100.1	5e-142
76-102:	Gorai.001G030600.1	Gorai.009G054200.2	1e-263
76-103:	Gorai.001G030700.1	Gorai.009G054300.1	2e-55
76-104:	Gorai.001G030800.1	Gorai.009G054400.1	1e-253
76-105:	Gorai.001G031100.1	Gorai.009G054500.1	5e-85
76-106:	Gorai.001G031200.1	Gorai.009G054600.1	6e-90
76-107:	Gorai.001G031400.1	Gorai.009G054800.1	0
76-108:	Gorai.001G031700.1	Gorai.009G055100.1	1e-285
76-109:	Gorai.001G032000.1	Gorai.009G055400.1	5e-230
76-110:	Gorai.001G032100.1	Gorai.009G055800.1	2e-295
76-111:	Gorai.001G032700.1	Gorai.009G056300.1	2e-86
76-112:	Gorai.001G033300.1	Gorai.009G057800.1	3e-302
76-113:	Gorai.001G033400.1	Gorai.009G058000.1	6e-201
76-114:	Gorai.001G033600.1	Gorai.009G058200.1	7e-137
76-115:	Gorai.001G033800.1	Gorai.009G058400.1	3e-128
76-116:	Gorai.001G033900.1	Gorai.009G058500.1	0
76-117:	Gorai.001G034800.2	Gorai.009G058900.1	3e-65
76-118:	Gorai.001G035200.1	Gorai.009G059600.1	9e-22
76-119:	Gorai.001G035600.1	Gorai.009G060100.1	1e-27
76-120:	Gorai.001G035700.1	Gorai.009G060200.2	1e-169
76-121:	Gorai.001G036400.1	Gorai.009G060300.1	2e-194
76-122:	Gorai.001G036500.1	Gorai.009G060600.1	9e-78
76-123:	Gorai.001G036600.1	Gorai.009G060700.1	1e-136
76-124:	Gorai.001G036700.1	Gorai.009G060900.1	2e-62
76-125:	Gorai.001G037000.1	Gorai.009G061200.1	6e-145
76-126:	Gorai.001G037100.1	Gorai.009G061600.1	4e-107
76-127:	Gorai.001G037200.1	Gorai.009G061900.1	1e-246
76-128:	Gorai.001G037600.1	Gorai.009G062200.1	2e-215
76-129:	Gorai.001G037700.1	Gorai.009G062300.1	2e-105
76-130:	Gorai.001G038000.1	Gorai.009G062800.1	5e-212
76-131:	Gorai.001G038200.1	Gorai.009G062900.1	8e-272
76-132:	Gorai.001G038300.1	Gorai.009G063200.1	3e-74
76-133:	Gorai.001G038400.1	Gorai.009G063600.1	6e-182
76-134:	Gorai.001G039000.1	Gorai.009G064400.1	8e-44
76-135:	Gorai.001G039200.1	Gorai.009G064700.1	2e-147
76-136:	Gorai.001G039400.1	Gorai.009G065200.1	3e-130
76-137:	Gorai.001G039500.1	Gorai.009G065600.1	2e-91
76-138:	Gorai.001G039700.1	Gorai.009G065800.1	5e-33
76-139:	Gorai.001G039800.1	Gorai.009G066200.2	2e-67
76-140:	Gorai.001G040500.1	Gorai.009G066500.1	0
## Alignment 77: score=517.0 e_value=3.9e-26 N=12 Chr01&Chr09 plus
77- 0:	Gorai.001G001400.1	Gorai.009G129800.8	2e-40
77- 1:	Gorai.001G003300.1	Gorai.009G132400.1	2e-66
77- 2:	Gorai.001G004100.1	Gorai.009G132900.1	2e-147
77- 3:	Gorai.001G004200.1	Gorai.009G133300.1	1e-42
77- 4:	Gorai.001G004800.1	Gorai.009G133600.1	1e-42
77- 5:	Gorai.001G005200.1	Gorai.009G133700.1	7e-56
77- 6:	Gorai.001G005300.1	Gorai.009G134100.1	2e-19
77- 7:	Gorai.001G006000.1	Gorai.009G134800.1	1e-152
77- 8:	Gorai.001G007000.1	Gorai.009G135800.1	4e-49
77- 9:	Gorai.001G008100.1	Gorai.009G136500.1	2e-47
77- 10:	Gorai.001G008700.1	Gorai.009G137000.1	3e-31
77- 11:	Gorai.001G009300.1	Gorai.009G137800.1	3e-79
## Alignment 78: score=319.0 e_value=6.2e-14 N=8 Chr01&Chr09 plus
78- 0:	Gorai.001G011600.1	Gorai.009G140800.1	0
78- 1:	Gorai.001G012000.1	Gorai.009G141900.1	3e-234
78- 2:	Gorai.001G013000.1	Gorai.009G143000.1	1e-65
78- 3:	Gorai.001G013500.1	Gorai.009G143300.1	6e-129
78- 4:	Gorai.001G014200.2	Gorai.009G143800.1	1e-32
78- 5:	Gorai.001G016600.1	Gorai.009G145300.1	4e-161
78- 6:	Gorai.001G018800.1	Gorai.009G145400.2	2e-08
78- 7:	Gorai.001G019500.1	Gorai.009G146200.1	3e-143
## Alignment 79: score=310.0 e_value=6.2e-13 N=8 Chr01&Chr09 plus
79- 0:	Gorai.001G214800.1	Gorai.009G180400.1	1e-114
79- 1:	Gorai.001G215500.1	Gorai.009G181100.2	0
79- 2:	Gorai.001G216500.1	Gorai.009G181300.1	3e-102
79- 3:	Gorai.001G217400.1	Gorai.009G182300.1	6e-153
79- 4:	Gorai.001G219100.1	Gorai.009G183100.1	2e-78
79- 5:	Gorai.001G219900.1	Gorai.009G183800.2	8e-142
79- 6:	Gorai.001G222300.1	Gorai.009G184800.1	2e-40
79- 7:	Gorai.001G224400.1	Gorai.009G185200.1	1e-95
## Alignment 80: score=308.0 e_value=1.8e-16 N=8 Chr01&Chr09 plus
80- 0:	Gorai.001G107400.1	Gorai.009G316600.1	5e-148
80- 1:	Gorai.001G109100.2	Gorai.009G319200.1	3e-21
80- 2:	Gorai.001G109300.1	Gorai.009G319300.1	2e-54
80- 3:	Gorai.001G110400.1	Gorai.009G319700.1	9e-17
80- 4:	Gorai.001G113000.2	Gorai.009G320100.1	2e-98
80- 5:	Gorai.001G113200.1	Gorai.009G321100.1	4e-118
80- 6:	Gorai.001G115500.1	Gorai.009G322200.1	2e-243
80- 7:	Gorai.001G115600.1	Gorai.009G322300.1	9e-19
## Alignment 81: score=271.0 e_value=7.9e-09 N=6 Chr01&Chr09 plus
81- 0:	Gorai.001G133700.1	Gorai.009G074900.1	0
81- 1:	Gorai.001G133900.1	Gorai.009G075100.1	3e-93
81- 2:	Gorai.001G134100.1	Gorai.009G075300.1	5e-103
81- 3:	Gorai.001G134300.1	Gorai.009G075400.1	5e-93
81- 4:	Gorai.001G134600.1	Gorai.009G075500.1	1e-177
81- 5:	Gorai.001G135000.1	Gorai.009G078000.1	1e-242
## Alignment 82: score=268.0 e_value=1.2e-08 N=6 Chr01&Chr09 plus
82- 0:	Gorai.001G248000.1	Gorai.009G419800.1	1e-61
82- 1:	Gorai.001G248200.1	Gorai.009G420200.1	5e-158
82- 2:	Gorai.001G248400.1	Gorai.009G420600.1	2e-216
82- 3:	Gorai.001G248500.3	Gorai.009G421500.2	3e-40
82- 4:	Gorai.001G249100.1	Gorai.009G422400.2	0
82- 5:	Gorai.001G250100.1	Gorai.009G423500.1	1e-33
## Alignment 83: score=3471.0 e_value=1.4e-306 N=75 Chr01&Chr09 minus
83- 0:	Gorai.001G105300.2	Gorai.009G104400.1	0
83- 1:	Gorai.001G105600.1	Gorai.009G104000.1	1e-13
83- 2:	Gorai.001G106600.1	Gorai.009G103100.1	6e-72
83- 3:	Gorai.001G107300.1	Gorai.009G102300.1	1e-242
83- 4:	Gorai.001G107400.1	Gorai.009G102200.1	6e-258
83- 5:	Gorai.001G107500.1	Gorai.009G102100.1	5e-53
83- 6:	Gorai.001G107600.1	Gorai.009G101800.1	7e-73
83- 7:	Gorai.001G108000.1	Gorai.009G101600.1	4e-182
83- 8:	Gorai.001G108200.1	Gorai.009G101300.1	2e-62
83- 9:	Gorai.001G108700.1	Gorai.009G100800.1	3e-45
83- 10:	Gorai.001G108800.1	Gorai.009G100700.1	3e-87
83- 11:	Gorai.001G109100.2	Gorai.009G100200.2	5e-102
83- 12:	Gorai.001G109300.1	Gorai.009G100100.1	3e-105
83- 13:	Gorai.001G109500.1	Gorai.009G100000.1	1e-242
83- 14:	Gorai.001G110000.1	Gorai.009G099900.1	9e-63
83- 15:	Gorai.001G110100.1	Gorai.009G099800.1	7e-203
83- 16:	Gorai.001G110200.1	Gorai.009G099700.1	2e-80
83- 17:	Gorai.001G110400.1	Gorai.009G099600.1	6e-05
83- 18:	Gorai.001G110900.1	Gorai.009G099200.1	4e-26
83- 19:	Gorai.001G111100.1	Gorai.009G098800.1	2e-140
83- 20:	Gorai.001G111200.1	Gorai.009G098600.1	2e-185
83- 21:	Gorai.001G111400.1	Gorai.009G098500.1	9e-57
83- 22:	Gorai.001G111500.1	Gorai.009G098100.1	1e-172
83- 23:	Gorai.001G112000.3	Gorai.009G097200.1	0
83- 24:	Gorai.001G112200.3	Gorai.009G097100.1	1e-107
83- 25:	Gorai.001G112300.1	Gorai.009G096900.1	0
83- 26:	Gorai.001G112500.1	Gorai.009G096500.1	3e-180
83- 27:	Gorai.001G112800.1	Gorai.009G095800.2	7e-179
83- 28:	Gorai.001G113000.2	Gorai.009G095700.2	6e-112
83- 29:	Gorai.001G113400.1	Gorai.009G095400.1	3e-44
83- 30:	Gorai.001G114100.1	Gorai.009G095000.1	1e-75
83- 31:	Gorai.001G114400.1	Gorai.009G094800.1	1e-189
83- 32:	Gorai.001G114900.1	Gorai.009G094200.1	4e-194
83- 33:	Gorai.001G115000.1	Gorai.009G093100.1	2e-35
83- 34:	Gorai.001G115100.1	Gorai.009G092900.1	2e-266
83- 35:	Gorai.001G115200.1	Gorai.009G092800.1	1e-171
83- 36:	Gorai.001G116400.1	Gorai.009G091200.1	0
83- 37:	Gorai.001G117000.1	Gorai.009G090500.1	0
83- 38:	Gorai.001G117100.1	Gorai.009G090200.1	9e-104
83- 39:	Gorai.001G117400.1	Gorai.009G089700.1	1e-46
83- 40:	Gorai.001G117600.1	Gorai.009G089300.1	0
83- 41:	Gorai.001G117700.1	Gorai.009G089100.1	6e-23
83- 42:	Gorai.001G118200.1	Gorai.009G089000.2	8e-203
83- 43:	Gorai.001G118300.1	Gorai.009G088900.1	2e-156
83- 44:	Gorai.001G119300.2	Gorai.009G088700.1	3e-20
83- 45:	Gorai.001G119900.1	Gorai.009G088100.1	2e-23
83- 46:	Gorai.001G120000.1	Gorai.009G088000.1	2e-113
83- 47:	Gorai.001G120600.1	Gorai.009G087400.1	3e-105
83- 48:	Gorai.001G120800.1	Gorai.009G087300.1	2e-26
83- 49:	Gorai.001G121400.1	Gorai.009G086700.2	7e-235
83- 50:	Gorai.001G121500.1	Gorai.009G086500.1	4e-58
83- 51:	Gorai.001G121600.1	Gorai.009G086400.1	2e-190
83- 52:	Gorai.001G122100.1	Gorai.009G086200.1	1e-149
83- 53:	Gorai.001G122300.1	Gorai.009G085300.1	2e-175
83- 54:	Gorai.001G122500.1	Gorai.009G084800.1	1e-139
83- 55:	Gorai.001G123100.1	Gorai.009G083800.1	1e-98
83- 56:	Gorai.001G123200.1	Gorai.009G083700.1	8e-71
83- 57:	Gorai.001G123300.1	Gorai.009G083600.1	1e-228
83- 58:	Gorai.001G123500.2	Gorai.009G083300.1	5e-19
83- 59:	Gorai.001G124400.1	Gorai.009G083100.1	5e-88
83- 60:	Gorai.001G124800.1	Gorai.009G082900.1	0
83- 61:	Gorai.001G125400.1	Gorai.009G082700.1	6e-236
83- 62:	Gorai.001G125700.1	Gorai.009G082600.1	6e-85
83- 63:	Gorai.001G126000.1	Gorai.009G082500.1	3e-130
83- 64:	Gorai.001G126400.1	Gorai.009G082000.1	2e-71
83- 65:	Gorai.001G126700.2	Gorai.009G081600.1	1e-155
83- 66:	Gorai.001G127100.1	Gorai.009G081400.1	0
83- 67:	Gorai.001G127600.1	Gorai.009G081100.1	4e-139
83- 68:	Gorai.001G127800.1	Gorai.009G080800.1	0
83- 69:	Gorai.001G128100.1	Gorai.009G080400.1	9e-65
83- 70:	Gorai.001G128400.1	Gorai.009G080300.1	1e-165
83- 71:	Gorai.001G129500.1	Gorai.009G079400.1	8e-67
83- 72:	Gorai.001G130800.1	Gorai.009G078600.1	3e-242
83- 73:	Gorai.001G132000.1	Gorai.009G078200.1	3e-195
83- 74:	Gorai.001G132200.1	Gorai.009G076400.2	2e-226
## Alignment 84: score=568.0 e_value=4.1e-25 N=12 Chr01&Chr09 minus
84- 0:	Gorai.001G040900.1	Gorai.009G019200.1	1e-134
84- 1:	Gorai.001G041100.1	Gorai.009G019100.2	1e-312
84- 2:	Gorai.001G041600.1	Gorai.009G018400.2	4e-172
84- 3:	Gorai.001G041800.1	Gorai.009G018200.1	4e-33
84- 4:	Gorai.001G042100.1	Gorai.009G017600.1	3e-118
84- 5:	Gorai.001G042300.1	Gorai.009G017500.1	2e-87
84- 6:	Gorai.001G042500.1	Gorai.009G017300.1	3e-41
84- 7:	Gorai.001G042600.2	Gorai.009G017100.1	3e-201
84- 8:	Gorai.001G042700.1	Gorai.009G016700.1	8e-74
84- 9:	Gorai.001G042900.1	Gorai.009G016600.1	8e-55
84- 10:	Gorai.001G043900.1	Gorai.009G016200.1	1e-64
84- 11:	Gorai.001G044200.1	Gorai.009G015800.1	3e-216
## Alignment 85: score=557.0 e_value=7e-29 N=12 Chr01&Chr09 minus
85- 0:	Gorai.001G122800.1	Gorai.009G399900.1	3e-58
85- 1:	Gorai.001G122900.1	Gorai.009G399700.1	2e-179
85- 2:	Gorai.001G123100.1	Gorai.009G399200.1	6e-77
85- 3:	Gorai.001G123300.1	Gorai.009G398800.1	3e-135
85- 4:	Gorai.001G123400.1	Gorai.009G398700.1	2e-101
85- 5:	Gorai.001G123500.2	Gorai.009G398500.1	1e-16
85- 6:	Gorai.001G123700.1	Gorai.009G398200.1	6e-22
85- 7:	Gorai.001G124400.1	Gorai.009G397400.1	5e-59
85- 8:	Gorai.001G125300.1	Gorai.009G397200.1	9e-125
85- 9:	Gorai.001G125400.1	Gorai.009G396900.1	5e-151
85- 10:	Gorai.001G125700.1	Gorai.009G396600.1	9e-86
85- 11:	Gorai.001G127100.1	Gorai.009G395700.2	0
## Alignment 86: score=511.0 e_value=4.4e-26 N=12 Chr01&Chr09 minus
86- 0:	Gorai.001G008100.1	Gorai.009G050200.1	2e-60
86- 1:	Gorai.001G008200.1	Gorai.009G049700.1	0
86- 2:	Gorai.001G008900.1	Gorai.009G048600.1	2e-258
86- 3:	Gorai.001G009900.1	Gorai.009G047600.1	2e-111
86- 4:	Gorai.001G010600.1	Gorai.009G046200.1	1e-32
86- 5:	Gorai.001G010900.1	Gorai.009G045900.1	9e-70
86- 6:	Gorai.001G011000.1	Gorai.009G045800.1	1e-161
86- 7:	Gorai.001G013200.1	Gorai.009G043500.1	4e-21
86- 8:	Gorai.001G013500.1	Gorai.009G042600.2	3e-138
86- 9:	Gorai.001G014700.1	Gorai.009G041200.1	2e-116
86- 10:	Gorai.001G015200.1	Gorai.009G040800.1	2e-44
86- 11:	Gorai.001G015500.1	Gorai.009G040300.1	3e-20
## Alignment 87: score=392.0 e_value=1.1e-20 N=10 Chr01&Chr09 minus
87- 0:	Gorai.001G021400.1	Gorai.009G144200.1	7e-28
87- 1:	Gorai.001G021800.1	Gorai.009G143400.1	1e-293
87- 2:	Gorai.001G022300.1	Gorai.009G142300.1	5e-52
87- 3:	Gorai.001G023300.2	Gorai.009G139900.1	8e-251
87- 4:	Gorai.001G024000.1	Gorai.009G138600.1	5e-111
87- 5:	Gorai.001G026300.2	Gorai.009G137100.1	2e-280
87- 6:	Gorai.001G026800.1	Gorai.009G136800.1	0
87- 7:	Gorai.001G028700.1	Gorai.009G134400.1	1e-153
87- 8:	Gorai.001G028800.1	Gorai.009G134200.1	6e-40
87- 9:	Gorai.001G029100.1	Gorai.009G133500.1	1e-14
## Alignment 88: score=380.0 e_value=1.1e-16 N=8 Chr01&Chr09 minus
88- 0:	Gorai.001G000400.2	Gorai.009G069100.1	4e-183
88- 1:	Gorai.001G001500.1	Gorai.009G068400.2	3e-188
88- 2:	Gorai.001G001600.1	Gorai.009G068300.1	1e-153
88- 3:	Gorai.001G001700.1	Gorai.009G068200.1	2e-58
88- 4:	Gorai.001G001900.1	Gorai.009G067900.1	1e-177
88- 5:	Gorai.001G002000.1	Gorai.009G067800.1	2e-201
88- 6:	Gorai.001G002200.1	Gorai.009G066900.1	5e-113
88- 7:	Gorai.001G002300.1	Gorai.009G066800.1	0
## Alignment 89: score=312.0 e_value=1.5e-13 N=8 Chr01&Chr09 minus
89- 0:	Gorai.001G117100.1	Gorai.009G412900.1	6e-43
89- 1:	Gorai.001G117900.1	Gorai.009G411100.1	4e-66
89- 2:	Gorai.001G119100.1	Gorai.009G408800.1	3e-37
89- 3:	Gorai.001G120500.1	Gorai.009G406700.1	3e-68
89- 4:	Gorai.001G120800.1	Gorai.009G405600.1	3e-22
89- 5:	Gorai.001G121500.1	Gorai.009G404700.1	3e-42
89- 6:	Gorai.001G121800.1	Gorai.009G403800.1	4e-78
89- 7:	Gorai.001G121900.3	Gorai.009G403400.1	1e-99
## Alignment 90: score=308.0 e_value=2.5e-11 N=7 Chr01&Chr09 minus
90- 0:	Gorai.001G018800.1	Gorai.009G036800.1	5e-09
90- 1:	Gorai.001G019300.1	Gorai.009G036300.1	2e-27
90- 2:	Gorai.001G019500.1	Gorai.009G036100.1	1e-153
90- 3:	Gorai.001G019700.1	Gorai.009G035600.1	2e-13
90- 4:	Gorai.001G020800.1	Gorai.009G034700.1	3e-27
90- 5:	Gorai.001G021600.1	Gorai.009G034400.1	3e-94
90- 6:	Gorai.001G022600.1	Gorai.009G032700.1	2e-18
## Alignment 91: score=303.0 e_value=5.7e-12 N=7 Chr01&Chr09 minus
91- 0:	Gorai.001G034300.1	Gorai.009G127600.1	9e-23
91- 1:	Gorai.001G036400.1	Gorai.009G125400.1	1e-139
91- 2:	Gorai.001G036500.1	Gorai.009G125100.1	9e-56
91- 3:	Gorai.001G036700.1	Gorai.009G124600.1	6e-33
91- 4:	Gorai.001G037600.1	Gorai.009G124100.1	2e-177
91- 5:	Gorai.001G037700.1	Gorai.009G124000.1	2e-66
91- 6:	Gorai.001G038400.1	Gorai.009G122700.2	2e-163
## Alignment 92: score=284.0 e_value=1.1e-08 N=6 Chr01&Chr09 minus
92- 0:	Gorai.001G033200.1	Gorai.009G017500.1	7e-59
92- 1:	Gorai.001G033400.1	Gorai.009G017100.1	2e-125
92- 2:	Gorai.001G033500.1	Gorai.009G016900.1	2e-09
92- 3:	Gorai.001G034200.1	Gorai.009G016000.2	2e-127
92- 4:	Gorai.001G034700.1	Gorai.009G015500.1	5e-18
92- 5:	Gorai.001G034800.2	Gorai.009G015400.1	1e-81
## Alignment 93: score=5696.0 e_value=0 N=124 Chr01&Chr10 plus
93- 0:	Gorai.001G002500.1	Gorai.010G065600.1	2e-202
93- 1:	Gorai.001G002600.1	Gorai.010G065800.1	1e-232
93- 2:	Gorai.001G002700.1	Gorai.010G066400.1	0
93- 3:	Gorai.001G002800.1	Gorai.010G067300.1	6e-78
93- 4:	Gorai.001G003200.1	Gorai.010G067400.1	4e-223
93- 5:	Gorai.001G003300.1	Gorai.010G068500.1	4e-215
93- 6:	Gorai.001G004300.1	Gorai.010G069600.1	1e-263
93- 7:	Gorai.001G004700.1	Gorai.010G069800.1	3e-20
93- 8:	Gorai.001G004800.1	Gorai.010G069900.1	3e-78
93- 9:	Gorai.001G004900.1	Gorai.010G070100.1	7e-29
93- 10:	Gorai.001G005000.1	Gorai.010G070200.1	1e-91
93- 11:	Gorai.001G005100.1	Gorai.010G070300.1	6e-22
93- 12:	Gorai.001G005200.1	Gorai.010G070400.1	3e-195
93- 13:	Gorai.001G005300.1	Gorai.010G071200.1	8e-18
93- 14:	Gorai.001G005400.1	Gorai.010G071300.1	1e-66
93- 15:	Gorai.001G005700.1	Gorai.010G072000.1	1e-197
93- 16:	Gorai.001G005800.1	Gorai.010G072300.1	1e-119
93- 17:	Gorai.001G005900.1	Gorai.010G072700.1	4e-188
93- 18:	Gorai.001G006000.1	Gorai.010G072800.1	2e-161
93- 19:	Gorai.001G006400.1	Gorai.010G073100.1	3e-285
93- 20:	Gorai.001G006500.1	Gorai.010G073200.1	2e-249
93- 21:	Gorai.001G007000.1	Gorai.010G073600.1	2e-91
93- 22:	Gorai.001G007300.1	Gorai.010G073900.1	1e-47
93- 23:	Gorai.001G007400.1	Gorai.010G074400.3	3e-202
93- 24:	Gorai.001G007600.1	Gorai.010G074600.1	0
93- 25:	Gorai.001G007700.1	Gorai.010G074800.1	1e-117
93- 26:	Gorai.001G007800.1	Gorai.010G075100.1	5e-240
93- 27:	Gorai.001G008100.1	Gorai.010G075300.1	2e-97
93- 28:	Gorai.001G008200.1	Gorai.010G075600.1	0
93- 29:	Gorai.001G009200.1	Gorai.010G077700.1	4e-232
93- 30:	Gorai.001G009400.1	Gorai.010G077800.1	3e-197
93- 31:	Gorai.001G009500.1	Gorai.010G078100.1	3e-27
93- 32:	Gorai.001G009600.1	Gorai.010G078200.1	8e-31
93- 33:	Gorai.001G010000.1	Gorai.010G079900.1	2e-73
93- 34:	Gorai.001G010300.3	Gorai.010G080200.1	1e-107
93- 35:	Gorai.001G010500.1	Gorai.010G081100.1	2e-255
93- 36:	Gorai.001G010600.1	Gorai.010G081200.1	7e-53
93- 37:	Gorai.001G011000.1	Gorai.010G081500.1	9e-182
93- 38:	Gorai.001G011200.2	Gorai.010G082000.1	9e-109
93- 39:	Gorai.001G011400.1	Gorai.010G082600.1	6e-84
93- 40:	Gorai.001G011600.1	Gorai.010G082900.1	0
93- 41:	Gorai.001G011900.1	Gorai.010G083000.1	4e-41
93- 42:	Gorai.001G012300.1	Gorai.010G083400.1	1e-235
93- 43:	Gorai.001G012400.1	Gorai.010G083900.1	7e-110
93- 44:	Gorai.001G012500.1	Gorai.010G084100.7	3e-135
93- 45:	Gorai.001G013400.1	Gorai.010G084900.2	0
93- 46:	Gorai.001G013600.2	Gorai.010G085300.1	2e-118
93- 47:	Gorai.001G014000.1	Gorai.010G085400.1	9e-126
93- 48:	Gorai.001G014200.2	Gorai.010G086300.9	8e-89
93- 49:	Gorai.001G014300.1	Gorai.010G086700.1	3e-83
93- 50:	Gorai.001G014800.1	Gorai.010G087000.1	3e-37
93- 51:	Gorai.001G015200.1	Gorai.010G087200.1	4e-60
93- 52:	Gorai.001G015700.1	Gorai.010G088900.1	2e-46
93- 53:	Gorai.001G015900.1	Gorai.010G089700.1	2e-194
93- 54:	Gorai.001G016000.1	Gorai.010G089800.1	4e-295
93- 55:	Gorai.001G016100.1	Gorai.010G090100.1	5e-51
93- 56:	Gorai.001G016500.1	Gorai.010G090400.1	4e-244
93- 57:	Gorai.001G016600.1	Gorai.010G090700.1	1e-190
93- 58:	Gorai.001G016700.1	Gorai.010G090800.1	3e-53
93- 59:	Gorai.001G016900.1	Gorai.010G091000.1	4e-123
93- 60:	Gorai.001G017000.1	Gorai.010G091300.1	0
93- 61:	Gorai.001G017300.1	Gorai.010G091500.1	2e-47
93- 62:	Gorai.001G017500.1	Gorai.010G091700.1	2e-62
93- 63:	Gorai.001G017600.1	Gorai.010G092200.1	1e-42
93- 64:	Gorai.001G017800.1	Gorai.010G092400.1	0
93- 65:	Gorai.001G019000.1	Gorai.010G094200.1	1e-21
93- 66:	Gorai.001G019800.2	Gorai.010G096300.1	1e-231
93- 67:	Gorai.001G020200.2	Gorai.010G096600.1	9e-251
93- 68:	Gorai.001G020300.1	Gorai.010G096900.1	4e-146
93- 69:	Gorai.001G020900.1	Gorai.010G097200.2	0
93- 70:	Gorai.001G021000.1	Gorai.010G097300.1	3e-79
93- 71:	Gorai.001G021300.1	Gorai.010G097500.1	1e-112
93- 72:	Gorai.001G021400.1	Gorai.010G097900.1	8e-47
93- 73:	Gorai.001G021500.1	Gorai.010G098000.1	5e-53
93- 74:	Gorai.001G021600.1	Gorai.010G098100.1	8e-206
93- 75:	Gorai.001G022600.1	Gorai.010G098600.1	3e-31
93- 76:	Gorai.001G022700.1	Gorai.010G100300.1	4e-83
93- 77:	Gorai.001G022800.1	Gorai.010G101300.1	0
93- 78:	Gorai.001G023200.1	Gorai.010G101700.1	6e-176
93- 79:	Gorai.001G023300.2	Gorai.010G101800.1	2e-275
93- 80:	Gorai.001G023500.1	Gorai.010G102000.1	2e-109
93- 81:	Gorai.001G023700.1	Gorai.010G103000.1	3e-259
93- 82:	Gorai.001G024800.1	Gorai.010G103700.1	5e-36
93- 83:	Gorai.001G025000.1	Gorai.010G103800.1	2e-114
93- 84:	Gorai.001G025600.1	Gorai.010G104000.1	8e-43
93- 85:	Gorai.001G025700.1	Gorai.010G104200.1	2e-227
93- 86:	Gorai.001G026000.1	Gorai.010G104300.2	5e-167
93- 87:	Gorai.001G026200.1	Gorai.010G105100.1	2e-312
93- 88:	Gorai.001G026500.1	Gorai.010G105600.1	2e-184
93- 89:	Gorai.001G026800.1	Gorai.010G105900.1	0
93- 90:	Gorai.001G027000.1	Gorai.010G106400.1	2e-282
93- 91:	Gorai.001G027800.8	Gorai.010G108600.2	2e-88
93- 92:	Gorai.001G027900.1	Gorai.010G108800.1	2e-172
93- 93:	Gorai.001G028800.1	Gorai.010G109500.1	7e-50
93- 94:	Gorai.001G030500.1	Gorai.010G111600.1	2e-137
93- 95:	Gorai.001G032000.1	Gorai.010G112400.1	5e-221
93- 96:	Gorai.001G032100.1	Gorai.010G112800.1	3e-298
93- 97:	Gorai.001G032200.1	Gorai.010G113000.1	3e-176
93- 98:	Gorai.001G032300.1	Gorai.010G113200.2	2e-265
93- 99:	Gorai.001G032400.1	Gorai.010G113600.1	0
93-100:	Gorai.001G033200.1	Gorai.010G114800.1	4e-74
93-101:	Gorai.001G033400.1	Gorai.010G114900.1	5e-194
93-102:	Gorai.001G033500.1	Gorai.010G115000.1	9e-34
93-103:	Gorai.001G033600.1	Gorai.010G115100.4	2e-145
93-104:	Gorai.001G033800.1	Gorai.010G115300.1	8e-99
93-105:	Gorai.001G034300.1	Gorai.010G115600.1	3e-35
93-106:	Gorai.001G034600.1	Gorai.010G115900.1	1e-305
93-107:	Gorai.001G035100.1	Gorai.010G116300.1	2e-90
93-108:	Gorai.001G035700.1	Gorai.010G117100.1	2e-165
93-109:	Gorai.001G035900.1	Gorai.010G117200.1	0
93-110:	Gorai.001G036300.1	Gorai.010G117300.1	3e-58
93-111:	Gorai.001G036500.1	Gorai.010G117500.1	7e-65
93-112:	Gorai.001G036600.1	Gorai.010G117700.1	6e-112
93-113:	Gorai.001G037200.1	Gorai.010G118000.1	2e-272
93-114:	Gorai.001G037700.1	Gorai.010G118300.2	1e-92
93-115:	Gorai.001G038100.1	Gorai.010G118800.1	4e-267
93-116:	Gorai.001G038200.1	Gorai.010G118900.1	2e-262
93-117:	Gorai.001G038400.1	Gorai.010G119300.1	2e-186
93-118:	Gorai.001G038800.1	Gorai.010G119400.1	2e-33
93-119:	Gorai.001G039000.1	Gorai.010G119600.1	7e-46
93-120:	Gorai.001G039100.1	Gorai.010G119700.1	1e-276
93-121:	Gorai.001G039700.1	Gorai.010G120700.1	5e-35
93-122:	Gorai.001G040200.1	Gorai.010G120800.1	3e-261
93-123:	Gorai.001G040500.1	Gorai.010G120900.1	0
## Alignment 94: score=372.0 e_value=5.1e-16 N=9 Chr01&Chr10 plus
94- 0:	Gorai.001G214800.1	Gorai.010G182500.1	2e-127
94- 1:	Gorai.001G216500.1	Gorai.010G183600.1	5e-100
94- 2:	Gorai.001G217400.1	Gorai.010G184900.1	2e-141
94- 3:	Gorai.001G217500.1	Gorai.010G185200.1	1e-27
94- 4:	Gorai.001G219500.1	Gorai.010G187100.2	3e-32
94- 5:	Gorai.001G220200.1	Gorai.010G187900.1	3e-61
94- 6:	Gorai.001G220800.1	Gorai.010G188500.1	6e-08
94- 7:	Gorai.001G221500.1	Gorai.010G189400.1	4e-07
94- 8:	Gorai.001G222500.1	Gorai.010G190400.1	3e-99
## Alignment 95: score=273.0 e_value=2.9e-09 N=6 Chr01&Chr10 plus
95- 0:	Gorai.001G036700.1	Gorai.010G243700.1	5e-58
95- 1:	Gorai.001G036900.2	Gorai.010G244100.1	0
95- 2:	Gorai.001G037000.1	Gorai.010G244300.1	4e-147
95- 3:	Gorai.001G038700.1	Gorai.010G244700.1	9e-256
95- 4:	Gorai.001G039400.1	Gorai.010G245000.1	2e-133
95- 5:	Gorai.001G039500.1	Gorai.010G245200.2	5e-82
## Alignment 96: score=564.0 e_value=6.7e-31 N=13 Chr01&Chr10 minus
96- 0:	Gorai.001G015500.1	Gorai.010G092500.1	2e-21
96- 1:	Gorai.001G017700.1	Gorai.010G091800.1	0
96- 2:	Gorai.001G018800.1	Gorai.010G090600.1	2e-07
96- 3:	Gorai.001G019300.1	Gorai.010G089300.1	6e-29
96- 4:	Gorai.001G019400.1	Gorai.010G089200.1	2e-34
96- 5:	Gorai.001G019500.1	Gorai.010G088600.1	5e-151
96- 6:	Gorai.001G020000.1	Gorai.010G087700.1	8e-119
96- 7:	Gorai.001G020400.1	Gorai.010G087200.1	2e-59
96- 8:	Gorai.001G020900.1	Gorai.010G086800.1	2e-172
96- 9:	Gorai.001G021000.1	Gorai.010G086600.1	7e-18
96- 10:	Gorai.001G021300.1	Gorai.010G086100.1	3e-74
96- 11:	Gorai.001G021600.1	Gorai.010G085800.1	2e-89
96- 12:	Gorai.001G022400.1	Gorai.010G084300.1	6e-162
## Alignment 97: score=424.0 e_value=6.7e-19 N=9 Chr01&Chr10 minus
97- 0:	Gorai.001G041000.1	Gorai.010G064800.1	1e-22
97- 1:	Gorai.001G041300.1	Gorai.010G064700.2	2e-214
97- 2:	Gorai.001G041400.1	Gorai.010G064600.1	2e-169
97- 3:	Gorai.001G041900.1	Gorai.010G064200.1	2e-289
97- 4:	Gorai.001G042700.1	Gorai.010G062900.1	1e-73
97- 5:	Gorai.001G042900.1	Gorai.010G062800.1	6e-46
97- 6:	Gorai.001G043100.1	Gorai.010G062700.1	3e-180
97- 7:	Gorai.001G043500.1	Gorai.010G062300.2	5e-211
97- 8:	Gorai.001G043900.1	Gorai.010G062000.1	8e-45
## Alignment 98: score=323.0 e_value=2.4e-11 N=7 Chr01&Chr10 minus
98- 0:	Gorai.001G018000.1	Gorai.010G095800.1	0
98- 1:	Gorai.001G018100.1	Gorai.010G095400.1	0
98- 2:	Gorai.001G018300.1	Gorai.010G094800.1	8e-238
98- 3:	Gorai.001G018400.1	Gorai.010G094600.1	3e-144
98- 4:	Gorai.001G019500.1	Gorai.010G093000.1	2e-199
98- 5:	Gorai.001G019600.1	Gorai.010G092800.3	6e-167
98- 6:	Gorai.001G019700.1	Gorai.010G092500.1	1e-51
## Alignment 99: score=306.0 e_value=1.3e-11 N=7 Chr01&Chr10 minus
99- 0:	Gorai.001G005700.1	Gorai.010G109700.1	3e-110
99- 1:	Gorai.001G006300.1	Gorai.010G108700.1	1e-07
99- 2:	Gorai.001G006500.1	Gorai.010G108300.1	7e-130
99- 3:	Gorai.001G007900.1	Gorai.010G107300.1	4e-161
99- 4:	Gorai.001G008100.1	Gorai.010G106600.1	5e-60
99- 5:	Gorai.001G008700.1	Gorai.010G105500.1	5e-21
99- 6:	Gorai.001G008900.1	Gorai.010G105100.1	2e-292
## Alignment 100: score=285.0 e_value=3.8e-08 N=6 Chr01&Chr10 minus
100- 0:	Gorai.001G036400.1	Gorai.010G223000.1	4e-132
100- 1:	Gorai.001G036500.1	Gorai.010G222900.1	1e-56
100- 2:	Gorai.001G036700.1	Gorai.010G222700.1	5e-38
100- 3:	Gorai.001G037000.1	Gorai.010G222500.1	1e-132
100- 4:	Gorai.001G037700.1	Gorai.010G222400.1	6e-68
100- 5:	Gorai.001G038400.1	Gorai.010G222200.1	4e-169
## Alignment 101: score=279.0 e_value=1.2e-11 N=6 Chr01&Chr10 minus
101- 0:	Gorai.001G000600.1	Gorai.010G124200.1	2e-59
101- 1:	Gorai.001G001400.1	Gorai.010G123200.1	1e-125
101- 2:	Gorai.001G001700.1	Gorai.010G123100.1	9e-52
101- 3:	Gorai.001G001900.1	Gorai.010G122900.1	3e-170
101- 4:	Gorai.001G002000.1	Gorai.010G122800.1	8e-218
101- 5:	Gorai.001G002200.1	Gorai.010G121800.1	1e-116
## Alignment 102: score=467.0 e_value=2.3e-23 N=11 Chr01&Chr11 plus
102- 0:	Gorai.001G176600.1	Gorai.011G172800.1	3e-27
102- 1:	Gorai.001G176800.1	Gorai.011G173000.1	4e-41
102- 2:	Gorai.001G177100.1	Gorai.011G173900.1	8e-71
102- 3:	Gorai.001G178100.1	Gorai.011G174900.1	3e-70
102- 4:	Gorai.001G178900.1	Gorai.011G175000.1	1e-289
102- 5:	Gorai.001G179300.1	Gorai.011G175500.1	1e-168
102- 6:	Gorai.001G179800.1	Gorai.011G177100.1	1e-257
102- 7:	Gorai.001G180900.1	Gorai.011G178500.1	2e-77
102- 8:	Gorai.001G181600.2	Gorai.011G179700.1	2e-57
102- 9:	Gorai.001G181800.1	Gorai.011G180100.1	8e-61
102- 10:	Gorai.001G182600.1	Gorai.011G181400.1	1e-28
## Alignment 103: score=456.0 e_value=2.5e-22 N=10 Chr01&Chr11 plus
103- 0:	Gorai.001G271500.1	Gorai.011G086100.1	4e-150
103- 1:	Gorai.001G271600.1	Gorai.011G086200.1	5e-32
103- 2:	Gorai.001G273100.1	Gorai.011G086300.1	4e-58
103- 3:	Gorai.001G273300.1	Gorai.011G086900.1	3e-112
103- 4:	Gorai.001G273900.1	Gorai.011G087400.1	4e-78
103- 5:	Gorai.001G274500.1	Gorai.011G087700.1	2e-89
103- 6:	Gorai.001G274600.1	Gorai.011G087800.1	5e-165
103- 7:	Gorai.001G275100.1	Gorai.011G088000.1	1e-101
103- 8:	Gorai.001G275400.1	Gorai.011G088100.1	3e-148
103- 9:	Gorai.001G276400.1	Gorai.011G088800.1	7e-202
## Alignment 104: score=427.0 e_value=1e-18 N=9 Chr01&Chr11 plus
104- 0:	Gorai.001G040900.1	Gorai.011G081300.1	5e-92
104- 1:	Gorai.001G041000.1	Gorai.011G081600.1	3e-14
104- 2:	Gorai.001G042100.1	Gorai.011G082600.1	1e-31
104- 3:	Gorai.001G042300.1	Gorai.011G082900.1	2e-64
104- 4:	Gorai.001G042400.1	Gorai.011G083000.2	5e-63
104- 5:	Gorai.001G042500.1	Gorai.011G083300.1	4e-23
104- 6:	Gorai.001G042900.1	Gorai.011G083900.1	2e-22
104- 7:	Gorai.001G043100.1	Gorai.011G084000.1	4e-130
104- 8:	Gorai.001G043300.1	Gorai.011G084100.1	1e-56
## Alignment 105: score=256.0 e_value=5.9e-09 N=6 Chr01&Chr11 plus
105- 0:	Gorai.001G251100.1	Gorai.011G172000.1	2e-12
105- 1:	Gorai.001G252400.1	Gorai.011G172800.1	5e-26
105- 2:	Gorai.001G252600.1	Gorai.011G173000.1	2e-42
105- 3:	Gorai.001G254200.1	Gorai.011G174900.1	5e-68
105- 4:	Gorai.001G254900.1	Gorai.011G175300.1	1e-234
105- 5:	Gorai.001G255700.1	Gorai.011G175500.1	5e-61
## Alignment 106: score=631.0 e_value=1e-34 N=14 Chr01&Chr11 minus
106- 0:	Gorai.001G262600.1	Gorai.011G095800.1	1e-61
106- 1:	Gorai.001G263700.1	Gorai.011G095200.1	2e-199
106- 2:	Gorai.001G264500.1	Gorai.011G094900.1	9e-40
106- 3:	Gorai.001G264800.1	Gorai.011G094800.1	1e-70
106- 4:	Gorai.001G266300.1	Gorai.011G094500.2	2e-169
106- 5:	Gorai.001G266600.1	Gorai.011G094300.1	6e-123
106- 6:	Gorai.001G266700.1	Gorai.011G094200.1	1e-59
106- 7:	Gorai.001G267000.1	Gorai.011G093900.1	1e-103
106- 8:	Gorai.001G267800.1	Gorai.011G093400.1	3e-112
106- 9:	Gorai.001G268100.1	Gorai.011G093200.1	3e-216
106- 10:	Gorai.001G269300.1	Gorai.011G092300.1	0
106- 11:	Gorai.001G269600.1	Gorai.011G091900.1	6e-118
106- 12:	Gorai.001G270100.1	Gorai.011G091700.1	4e-183
106- 13:	Gorai.001G270700.1	Gorai.011G091400.2	4e-237
## Alignment 107: score=481.0 e_value=4.2e-27 N=12 Chr01&Chr11 minus
107- 0:	Gorai.001G011500.1	Gorai.011G066100.1	2e-24
107- 1:	Gorai.001G011600.1	Gorai.011G065300.1	0
107- 2:	Gorai.001G012800.1	Gorai.011G063800.2	1e-08
107- 3:	Gorai.001G013200.1	Gorai.011G063500.1	4e-24
107- 4:	Gorai.001G013800.1	Gorai.011G063100.1	1e-26
107- 5:	Gorai.001G014100.1	Gorai.011G062700.1	0
107- 6:	Gorai.001G016600.1	Gorai.011G062100.1	4e-156
107- 7:	Gorai.001G018800.1	Gorai.011G062000.1	2e-09
107- 8:	Gorai.001G019300.1	Gorai.011G061500.2	1e-32
107- 9:	Gorai.001G019500.1	Gorai.011G059600.1	2e-142
107- 10:	Gorai.001G021000.1	Gorai.011G058200.1	5e-49
107- 11:	Gorai.001G021300.1	Gorai.011G057500.1	3e-117
## Alignment 108: score=370.0 e_value=4.5e-18 N=9 Chr01&Chr11 minus
108- 0:	Gorai.001G002900.1	Gorai.011G079300.1	1e-139
108- 1:	Gorai.001G003100.1	Gorai.011G079200.1	0
108- 2:	Gorai.001G004200.1	Gorai.011G076900.1	4e-62
108- 3:	Gorai.001G005300.1	Gorai.011G075100.1	5e-18
108- 4:	Gorai.001G006000.1	Gorai.011G074500.1	4e-149
108- 5:	Gorai.001G006500.1	Gorai.011G074200.1	9e-51
108- 6:	Gorai.001G007000.1	Gorai.011G073400.1	4e-61
108- 7:	Gorai.001G008700.1	Gorai.011G072200.1	3e-33
108- 8:	Gorai.001G008900.1	Gorai.011G071400.2	2e-283
## Alignment 109: score=326.0 e_value=1.1e-15 N=8 Chr01&Chr11 minus
109- 0:	Gorai.001G183200.1	Gorai.011G164200.1	3e-182
109- 1:	Gorai.001G184400.1	Gorai.011G162100.1	8e-195
109- 2:	Gorai.001G184600.1	Gorai.011G161900.1	9e-201
109- 3:	Gorai.001G185200.1	Gorai.011G161700.1	1e-198
109- 4:	Gorai.001G185700.1	Gorai.011G160800.1	9e-112
109- 5:	Gorai.001G186000.1	Gorai.011G160700.2	6e-103
109- 6:	Gorai.001G186700.1	Gorai.011G159000.1	3e-106
109- 7:	Gorai.001G187900.1	Gorai.011G156700.1	3e-105
## Alignment 110: score=1289.0 e_value=1.2e-89 N=28 Chr01&Chr12 plus
110- 0:	Gorai.001G256200.1	Gorai.012G055200.1	4e-22
110- 1:	Gorai.001G256300.1	Gorai.012G055400.1	4e-52
110- 2:	Gorai.001G256900.1	Gorai.012G056300.1	6e-126
110- 3:	Gorai.001G257300.1	Gorai.012G056900.1	5e-127
110- 4:	Gorai.001G257700.1	Gorai.012G058000.1	5e-223
110- 5:	Gorai.001G258400.1	Gorai.012G058100.1	0
110- 6:	Gorai.001G259000.1	Gorai.012G059200.1	9e-84
110- 7:	Gorai.001G259400.1	Gorai.012G059300.1	1e-157
110- 8:	Gorai.001G259700.1	Gorai.012G059400.1	4e-14
110- 9:	Gorai.001G260300.1	Gorai.012G059900.1	6e-81
110- 10:	Gorai.001G261300.1	Gorai.012G061300.2	2e-202
110- 11:	Gorai.001G261600.1	Gorai.012G061400.1	1e-125
110- 12:	Gorai.001G262100.1	Gorai.012G061700.1	2e-168
110- 13:	Gorai.001G262400.3	Gorai.012G061900.2	3e-121
110- 14:	Gorai.001G262700.1	Gorai.012G062000.1	0
110- 15:	Gorai.001G263000.1	Gorai.012G062300.1	1e-82
110- 16:	Gorai.001G263100.1	Gorai.012G062600.1	2e-65
110- 17:	Gorai.001G263300.1	Gorai.012G062700.1	2e-100
110- 18:	Gorai.001G263500.1	Gorai.012G063000.1	2e-286
110- 19:	Gorai.001G264400.1	Gorai.012G063700.1	0
110- 20:	Gorai.001G264800.1	Gorai.012G063900.1	2e-70
110- 21:	Gorai.001G264900.1	Gorai.012G064000.1	1e-41
110- 22:	Gorai.001G265000.1	Gorai.012G064200.1	2e-195
110- 23:	Gorai.001G266100.1	Gorai.012G064800.1	6e-187
110- 24:	Gorai.001G266300.1	Gorai.012G065300.6	1e-177
110- 25:	Gorai.001G266400.1	Gorai.012G065400.1	7e-135
110- 26:	Gorai.001G266800.1	Gorai.012G065700.2	1e-195
110- 27:	Gorai.001G267100.1	Gorai.012G065800.1	1e-154
## Alignment 111: score=342.0 e_value=1.2e-11 N=7 Chr01&Chr12 plus
111- 0:	Gorai.001G273900.1	Gorai.012G083000.1	3e-87
111- 1:	Gorai.001G274200.1	Gorai.012G083200.1	3e-29
111- 2:	Gorai.001G274300.1	Gorai.012G083300.1	1e-123
111- 3:	Gorai.001G274500.1	Gorai.012G083700.1	8e-69
111- 4:	Gorai.001G274800.1	Gorai.012G084000.1	3e-64
111- 5:	Gorai.001G275000.1	Gorai.012G084100.7	3e-73
111- 6:	Gorai.001G275100.1	Gorai.012G084200.1	3e-100
## Alignment 112: score=275.0 e_value=1.9e-11 N=7 Chr01&Chr12 plus
112- 0:	Gorai.001G107000.2	Gorai.012G067400.1	2e-218
112- 1:	Gorai.001G107200.1	Gorai.012G067700.1	2e-50
112- 2:	Gorai.001G108500.3	Gorai.012G069800.1	5e-43
[truncated: 13,700 more rows]

## Sheet: Table S2c G. barbadense
Table S2c The collinear genes,collinear blocks and tandem repeat genes about G. barbadense
############### Parameters ###############
# MATCH_SCORE: 50
# MATCH_SIZE: 5
# GAP_PENALTY: -1
# OVERLAP_WINDOW: 5
# E_VALUE: 1e-05
# MAX GAPS: 25
############### Statistics ###############
# Number of collinear genes: 55672, Percentage: 78.08
# Number of all genes: 71297
##########################################
## Alignment 0: score=392.0 e_value=7.8e-22 N=9 A01&A01 plus
0- 0:	Gbar_A01G013120.1	Gbar_A01G020040.1	4e-53
0- 1:	Gbar_A01G013160.1	Gbar_A01G020220.1	6e-54
0- 2:	Gbar_A01G013200.1	Gbar_A01G020390.1	2e-68
0- 3:	Gbar_A01G013210.1	Gbar_A01G020400.1	3e-24
0- 4:	Gbar_A01G013240.1	Gbar_A01G020460.1	5e-109
0- 5:	Gbar_A01G013260.1	Gbar_A01G020580.1	2e-108
0- 6:	Gbar_A01G013280.1	Gbar_A01G020600.1	2e-46
0- 7:	Gbar_A01G013290.1	Gbar_A01G020610.1	4e-153
0- 8:	Gbar_A01G013380.1	Gbar_A01G020690.1	2e-24
## Alignment 1: score=562.0 e_value=6e-33 N=13 A01&A01 minus
1- 0:	Gbar_A01G009620.1	Gbar_A01G017230.2	0
1- 1:	Gbar_A01G009630.1	Gbar_A01G017210.1	7e-238
1- 2:	Gbar_A01G009660.1	Gbar_A01G017160.2	3e-158
1- 3:	Gbar_A01G009670.2	Gbar_A01G017150.1	3e-131
1- 4:	Gbar_A01G009780.2	Gbar_A01G017070.1	8e-206
1- 5:	Gbar_A01G009830.1	Gbar_A01G017060.1	6e-106
1- 6:	Gbar_A01G009860.1	Gbar_A01G016960.1	1e-102
1- 7:	Gbar_A01G009940.1	Gbar_A01G016890.1	3e-261
1- 8:	Gbar_A01G010020.2	Gbar_A01G016770.1	1e-141
1- 9:	Gbar_A01G010150.1	Gbar_A01G016550.1	6e-15
1- 10:	Gbar_A01G010160.1	Gbar_A01G016520.1	2e-100
1- 11:	Gbar_A01G010210.1	Gbar_A01G016320.1	6e-99
1- 12:	Gbar_A01G010220.1	Gbar_A01G016310.2	8e-96
## Alignment 2: score=355.0 e_value=1.4e-13 N=8 A01&A01 minus
2- 0:	Gbar_A01G000020.1	Gbar_A01G016960.1	2e-111
2- 1:	Gbar_A01G000030.1	Gbar_A01G016800.1	2e-256
2- 2:	Gbar_A01G000040.1	Gbar_A01G016730.3	0
2- 3:	Gbar_A01G000070.1	Gbar_A01G016610.2	2e-151
2- 4:	Gbar_A01G000080.1	Gbar_A01G016590.1	2e-56
2- 5:	Gbar_A01G000090.1	Gbar_A01G016550.1	1e-55
2- 6:	Gbar_A01G000110.3	Gbar_A01G016530.2	1e-106
2- 7:	Gbar_A01G000120.1	Gbar_A01G016440.1	0
## Alignment 3: score=353.0 e_value=1.7e-13 N=8 A01&A02 plus
3- 0:	Gbar_A01G016340.1	Gbar_A02G018280.1	1e-196
3- 1:	Gbar_A01G016370.1	Gbar_A02G018310.1	2e-55
3- 2:	Gbar_A01G016420.2	Gbar_A02G018360.1	3e-94
3- 3:	Gbar_A01G016540.1	Gbar_A02G018390.1	2e-59
3- 4:	Gbar_A01G016590.1	Gbar_A02G018430.1	8e-71
3- 5:	Gbar_A01G016680.1	Gbar_A02G018520.1	8e-206
3- 6:	Gbar_A01G016800.1	Gbar_A02G018630.1	1e-234
3- 7:	Gbar_A01G016880.1	Gbar_A02G018690.1	4e-70
## Alignment 4: score=578.0 e_value=9.6e-37 N=14 A01&A02 minus
4- 0:	Gbar_A01G009970.1	Gbar_A02G018660.1	2e-72
4- 1:	Gbar_A01G010010.1	Gbar_A02G018590.1	0
4- 2:	Gbar_A01G010110.2	Gbar_A02G018470.1	4e-51
4- 3:	Gbar_A01G010130.1	Gbar_A02G018460.1	3e-27
4- 4:	Gbar_A01G010170.1	Gbar_A02G018380.1	1e-21
4- 5:	Gbar_A01G010220.1	Gbar_A02G018260.1	5e-94
4- 6:	Gbar_A01G010240.1	Gbar_A02G018250.1	2e-28
4- 7:	Gbar_A01G010490.1	Gbar_A02G018040.1	9e-60
4- 8:	Gbar_A01G010590.1	Gbar_A02G018000.1	1e-82
4- 9:	Gbar_A01G010640.1	Gbar_A02G017870.1	1e-140
4- 10:	Gbar_A01G010670.1	Gbar_A02G017820.1	6e-129
4- 11:	Gbar_A01G010680.1	Gbar_A02G017760.1	6e-18
4- 12:	Gbar_A01G010850.1	Gbar_A02G017570.1	1e-121
4- 13:	Gbar_A01G010900.2	Gbar_A02G017430.3	4e-78
## Alignment 5: score=446.0 e_value=3e-21 N=10 A01&A02 minus
5- 0:	Gbar_A01G018390.1	Gbar_A02G007830.1	4e-231
5- 1:	Gbar_A01G018480.1	Gbar_A02G007770.7	1e-152
5- 2:	Gbar_A01G018530.2	Gbar_A02G007730.1	9e-73
5- 3:	Gbar_A01G018540.1	Gbar_A02G007720.1	2e-102
5- 4:	Gbar_A01G018560.1	Gbar_A02G007690.1	0
5- 5:	Gbar_A01G018570.1	Gbar_A02G007600.1	9e-52
5- 6:	Gbar_A01G018610.1	Gbar_A02G007580.1	2e-171
5- 7:	Gbar_A01G018650.1	Gbar_A02G007520.1	2e-62
5- 8:	Gbar_A01G018720.1	Gbar_A02G007470.1	2e-53
5- 9:	Gbar_A01G018790.1	Gbar_A02G007280.1	3e-87
## Alignment 6: score=403.0 e_value=1.6e-19 N=9 A01&A02 minus
6- 0:	Gbar_A01G009390.4	Gbar_A02G009570.2	1e-280
6- 1:	Gbar_A01G009420.1	Gbar_A02G009550.1	3e-60
6- 2:	Gbar_A01G009460.1	Gbar_A02G009540.1	1e-199
6- 3:	Gbar_A01G009560.1	Gbar_A02G009530.1	4e-54
6- 4:	Gbar_A01G009660.1	Gbar_A02G009470.1	6e-191
6- 5:	Gbar_A01G009680.1	Gbar_A02G009460.1	1e-58
6- 6:	Gbar_A01G009690.1	Gbar_A02G009400.1	1e-127
6- 7:	Gbar_A01G009780.2	Gbar_A02G009340.1	3e-281
6- 8:	Gbar_A01G009890.2	Gbar_A02G009310.1	2e-224
## Alignment 7: score=2618.0 e_value=9e-221 N=56 A01&A03 plus
7- 0:	Gbar_A01G016040.1	Gbar_A03G022170.1	5e-134
7- 1:	Gbar_A01G016100.1	Gbar_A03G022220.1	2e-109
7- 2:	Gbar_A01G016240.1	Gbar_A03G022300.1	4e-35
7- 3:	Gbar_A01G016290.1	Gbar_A03G022310.1	2e-271
7- 4:	Gbar_A01G016320.1	Gbar_A03G022320.1	5e-143
7- 5:	Gbar_A01G016340.1	Gbar_A03G022330.1	2e-208
7- 6:	Gbar_A01G016370.1	Gbar_A03G022340.2	6e-69
7- 7:	Gbar_A01G016380.1	Gbar_A03G022350.1	3e-73
7- 8:	Gbar_A01G016390.1	Gbar_A03G022360.1	8e-16
7- 9:	Gbar_A01G016410.1	Gbar_A03G022380.1	5e-77
7- 10:	Gbar_A01G016420.2	Gbar_A03G022390.1	3e-118
7- 11:	Gbar_A01G016530.2	Gbar_A03G022400.1	6e-119
7- 12:	Gbar_A01G016610.2	Gbar_A03G022410.1	7e-149
7- 13:	Gbar_A01G016620.1	Gbar_A03G022420.2	3e-06
7- 14:	Gbar_A01G016640.1	Gbar_A03G022450.1	4e-47
7- 15:	Gbar_A01G016670.1	Gbar_A03G022480.1	5e-205
7- 16:	Gbar_A01G016730.3	Gbar_A03G022490.1	2e-68
7- 17:	Gbar_A01G016740.1	Gbar_A03G022520.1	2e-07
7- 18:	Gbar_A01G016760.1	Gbar_A03G022530.1	5e-32
7- 19:	Gbar_A01G016770.1	Gbar_A03G022540.1	3e-181
7- 20:	Gbar_A01G016780.1	Gbar_A03G022550.1	2e-188
7- 21:	Gbar_A01G016830.1	Gbar_A03G022570.1	9e-83
7- 22:	Gbar_A01G016860.1	Gbar_A03G022580.2	1e-264
7- 23:	Gbar_A01G016900.1	Gbar_A03G022610.1	2e-144
7- 24:	Gbar_A01G016910.1	Gbar_A03G022620.1	9e-129
7- 25:	Gbar_A01G016930.1	Gbar_A03G022630.1	3e-26
7- 26:	Gbar_A01G016950.1	Gbar_A03G022730.1	6e-124
7- 27:	Gbar_A01G016970.1	Gbar_A03G022780.1	2e-80
7- 28:	Gbar_A01G017060.1	Gbar_A03G022810.1	4e-303
7- 29:	Gbar_A01G017070.1	Gbar_A03G022830.1	6e-255
7- 30:	Gbar_A01G017110.1	Gbar_A03G022850.1	1e-212
7- 31:	Gbar_A01G017160.2	Gbar_A03G022860.1	9e-193
7- 32:	Gbar_A01G017180.1	Gbar_A03G022870.1	1e-207
7- 33:	Gbar_A01G017190.1	Gbar_A03G022880.2	2e-112
7- 34:	Gbar_A01G017200.1	Gbar_A03G022890.1	4e-79
7- 35:	Gbar_A01G017210.1	Gbar_A03G022900.1	4e-287
7- 36:	Gbar_A01G017270.1	Gbar_A03G022940.1	4e-140
7- 37:	Gbar_A01G017320.1	Gbar_A03G022990.1	2e-235
7- 38:	Gbar_A01G017340.1	Gbar_A03G023000.4	1e-149
7- 39:	Gbar_A01G017370.1	Gbar_A03G023010.1	1e-90
7- 40:	Gbar_A01G017440.1	Gbar_A03G023020.1	1e-226
7- 41:	Gbar_A01G017490.1	Gbar_A03G023030.2	0
7- 42:	Gbar_A01G017550.1	Gbar_A03G023080.1	2e-36
7- 43:	Gbar_A01G017600.1	Gbar_A03G023120.1	8e-25
7- 44:	Gbar_A01G017690.1	Gbar_A03G023170.1	8e-244
7- 45:	Gbar_A01G017730.1	Gbar_A03G023210.1	1e-39
7- 46:	Gbar_A01G017850.1	Gbar_A03G023240.1	1e-168
7- 47:	Gbar_A01G017860.1	Gbar_A03G023250.1	2e-62
7- 48:	Gbar_A01G017910.1	Gbar_A03G023310.1	1e-10
7- 49:	Gbar_A01G017930.1	Gbar_A03G023350.1	2e-43
7- 50:	Gbar_A01G017980.2	Gbar_A03G023420.1	1e-175
7- 51:	Gbar_A01G018000.1	Gbar_A03G023430.1	2e-34
7- 52:	Gbar_A01G018010.1	Gbar_A03G023440.1	5e-28
7- 53:	Gbar_A01G018150.1	Gbar_A03G023490.1	6e-236
7- 54:	Gbar_A01G018170.1	Gbar_A03G023500.1	3e-61
7- 55:	Gbar_A01G018210.1	Gbar_A03G023510.1	2e-29
## Alignment 8: score=682.0 e_value=3.6e-49 N=15 A01&A03 plus
8- 0:	Gbar_A01G014560.1	Gbar_A03G013510.1	8e-85
8- 1:	Gbar_A01G014770.1	Gbar_A03G013750.1	2e-59
8- 2:	Gbar_A01G014830.1	Gbar_A03G013930.1	6e-68
8- 3:	Gbar_A01G014870.1	Gbar_A03G013980.1	8e-27
8- 4:	Gbar_A01G014910.1	Gbar_A03G014020.1	0
8- 5:	Gbar_A01G014920.1	Gbar_A03G014030.1	1e-79
8- 6:	Gbar_A01G014930.1	Gbar_A03G014040.1	7e-27
8- 7:	Gbar_A01G014950.1	Gbar_A03G014060.1	2e-79
8- 8:	Gbar_A01G014980.1	Gbar_A03G014120.1	3e-190
8- 9:	Gbar_A01G015000.1	Gbar_A03G014130.1	1e-35
8- 10:	Gbar_A01G015010.1	Gbar_A03G014150.1	3e-127
8- 11:	Gbar_A01G015020.1	Gbar_A03G014190.1	7e-98
8- 12:	Gbar_A01G015090.1	Gbar_A03G014210.1	2e-28
8- 13:	Gbar_A01G015100.1	Gbar_A03G014220.1	3e-211
8- 14:	Gbar_A01G015120.1	Gbar_A03G014280.1	9e-192
## Alignment 9: score=661.0 e_value=2.2e-38 N=15 A01&A03 plus
9- 0:	Gbar_A01G015270.1	Gbar_A03G014640.3	4e-57
9- 1:	Gbar_A01G015280.1	Gbar_A03G014690.1	1e-110
9- 2:	Gbar_A01G015330.1	Gbar_A03G014730.4	7e-301
9- 3:	Gbar_A01G015370.1	Gbar_A03G014840.1	1e-203
9- 4:	Gbar_A01G015420.1	Gbar_A03G014860.1	2e-221
9- 5:	Gbar_A01G015460.1	Gbar_A03G014890.1	3e-148
9- 6:	Gbar_A01G015500.1	Gbar_A03G014990.1	0
9- 7:	Gbar_A01G015530.1	Gbar_A03G015010.1	9e-209
9- 8:	Gbar_A01G015540.1	Gbar_A03G015040.1	1e-145
9- 9:	Gbar_A01G015570.2	Gbar_A03G015110.1	6e-306
9- 10:	Gbar_A01G015580.1	Gbar_A03G015120.1	4e-123
9- 11:	Gbar_A01G015630.1	Gbar_A03G015180.1	3e-65
9- 12:	Gbar_A01G015660.1	Gbar_A03G015340.1	2e-204
9- 13:	Gbar_A01G015690.1	Gbar_A03G015410.1	4e-128
9- 14:	Gbar_A01G015890.1	Gbar_A03G015470.1	2e-219
## Alignment 10: score=621.0 e_value=2.8e-38 N=15 A01&A03 plus
10- 0:	Gbar_A01G021190.1	Gbar_A03G003890.2	3e-278
10- 1:	Gbar_A01G021200.1	Gbar_A03G003910.1	2e-101
10- 2:	Gbar_A01G021210.1	Gbar_A03G004070.1	2e-137
10- 3:	Gbar_A01G021230.1	Gbar_A03G004130.1	1e-115
10- 4:	Gbar_A01G021460.1	Gbar_A03G004280.1	6e-103
10- 5:	Gbar_A01G021580.1	Gbar_A03G004460.1	0
10- 6:	Gbar_A01G021590.1	Gbar_A03G004470.1	1e-24
10- 7:	Gbar_A01G021600.1	Gbar_A03G004500.1	8e-175
10- 8:	Gbar_A01G021620.1	Gbar_A03G004510.1	4e-28
10- 9:	Gbar_A01G021650.1	Gbar_A03G004580.1	1e-14
10- 10:	Gbar_A01G021670.1	Gbar_A03G004660.1	3e-48
10- 11:	Gbar_A01G021740.2	Gbar_A03G004700.1	3e-67
10- 12:	Gbar_A01G021790.1	Gbar_A03G004790.1	2e-51
10- 13:	Gbar_A01G021840.1	Gbar_A03G005050.1	6e-67
10- 14:	Gbar_A01G021990.1	Gbar_A03G005090.2	7e-153
## Alignment 11: score=282.0 e_value=3e-08 N=6 A01&A03 plus
11- 0:	Gbar_A01G022140.1	Gbar_A03G005640.1	4e-34
11- 1:	Gbar_A01G022160.1	Gbar_A03G005670.1	2e-218
11- 2:	Gbar_A01G022230.1	Gbar_A03G005730.1	3e-35
11- 3:	Gbar_A01G022260.1	Gbar_A03G005740.1	0
11- 4:	Gbar_A01G022350.1	Gbar_A03G005800.2	4e-61
11- 5:	Gbar_A01G022360.1	Gbar_A03G005810.1	5e-240
## Alignment 12: score=276.0 e_value=2.6e-10 N=6 A01&A03 plus
12- 0:	Gbar_A01G013930.1	Gbar_A03G012770.1	4e-109
12- 1:	Gbar_A01G013960.1	Gbar_A03G012810.1	2e-104
12- 2:	Gbar_A01G013970.1	Gbar_A03G012850.1	3e-163
12- 3:	Gbar_A01G013990.1	Gbar_A03G012860.1	2e-84
12- 4:	Gbar_A01G014060.1	Gbar_A03G012880.1	3e-275
12- 5:	Gbar_A01G014130.1	Gbar_A03G013000.1	2e-69
## Alignment 13: score=773.0 e_value=6.6e-46 N=17 A01&A03 minus
13- 0:	Gbar_A01G000430.1	Gbar_A03G021070.3	2e-174
13- 1:	Gbar_A01G000480.1	Gbar_A03G020960.1	1e-64
13- 2:	Gbar_A01G000520.1	Gbar_A03G020860.1	3e-12
13- 3:	Gbar_A01G000530.1	Gbar_A03G020850.1	3e-183
13- 4:	Gbar_A01G000540.1	Gbar_A03G020830.1	3e-80
13- 5:	Gbar_A01G000570.1	Gbar_A03G020810.2	2e-193
13- 6:	Gbar_A01G000580.1	Gbar_A03G020790.1	2e-18
13- 7:	Gbar_A01G000590.1	Gbar_A03G020780.1	1e-285
13- 8:	Gbar_A01G000620.1	Gbar_A03G020650.1	4e-76
13- 9:	Gbar_A01G000640.1	Gbar_A03G020600.1	1e-90
13- 10:	Gbar_A01G000650.1	Gbar_A03G020580.1	4e-215
13- 11:	Gbar_A01G000660.1	Gbar_A03G020570.2	4e-57
13- 12:	Gbar_A01G000710.1	Gbar_A03G020490.1	2e-51
13- 13:	Gbar_A01G000740.4	Gbar_A03G020380.1	2e-113
13- 14:	Gbar_A01G000780.1	Gbar_A03G020240.1	3e-29
13- 15:	Gbar_A01G000790.1	Gbar_A03G020170.1	1e-163
13- 16:	Gbar_A01G000800.1	Gbar_A03G020150.1	0
## Alignment 14: score=733.0 e_value=8.1e-46 N=17 A01&A03 minus
14- 0:	Gbar_A01G001380.1	Gbar_A03G017910.1	2e-27
14- 1:	Gbar_A01G001390.1	Gbar_A03G017900.1	2e-75
14- 2:	Gbar_A01G001450.1	Gbar_A03G017710.1	8e-23
14- 3:	Gbar_A01G001490.1	Gbar_A03G017640.1	1e-146
14- 4:	Gbar_A01G001520.1	Gbar_A03G017570.1	2e-94
14- 5:	Gbar_A01G001530.1	Gbar_A03G017500.1	2e-92
14- 6:	Gbar_A01G001540.1	Gbar_A03G017430.2	2e-52
14- 7:	Gbar_A01G001560.1	Gbar_A03G017400.1	2e-56
14- 8:	Gbar_A01G001700.1	Gbar_A03G017320.1	9e-306
14- 9:	Gbar_A01G001790.1	Gbar_A03G017120.1	4e-246
14- 10:	Gbar_A01G001810.1	Gbar_A03G017090.1	0
14- 11:	Gbar_A01G001900.1	Gbar_A03G016970.1	0
14- 12:	Gbar_A01G001910.1	Gbar_A03G016900.2	1e-63
14- 13:	Gbar_A01G001920.1	Gbar_A03G016880.1	5e-106
14- 14:	Gbar_A01G001940.1	Gbar_A03G016870.1	8e-61
14- 15:	Gbar_A01G001950.1	Gbar_A03G016850.1	2e-95
14- 16:	Gbar_A01G002020.1	Gbar_A03G016650.1	1e-310
## Alignment 15: score=543.0 e_value=2.7e-32 N=13 A01&A03 minus
15- 0:	Gbar_A01G000950.1	Gbar_A03G019410.1	1e-27
15- 1:	Gbar_A01G001000.3	Gbar_A03G019390.1	4e-131
15- 2:	Gbar_A01G001010.1	Gbar_A03G019270.1	5e-68
15- 3:	Gbar_A01G001040.1	Gbar_A03G019120.1	5e-122
15- 4:	Gbar_A01G001140.2	Gbar_A03G018870.1	1e-263
15- 5:	Gbar_A01G001170.1	Gbar_A03G018740.1	2e-286
15- 6:	Gbar_A01G001180.1	Gbar_A03G018690.2	1e-249
15- 7:	Gbar_A01G001190.4	Gbar_A03G018630.1	8e-261
15- 8:	Gbar_A01G001200.1	Gbar_A03G018560.1	3e-183
15- 9:	Gbar_A01G001210.1	Gbar_A03G018530.1	1e-159
15- 10:	Gbar_A01G001250.1	Gbar_A03G018350.2	3e-96
15- 11:	Gbar_A01G001280.1	Gbar_A03G018280.1	3e-125
15- 12:	Gbar_A01G001310.1	Gbar_A03G018250.1	0
## Alignment 16: score=415.0 e_value=6e-19 N=9 A01&A03 minus
16- 0:	Gbar_A01G014250.2	Gbar_A03G013810.1	6e-310
16- 1:	Gbar_A01G014330.1	Gbar_A03G013690.1	0
16- 2:	Gbar_A01G014420.1	Gbar_A03G013620.1	8e-56
16- 3:	Gbar_A01G014460.1	Gbar_A03G013610.1	5e-234
16- 4:	Gbar_A01G014490.1	Gbar_A03G013570.1	2e-60
16- 5:	Gbar_A01G014510.1	Gbar_A03G013560.2	2e-122
16- 6:	Gbar_A01G014530.1	Gbar_A03G013550.1	3e-85
16- 7:	Gbar_A01G014580.1	Gbar_A03G013490.1	7e-57
16- 8:	Gbar_A01G014620.1	Gbar_A03G013450.1	1e-161
## Alignment 17: score=388.0 e_value=1.2e-19 N=10 A01&A03 minus
17- 0:	Gbar_A01G010020.2	Gbar_A03G022540.1	8e-140
17- 1:	Gbar_A01G010240.1	Gbar_A03G022290.1	4e-25
17- 2:	Gbar_A01G010270.1	Gbar_A03G022180.1	2e-248
17- 3:	Gbar_A01G010350.1	Gbar_A03G021930.1	6e-49
17- 4:	Gbar_A01G010490.1	Gbar_A03G021720.1	3e-43
17- 5:	Gbar_A01G010570.1	Gbar_A03G021670.1	3e-26
17- 6:	Gbar_A01G010600.1	Gbar_A03G021550.1	2e-31
17- 7:	Gbar_A01G010650.1	Gbar_A03G021430.1	7e-82
17- 8:	Gbar_A01G010680.1	Gbar_A03G021390.1	6e-25
17- 9:	Gbar_A01G010710.1	Gbar_A03G021370.1	3e-187
## Alignment 18: score=366.0 e_value=2.9e-15 N=8 A01&A03 minus
18- 0:	Gbar_A01G000210.1	Gbar_A03G021790.1	4e-162
18- 1:	Gbar_A01G000220.1	Gbar_A03G021780.2	2e-215
18- 2:	Gbar_A01G000280.1	Gbar_A03G021680.1	7e-89
18- 3:	Gbar_A01G000300.2	Gbar_A03G021520.3	3e-293
18- 4:	Gbar_A01G000310.1	Gbar_A03G021480.1	5e-43
18- 5:	Gbar_A01G000320.3	Gbar_A03G021450.1	8e-100
18- 6:	Gbar_A01G000330.1	Gbar_A03G021400.1	6e-220
18- 7:	Gbar_A01G000350.1	Gbar_A03G021390.1	2e-29
## Alignment 19: score=278.0 e_value=2.5e-09 N=6 A01&A03 minus
19- 0:	Gbar_A01G000040.1	Gbar_A03G022490.1	1e-61
19- 1:	Gbar_A01G000050.1	Gbar_A03G022460.2	2e-206
19- 2:	Gbar_A01G000060.1	Gbar_A03G022430.1	6e-53
19- 3:	Gbar_A01G000070.1	Gbar_A03G022410.1	2e-149
19- 4:	Gbar_A01G000110.3	Gbar_A03G022400.1	7e-109
19- 5:	Gbar_A01G000170.1	Gbar_A03G022250.1	4e-38
## Alignment 20: score=271.0 e_value=4.3e-09 N=6 A01&A03 minus
20- 0:	Gbar_A01G010490.1	Gbar_A03G009180.1	2e-80
20- 1:	Gbar_A01G010560.1	Gbar_A03G009160.1	2e-39
20- 2:	Gbar_A01G010600.1	Gbar_A03G009130.1	5e-33
20- 3:	Gbar_A01G010620.1	Gbar_A03G009090.1	4e-49
20- 4:	Gbar_A01G010650.1	Gbar_A03G009060.1	3e-145
20- 5:	Gbar_A01G010810.1	Gbar_A03G008910.1	2e-208
## Alignment 21: score=1439.0 e_value=3.7e-108 N=31 A01&A04 plus
21- 0:	Gbar_A01G020960.1	Gbar_A04G007420.2	0
21- 1:	Gbar_A01G020980.1	Gbar_A04G007450.1	5e-49
21- 2:	Gbar_A01G020990.1	Gbar_A04G007460.1	3e-126
21- 3:	Gbar_A01G021000.2	Gbar_A04G007480.1	3e-92
21- 4:	Gbar_A01G021030.1	Gbar_A04G007510.1	3e-92
21- 5:	Gbar_A01G021040.1	Gbar_A04G007520.1	2e-185
21- 6:	Gbar_A01G021140.1	Gbar_A04G007630.3	0
21- 7:	Gbar_A01G021170.1	Gbar_A04G007740.1	0
21- 8:	Gbar_A01G021200.1	Gbar_A04G007770.1	5e-114
21- 9:	Gbar_A01G021210.1	Gbar_A04G007830.1	5e-153
21- 10:	Gbar_A01G021250.1	Gbar_A04G007890.1	3e-123
21- 11:	Gbar_A01G021290.1	Gbar_A04G007940.1	9e-305
21- 12:	Gbar_A01G021300.1	Gbar_A04G007950.1	1e-34
21- 13:	Gbar_A01G021310.1	Gbar_A04G007960.1	4e-106
21- 14:	Gbar_A01G021330.2	Gbar_A04G008000.1	1e-256
21- 15:	Gbar_A01G021340.1	Gbar_A04G008060.1	4e-153
21- 16:	Gbar_A01G021380.1	Gbar_A04G008070.1	3e-154
21- 17:	Gbar_A01G021470.1	Gbar_A04G008100.1	4e-221
21- 18:	Gbar_A01G021500.1	Gbar_A04G008150.1	9e-238
21- 19:	Gbar_A01G021590.1	Gbar_A04G008240.1	1e-45
21- 20:	Gbar_A01G021600.1	Gbar_A04G008280.1	3e-224
21- 21:	Gbar_A01G021610.1	Gbar_A04G008300.1	4e-226
21- 22:	Gbar_A01G021620.1	Gbar_A04G008310.1	6e-32
21- 23:	Gbar_A01G021630.3	Gbar_A04G008330.1	5e-252
21- 24:	Gbar_A01G021660.1	Gbar_A04G008420.1	2e-114
21- 25:	Gbar_A01G021670.1	Gbar_A04G008440.1	4e-49
21- 26:	Gbar_A01G021710.1	Gbar_A04G008460.1	1e-60
21- 27:	Gbar_A01G021770.1	Gbar_A04G008520.2	6e-207
21- 28:	Gbar_A01G021780.1	Gbar_A04G008530.1	0
21- 29:	Gbar_A01G021790.1	Gbar_A04G008540.1	3e-51
21- 30:	Gbar_A01G021970.1	Gbar_A04G008700.3	1e-146
## Alignment 22: score=1295.0 e_value=1.6e-101 N=30 A01&A04 plus
22- 0:	Gbar_A01G016070.1	Gbar_A04G013270.1	1e-161
22- 1:	Gbar_A01G016190.1	Gbar_A04G013490.1	3e-51
22- 2:	Gbar_A01G016370.1	Gbar_A04G013510.1	2e-67
22- 3:	Gbar_A01G016620.1	Gbar_A04G013520.1	3e-149
22- 4:	Gbar_A01G016650.1	Gbar_A04G013540.1	6e-167
22- 5:	Gbar_A01G016670.1	Gbar_A04G013560.1	4e-199
22- 6:	Gbar_A01G016740.1	Gbar_A04G013580.1	2e-06
22- 7:	Gbar_A01G016780.1	Gbar_A04G013590.4	2e-221
22- 8:	Gbar_A01G016800.1	Gbar_A04G013600.1	1e-283
22- 9:	Gbar_A01G016830.1	Gbar_A04G013650.1	2e-51
22- 10:	Gbar_A01G016900.1	Gbar_A04G013660.1	1e-92
22- 11:	Gbar_A01G016950.1	Gbar_A04G013670.1	2e-125
22- 12:	Gbar_A01G017040.1	Gbar_A04G013680.1	3e-68
22- 13:	Gbar_A01G017070.1	Gbar_A04G013700.1	5e-241
22- 14:	Gbar_A01G017090.1	Gbar_A04G013740.1	5e-186
22- 15:	Gbar_A01G017180.1	Gbar_A04G013770.2	3e-170
22- 16:	Gbar_A01G017270.1	Gbar_A04G013850.1	1e-105
22- 17:	Gbar_A01G017340.1	Gbar_A04G013890.3	6e-130
22- 18:	Gbar_A01G017450.1	Gbar_A04G013900.1	1e-48
22- 19:	Gbar_A01G017480.1	Gbar_A04G013910.1	6e-80
22- 20:	Gbar_A01G017650.1	Gbar_A04G013980.1	4e-29
22- 21:	Gbar_A01G017700.2	Gbar_A04G014000.1	7e-236
22- 22:	Gbar_A01G017750.1	Gbar_A04G014080.1	6e-213
22- 23:	Gbar_A01G017860.1	Gbar_A04G014090.1	1e-20
22- 24:	Gbar_A01G017900.1	Gbar_A04G014170.1	2e-298
22- 25:	Gbar_A01G017960.1	Gbar_A04G014260.1	2e-147
22- 26:	Gbar_A01G017980.2	Gbar_A04G014290.1	1e-169
22- 27:	Gbar_A01G018000.1	Gbar_A04G014310.1	3e-16
22- 28:	Gbar_A01G018060.1	Gbar_A04G014330.1	4e-192
22- 29:	Gbar_A01G018160.1	Gbar_A04G014390.1	9e-141
## Alignment 23: score=984.0 e_value=1.2e-67 N=22 A01&A04 plus
23- 0:	Gbar_A01G021920.1	Gbar_A04G008830.1	8e-277
23- 1:	Gbar_A01G022130.1	Gbar_A04G009040.1	2e-230
23- 2:	Gbar_A01G022150.2	Gbar_A04G009110.1	5e-151
23- 3:	Gbar_A01G022210.1	Gbar_A04G009200.1	3e-176
23- 4:	Gbar_A01G022280.1	Gbar_A04G009290.1	2e-40
23- 5:	Gbar_A01G022300.1	Gbar_A04G009320.5	0
23- 6:	Gbar_A01G022310.1	Gbar_A04G009340.1	7e-94
23- 7:	Gbar_A01G022360.1	Gbar_A04G009370.1	2e-275
23- 8:	Gbar_A01G022370.1	Gbar_A04G009400.2	2e-131
23- 9:	Gbar_A01G022380.1	Gbar_A04G009430.2	2e-221
23- 10:	Gbar_A01G022410.1	Gbar_A04G009440.1	6e-128
23- 11:	Gbar_A01G022420.1	Gbar_A04G009490.2	3e-222
23- 12:	Gbar_A01G022510.1	Gbar_A04G009670.1	8e-60
23- 13:	Gbar_A01G022660.1	Gbar_A04G009900.1	7e-122
23- 14:	Gbar_A01G022670.1	Gbar_A04G009950.1	1e-82
23- 15:	Gbar_A01G022690.1	Gbar_A04G009960.2	4e-56
23- 16:	Gbar_A01G022700.1	Gbar_A04G009970.1	2e-181
23- 17:	Gbar_A01G022710.1	Gbar_A04G009990.1	1e-91
23- 18:	Gbar_A01G022750.1	Gbar_A04G010030.1	8e-236
23- 19:	Gbar_A01G022760.1	Gbar_A04G010050.1	1e-149
23- 20:	Gbar_A01G022790.1	Gbar_A04G010080.1	4e-117
23- 21:	Gbar_A01G022850.1	Gbar_A04G010150.1	1e-46
## Alignment 24: score=383.0 e_value=7.7e-21 N=9 A01&A04 plus
24- 0:	Gbar_A01G014300.1	Gbar_A04G015270.1	4e-250
24- 1:	Gbar_A01G014360.1	Gbar_A04G015310.1	1e-258
24- 2:	Gbar_A01G014520.1	Gbar_A04G015320.1	2e-77
24- 3:	Gbar_A01G014530.1	Gbar_A04G015330.3	2e-79
24- 4:	Gbar_A01G014590.1	Gbar_A04G015350.1	5e-169
24- 5:	Gbar_A01G014600.1	Gbar_A04G015360.1	0
24- 6:	Gbar_A01G014650.4	Gbar_A04G015390.1	2e-270
24- 7:	Gbar_A01G014860.1	Gbar_A04G015590.1	1e-40
24- 8:	Gbar_A01G015050.1	Gbar_A04G015720.1	3e-27
## Alignment 25: score=339.0 e_value=6.2e-16 N=8 A01&A04 plus
25- 0:	Gbar_A01G012720.1	Gbar_A04G005080.2	5e-128
25- 1:	Gbar_A01G012750.1	Gbar_A04G005140.1	5e-241
25- 2:	Gbar_A01G012770.1	Gbar_A04G005180.2	8e-45
25- 3:	Gbar_A01G012820.2	Gbar_A04G005300.1	6e-101
25- 4:	Gbar_A01G012990.1	Gbar_A04G005430.1	3e-69
25- 5:	Gbar_A01G013070.1	Gbar_A04G005490.1	1e-120
25- 6:	Gbar_A01G013090.1	Gbar_A04G005640.1	7e-108
25- 7:	Gbar_A01G013150.1	Gbar_A04G005670.1	1e-26
## Alignment 26: score=297.0 e_value=1.4e-12 N=7 A01&A04 plus
26- 0:	Gbar_A01G020330.1	Gbar_A04G006520.1	5e-129
26- 1:	Gbar_A01G020560.1	Gbar_A04G006750.1	0
26- 2:	Gbar_A01G020590.1	Gbar_A04G006770.1	5e-50
26- 3:	Gbar_A01G020620.1	Gbar_A04G006810.1	3e-187
26- 4:	Gbar_A01G020750.2	Gbar_A04G007020.1	2e-27
26- 5:	Gbar_A01G020780.1	Gbar_A04G007070.1	5e-50
26- 6:	Gbar_A01G020810.1	Gbar_A04G007090.1	2e-263
## Alignment 27: score=288.0 e_value=2.7e-09 N=6 A01&A04 plus
27- 0:	Gbar_A01G008260.1	Gbar_A04G000480.2	6e-35
27- 1:	Gbar_A01G008290.5	Gbar_A04G000500.1	1e-164
27- 2:	Gbar_A01G008310.1	Gbar_A04G000520.1	3e-155
27- 3:	Gbar_A01G008350.1	Gbar_A04G000560.1	1e-227
27- 4:	Gbar_A01G008360.1	Gbar_A04G000570.3	6e-140
27- 5:	Gbar_A01G008430.1	Gbar_A04G000590.1	4e-123
## Alignment 28: score=285.0 e_value=5.8e-08 N=6 A01&A04 plus
28- 0:	Gbar_A01G000140.1	Gbar_A04G013240.1	3e-52
28- 1:	Gbar_A01G000190.1	Gbar_A04G013300.1	5e-114
28- 2:	Gbar_A01G000240.4	Gbar_A04G013340.2	0
28- 3:	Gbar_A01G000250.1	Gbar_A04G013350.1	2e-52
28- 4:	Gbar_A01G000270.1	Gbar_A04G013380.1	8e-226
28- 5:	Gbar_A01G000310.1	Gbar_A04G013430.1	5e-43
## Alignment 29: score=4728.0 e_value=0 N=103 A01&A04 minus
29- 0:	Gbar_A01G004490.1	Gbar_A04G003930.3	3e-91
29- 1:	Gbar_A01G004500.1	Gbar_A04G003920.1	5e-165
29- 2:	Gbar_A01G004510.1	Gbar_A04G003910.1	4e-65
29- 3:	Gbar_A01G004610.1	Gbar_A04G003870.3	1e-159
29- 4:	Gbar_A01G004620.1	Gbar_A04G003860.1	8e-86
29- 5:	Gbar_A01G004670.1	Gbar_A04G003820.1	7e-32
29- 6:	Gbar_A01G004680.1	Gbar_A04G003790.1	1e-82
29- 7:	Gbar_A01G004700.1	Gbar_A04G003770.1	2e-95
29- 8:	Gbar_A01G004710.1	Gbar_A04G003760.1	2e-212
29- 9:	Gbar_A01G004730.1	Gbar_A04G003720.2	4e-14
29- 10:	Gbar_A01G004830.1	Gbar_A04G003590.1	5e-173
29- 11:	Gbar_A01G004840.4	Gbar_A04G003540.1	1e-141
29- 12:	Gbar_A01G004920.1	Gbar_A04G003520.3	6e-163
29- 13:	Gbar_A01G004990.1	Gbar_A04G003420.2	7e-102
29- 14:	Gbar_A01G005070.1	Gbar_A04G003350.1	2e-14
29- 15:	Gbar_A01G005200.3	Gbar_A04G003290.1	2e-65
29- 16:	Gbar_A01G005220.3	Gbar_A04G003260.1	3e-308
29- 17:	Gbar_A01G005230.1	Gbar_A04G003190.1	8e-183
29- 18:	Gbar_A01G005250.1	Gbar_A04G003160.1	1e-128
29- 19:	Gbar_A01G005280.2	Gbar_A04G003100.1	8e-276
29- 20:	Gbar_A01G005310.1	Gbar_A04G003090.1	3e-121
29- 21:	Gbar_A01G005360.1	Gbar_A04G003040.1	7e-81
29- 22:	Gbar_A01G005370.1	Gbar_A04G003030.1	0
29- 23:	Gbar_A01G005390.1	Gbar_A04G002960.1	3e-196
29- 24:	Gbar_A01G005410.5	Gbar_A04G002950.4	1e-43
29- 25:	Gbar_A01G005420.1	Gbar_A04G002940.1	1e-67
29- 26:	Gbar_A01G005440.1	Gbar_A04G002870.1	6e-25
29- 27:	Gbar_A01G005540.1	Gbar_A04G002740.2	5e-97
29- 28:	Gbar_A01G005650.1	Gbar_A04G002670.1	2e-163
29- 29:	Gbar_A01G005680.1	Gbar_A04G002610.1	3e-55
29- 30:	Gbar_A01G005720.1	Gbar_A04G002590.1	4e-91
29- 31:	Gbar_A01G005740.1	Gbar_A04G002580.1	1e-77
29- 32:	Gbar_A01G005750.1	Gbar_A04G002560.1	3e-264
29- 33:	Gbar_A01G005760.1	Gbar_A04G002550.2	4e-161
29- 34:	Gbar_A01G005770.1	Gbar_A04G002530.1	5e-153
29- 35:	Gbar_A01G005780.1	Gbar_A04G002510.1	8e-41
29- 36:	Gbar_A01G005820.1	Gbar_A04G002470.1	3e-150
29- 37:	Gbar_A01G005890.1	Gbar_A04G002450.1	1e-80
29- 38:	Gbar_A01G005990.1	Gbar_A04G002340.1	0
29- 39:	Gbar_A01G006000.1	Gbar_A04G002330.1	2e-108
29- 40:	Gbar_A01G006010.1	Gbar_A04G002320.1	3e-43
29- 41:	Gbar_A01G006140.1	Gbar_A04G002280.1	2e-101
29- 42:	Gbar_A01G006150.1	Gbar_A04G002270.1	3e-73
29- 43:	Gbar_A01G006160.1	Gbar_A04G002260.1	1e-50
29- 44:	Gbar_A01G006170.1	Gbar_A04G002220.1	3e-290
29- 45:	Gbar_A01G006180.1	Gbar_A04G002210.1	4e-139
29- 46:	Gbar_A01G006280.1	Gbar_A04G002200.2	1e-107
29- 47:	Gbar_A01G006290.1	Gbar_A04G002190.1	1e-106
29- 48:	Gbar_A01G006340.1	Gbar_A04G002180.1	6e-63
29- 49:	Gbar_A01G006380.1	Gbar_A04G002140.1	3e-167
29- 50:	Gbar_A01G006400.1	Gbar_A04G002010.1	6e-263
29- 51:	Gbar_A01G006490.1	Gbar_A04G001970.1	0
29- 52:	Gbar_A01G006550.1	Gbar_A04G001960.1	0
29- 53:	Gbar_A01G006630.1	Gbar_A04G001880.2	1e-255
29- 54:	Gbar_A01G006650.1	Gbar_A04G001830.2	5e-59
29- 55:	Gbar_A01G006710.1	Gbar_A04G001820.1	3e-161
29- 56:	Gbar_A01G006800.3	Gbar_A04G001770.1	8e-225
29- 57:	Gbar_A01G006840.1	Gbar_A04G001760.1	2e-187
29- 58:	Gbar_A01G006890.1	Gbar_A04G001730.1	5e-50
29- 59:	Gbar_A01G006930.1	Gbar_A04G001720.1	2e-47
29- 60:	Gbar_A01G007020.1	Gbar_A04G001670.3	2e-280
29- 61:	Gbar_A01G007040.1	Gbar_A04G001660.1	7e-56
29- 62:	Gbar_A01G007060.1	Gbar_A04G001530.1	5e-50
29- 63:	Gbar_A01G007080.1	Gbar_A04G001510.1	1e-30
29- 64:	Gbar_A01G007090.1	Gbar_A04G001500.1	1e-265
29- 65:	Gbar_A01G007110.1	Gbar_A04G001490.2	5e-69
29- 66:	Gbar_A01G007130.1	Gbar_A04G001480.1	5e-254
29- 67:	Gbar_A01G007150.1	Gbar_A04G001390.1	1e-14
29- 68:	Gbar_A01G007180.1	Gbar_A04G001290.2	1e-71
29- 69:	Gbar_A01G007210.1	Gbar_A04G001280.1	9e-106
29- 70:	Gbar_A01G007220.1	Gbar_A04G001270.1	3e-218
29- 71:	Gbar_A01G007270.1	Gbar_A04G001240.1	8e-143
29- 72:	Gbar_A01G007280.1	Gbar_A04G001210.1	3e-293
29- 73:	Gbar_A01G007370.1	Gbar_A04G001160.1	1e-11
29- 74:	Gbar_A01G007430.1	Gbar_A04G001090.1	4e-224
29- 75:	Gbar_A01G007480.2	Gbar_A04G001030.1	3e-186
29- 76:	Gbar_A01G007500.1	Gbar_A04G001000.1	1e-80
29- 77:	Gbar_A01G007510.1	Gbar_A04G000990.1	9e-191
29- 78:	Gbar_A01G007550.1	Gbar_A04G000980.2	1e-117
29- 79:	Gbar_A01G007590.3	Gbar_A04G000970.1	9e-277
29- 80:	Gbar_A01G007600.1	Gbar_A04G000960.2	1e-99
29- 81:	Gbar_A01G007640.5	Gbar_A04G000920.1	2e-92
29- 82:	Gbar_A01G007650.1	Gbar_A04G000890.1	6e-90
29- 83:	Gbar_A01G007680.1	Gbar_A04G000880.1	3e-36
29- 84:	Gbar_A01G007700.1	Gbar_A04G000860.1	0
29- 85:	Gbar_A01G007710.1	Gbar_A04G000850.1	6e-160
29- 86:	Gbar_A01G007720.1	Gbar_A04G000840.1	1e-222
29- 87:	Gbar_A01G007730.1	Gbar_A04G000830.1	1e-97
29- 88:	Gbar_A01G007780.4	Gbar_A04G000820.1	3e-143
29- 89:	Gbar_A01G007800.1	Gbar_A04G000810.1	1e-189
29- 90:	Gbar_A01G007850.1	Gbar_A04G000800.1	1e-244
29- 91:	Gbar_A01G007870.1	Gbar_A04G000790.1	5e-197
29- 92:	Gbar_A01G007880.1	Gbar_A04G000780.1	0
29- 93:	Gbar_A01G008060.1	Gbar_A04G000680.1	1e-152
29- 94:	Gbar_A01G008130.1	Gbar_A04G000620.2	6e-29
29- 95:	Gbar_A01G008320.2	Gbar_A04G000510.1	4e-267
29- 96:	Gbar_A01G008460.1	Gbar_A04G000470.1	5e-100
29- 97:	Gbar_A01G008470.1	Gbar_A04G000460.1	6e-212
29- 98:	Gbar_A01G008480.1	Gbar_A04G000420.1	0
29- 99:	Gbar_A01G008500.1	Gbar_A04G000410.5	4e-262
29-100:	Gbar_A01G008510.1	Gbar_A04G000370.1	6e-165
29-101:	Gbar_A01G008540.2	Gbar_A04G000230.1	2e-124
29-102:	Gbar_A01G008550.1	Gbar_A04G000150.1	1e-97
## Alignment 30: score=867.0 e_value=1e-61 N=20 A01&A04 minus
30- 0:	Gbar_A01G002940.1	Gbar_A04G004840.1	1e-32
30- 1:	Gbar_A01G002960.1	Gbar_A04G004760.1	4e-76
30- 2:	Gbar_A01G003130.1	Gbar_A04G004720.1	4e-71
30- 3:	Gbar_A01G003140.1	Gbar_A04G004640.4	0
30- 4:	Gbar_A01G003150.1	Gbar_A04G004620.1	6e-99
30- 5:	Gbar_A01G003330.1	Gbar_A04G004540.2	0
30- 6:	Gbar_A01G003350.1	Gbar_A04G004530.1	4e-138
30- 7:	Gbar_A01G003370.1	Gbar_A04G004520.1	2e-25
30- 8:	Gbar_A01G003400.1	Gbar_A04G004490.1	1e-156
30- 9:	Gbar_A01G003590.2	Gbar_A04G004450.1	3e-252
30- 10:	Gbar_A01G003720.1	Gbar_A04G004430.1	3e-48
30- 11:	Gbar_A01G003790.1	Gbar_A04G004360.1	3e-231
30- 12:	Gbar_A01G003850.1	Gbar_A04G004330.2	3e-124
30- 13:	Gbar_A01G003870.1	Gbar_A04G004250.1	2e-284
30- 14:	Gbar_A01G003890.1	Gbar_A04G004240.1	7e-244
30- 15:	Gbar_A01G003920.1	Gbar_A04G004220.1	8e-07
30- 16:	Gbar_A01G003990.1	Gbar_A04G004180.1	0
30- 17:	Gbar_A01G004080.1	Gbar_A04G004150.2	2e-211
30- 18:	Gbar_A01G004190.1	Gbar_A04G003980.1	2e-52
30- 19:	Gbar_A01G004200.1	Gbar_A04G003970.1	6e-200
## Alignment 31: score=568.0 e_value=3e-35 N=14 A01&A04 minus
31- 0:	Gbar_A01G001110.1	Gbar_A04G012030.1	4e-67
31- 1:	Gbar_A01G001130.1	Gbar_A04G011990.1	4e-18
31- 2:	Gbar_A01G001140.2	Gbar_A04G011960.1	0
31- 3:	Gbar_A01G001200.1	Gbar_A04G011710.1	6e-178
31- 4:	Gbar_A01G001210.1	Gbar_A04G011650.1	2e-163
31- 5:	Gbar_A01G001270.2	Gbar_A04G011530.1	5e-76
31- 6:	Gbar_A01G001300.1	Gbar_A04G011400.1	4e-194
31- 7:	Gbar_A01G001390.1	Gbar_A04G011300.1	1e-65
31- 8:	Gbar_A01G001460.1	Gbar_A04G011150.1	2e-87
31- 9:	Gbar_A01G001490.1	Gbar_A04G011120.1	2e-142
31- 10:	Gbar_A01G001520.1	Gbar_A04G011100.1	1e-73
31- 11:	Gbar_A01G001530.1	Gbar_A04G011020.1	2e-80
31- 12:	Gbar_A01G001760.1	Gbar_A04G010790.1	1e-152
31- 13:	Gbar_A01G001960.1	Gbar_A04G010590.2	2e-104
## Alignment 32: score=500.0 e_value=4.9e-26 N=11 A01&A04 minus
32- 0:	Gbar_A01G020020.1	Gbar_A04G006620.2	6e-58
32- 1:	Gbar_A01G020040.1	Gbar_A04G006600.1	3e-64
32- 2:	Gbar_A01G020050.1	Gbar_A04G006590.1	6e-52
32- 3:	Gbar_A01G020280.1	Gbar_A04G006560.1	8e-28
32- 4:	Gbar_A01G020310.1	Gbar_A04G006530.1	3e-187
32- 5:	Gbar_A01G020420.1	Gbar_A04G006470.1	2e-31
32- 6:	Gbar_A01G020470.1	Gbar_A04G006370.1	2e-156
32- 7:	Gbar_A01G020480.1	Gbar_A04G006360.1	3e-52
32- 8:	Gbar_A01G020500.1	Gbar_A04G006320.1	2e-137
32- 9:	Gbar_A01G020520.1	Gbar_A04G006310.1	1e-200
32- 10:	Gbar_A01G020540.1	Gbar_A04G006280.1	1e-11
## Alignment 33: score=425.0 e_value=3.1e-16 N=9 A01&A04 minus
33- 0:	Gbar_A01G019650.1	Gbar_A04G005390.1	0
33- 1:	Gbar_A01G019660.4	Gbar_A04G005380.1	6e-294
33- 2:	Gbar_A01G019670.3	Gbar_A04G005370.1	3e-183
33- 3:	Gbar_A01G019680.1	Gbar_A04G005310.1	2e-183
33- 4:	Gbar_A01G019690.1	Gbar_A04G005270.1	0
33- 5:	Gbar_A01G019740.1	Gbar_A04G005250.1	2e-251
33- 6:	Gbar_A01G019770.1	Gbar_A04G005180.2	1e-40
33- 7:	Gbar_A01G019830.1	Gbar_A04G005110.1	8e-110
33- 8:	Gbar_A01G019850.1	Gbar_A04G005100.1	4e-41
## Alignment 34: score=410.0 e_value=4.7e-18 N=9 A01&A04 minus
34- 0:	Gbar_A01G021840.1	Gbar_A04G009000.1	9e-180
34- 1:	Gbar_A01G021880.1	Gbar_A04G008970.1	0
34- 2:	Gbar_A01G021910.1	Gbar_A04G008870.1	5e-132
34- 3:	Gbar_A01G021980.1	Gbar_A04G008690.1	7e-144
34- 4:	Gbar_A01G021990.1	Gbar_A04G008670.1	6e-79
34- 5:	Gbar_A01G022010.1	Gbar_A04G008630.1	5e-31
34- 6:	Gbar_A01G022020.1	Gbar_A04G008620.3	8e-131
34- 7:	Gbar_A01G022040.1	Gbar_A04G008580.1	3e-12
34- 8:	Gbar_A01G022090.1	Gbar_A04G008550.2	5e-244
## Alignment 35: score=344.0 e_value=6.1e-15 N=8 A01&A04 minus
35- 0:	Gbar_A01G000180.1	Gbar_A04G013230.1	7e-86
35- 1:	Gbar_A01G000380.1	Gbar_A04G013110.2	3e-292
35- 2:	Gbar_A01G000400.1	Gbar_A04G013080.2	0
35- 3:	Gbar_A01G000430.1	Gbar_A04G013040.1	8e-156
35- 4:	Gbar_A01G000620.1	Gbar_A04G012900.1	5e-74
35- 5:	Gbar_A01G000640.1	Gbar_A04G012880.1	1e-46
35- 6:	Gbar_A01G000710.1	Gbar_A04G012820.1	1e-53
35- 7:	Gbar_A01G000780.1	Gbar_A04G012740.1	8e-31
## Alignment 36: score=321.0 e_value=4.5e-13 N=7 A01&A04 minus
36- 0:	Gbar_A01G022440.1	Gbar_A04G009900.1	1e-127
36- 1:	Gbar_A01G022460.1	Gbar_A04G009870.1	0
36- 2:	Gbar_A01G022490.1	Gbar_A04G009710.1	1e-159
36- 3:	Gbar_A01G022540.1	Gbar_A04G009610.1	3e-174
36- 4:	Gbar_A01G022560.1	Gbar_A04G009600.1	3e-163
36- 5:	Gbar_A01G022580.1	Gbar_A04G009570.1	4e-172
36- 6:	Gbar_A01G022590.1	Gbar_A04G009560.1	1e-172
## Alignment 37: score=288.0 e_value=3.5e-12 N=7 A01&A04 minus
37- 0:	Gbar_A01G015000.1	Gbar_A04G015240.1	1e-18
37- 1:	Gbar_A01G015120.1	Gbar_A04G015090.3	1e-175
37- 2:	Gbar_A01G015140.1	Gbar_A04G015070.1	3e-58
37- 3:	Gbar_A01G015210.1	Gbar_A04G014980.1	4e-92
37- 4:	Gbar_A01G015430.1	Gbar_A04G014810.1	5e-09
37- 5:	Gbar_A01G015480.2	Gbar_A04G014800.1	5e-211
37- 6:	Gbar_A01G015630.1	Gbar_A04G014740.1	1e-66
## Alignment 38: score=3023.0 e_value=3.6e-268 N=65 A01&A05 plus
38- 0:	Gbar_A01G009630.1	Gbar_A05G017710.4	0
38- 1:	Gbar_A01G009640.1	Gbar_A05G017720.1	6e-203
38- 2:	Gbar_A01G009680.1	Gbar_A05G017740.1	2e-43
38- 3:	Gbar_A01G009740.1	Gbar_A05G017760.1	4e-94
38- 4:	Gbar_A01G009790.4	Gbar_A05G017780.1	3e-167
38- 5:	Gbar_A01G009800.1	Gbar_A05G017790.1	1e-180
38- 6:	Gbar_A01G009820.1	Gbar_A05G017800.1	1e-128
38- 7:	Gbar_A01G009830.1	Gbar_A05G017810.1	4e-225
38- 8:	Gbar_A01G009840.1	Gbar_A05G017830.1	0
38- 9:	Gbar_A01G009860.1	Gbar_A05G017850.2	1e-116
38- 10:	Gbar_A01G009880.1	Gbar_A05G017860.1	8e-39
38- 11:	Gbar_A01G009900.1	Gbar_A05G017890.1	6e-18
38- 12:	Gbar_A01G009940.1	Gbar_A05G017930.1	1e-300
38- 13:	Gbar_A01G010020.2	Gbar_A05G018020.1	2e-178
38- 14:	Gbar_A01G010050.1	Gbar_A05G018110.2	1e-203
38- 15:	Gbar_A01G010080.1	Gbar_A05G018130.1	6e-87
38- 16:	Gbar_A01G010100.1	Gbar_A05G018160.1	1e-140
38- 17:	Gbar_A01G010130.1	Gbar_A05G018180.1	9e-39
38- 18:	Gbar_A01G010170.1	Gbar_A05G018230.1	1e-50
38- 19:	Gbar_A01G010180.1	Gbar_A05G018240.1	0
38- 20:	Gbar_A01G010190.1	Gbar_A05G018260.1	2e-70
38- 21:	Gbar_A01G010200.1	Gbar_A05G018320.1	5e-24
38- 22:	Gbar_A01G010210.1	Gbar_A05G018340.1	3e-135
38- 23:	Gbar_A01G010220.1	Gbar_A05G018350.1	7e-143
38- 24:	Gbar_A01G010260.1	Gbar_A05G018390.1	6e-251
38- 25:	Gbar_A01G010290.1	Gbar_A05G018430.1	1e-174
38- 26:	Gbar_A01G010310.1	Gbar_A05G018470.1	3e-76
38- 27:	Gbar_A01G010320.1	Gbar_A05G018480.1	5e-112
38- 28:	Gbar_A01G010340.8	Gbar_A05G018520.1	0
38- 29:	Gbar_A01G010350.1	Gbar_A05G018530.1	1e-69
38- 30:	Gbar_A01G010360.1	Gbar_A05G018540.1	0
38- 31:	Gbar_A01G010400.6	Gbar_A05G018550.1	3e-271
38- 32:	Gbar_A01G010440.2	Gbar_A05G018560.1	4e-240
38- 33:	Gbar_A01G010450.1	Gbar_A05G018610.1	0
38- 34:	Gbar_A01G010470.1	Gbar_A05G018640.1	3e-143
38- 35:	Gbar_A01G010520.2	Gbar_A05G018650.1	6e-197
38- 36:	Gbar_A01G010540.1	Gbar_A05G018700.1	5e-75
38- 37:	Gbar_A01G010570.1	Gbar_A05G018710.2	7e-34
38- 38:	Gbar_A01G010580.1	Gbar_A05G018730.2	8e-258
38- 39:	Gbar_A01G010590.1	Gbar_A05G018740.1	1e-87
38- 40:	Gbar_A01G010600.1	Gbar_A05G018840.1	9e-38
38- 41:	Gbar_A01G010620.1	Gbar_A05G018940.1	3e-66
38- 42:	Gbar_A01G010660.1	Gbar_A05G019010.1	9e-53
38- 43:	Gbar_A01G010680.1	Gbar_A05G019040.1	8e-35
38- 44:	Gbar_A01G010700.1	Gbar_A05G019050.1	7e-115
38- 45:	Gbar_A01G010740.1	Gbar_A05G019130.1	8e-53
38- 46:	Gbar_A01G010750.1	Gbar_A05G019180.1	0
38- 47:	Gbar_A01G010790.1	Gbar_A05G019250.1	2e-131
38- 48:	Gbar_A01G010840.1	Gbar_A05G019320.1	3e-152
38- 49:	Gbar_A01G010850.1	Gbar_A05G019340.1	1e-217
38- 50:	Gbar_A01G010860.2	Gbar_A05G019350.3	3e-98
38- 51:	Gbar_A01G010880.1	Gbar_A05G019360.1	4e-82
38- 52:	Gbar_A01G010910.1	Gbar_A05G019460.1	5e-154
38- 53:	Gbar_A01G010920.2	Gbar_A05G019480.3	7e-251
38- 54:	Gbar_A01G010950.1	Gbar_A05G019660.1	5e-143
38- 55:	Gbar_A01G010980.1	Gbar_A05G019760.1	0
38- 56:	Gbar_A01G011000.2	Gbar_A05G019800.1	5e-118
38- 57:	Gbar_A01G011010.1	Gbar_A05G019810.1	1e-72
38- 58:	Gbar_A01G011050.1	Gbar_A05G019980.1	3e-186
38- 59:	Gbar_A01G011070.1	Gbar_A05G020010.1	5e-81
38- 60:	Gbar_A01G011100.1	Gbar_A05G020050.1	2e-144
38- 61:	Gbar_A01G011150.1	Gbar_A05G020060.1	3e-203
38- 62:	Gbar_A01G011170.1	Gbar_A05G020070.2	5e-59
38- 63:	Gbar_A01G011180.1	Gbar_A05G020110.1	5e-44
38- 64:	Gbar_A01G011360.1	Gbar_A05G020300.1	3e-292
## Alignment 39: score=1072.0 e_value=6.8e-83 N=26 A01&A05 plus
39- 0:	Gbar_A01G009940.1	Gbar_A05G024910.1	1e-297
39- 1:	Gbar_A01G010010.1	Gbar_A05G024950.1	0
39- 2:	Gbar_A01G010130.1	Gbar_A05G024980.1	4e-19
39- 3:	Gbar_A01G010150.1	Gbar_A05G024990.1	1e-37
39- 4:	Gbar_A01G010260.1	Gbar_A05G025040.1	1e-245
39- 5:	Gbar_A01G010440.2	Gbar_A05G025120.1	5e-255
39- 6:	Gbar_A01G010510.1	Gbar_A05G025160.1	2e-126
39- 7:	Gbar_A01G010620.1	Gbar_A05G025220.1	7e-61
39- 8:	Gbar_A01G010630.1	Gbar_A05G025230.1	3e-132
39- 9:	Gbar_A01G010660.1	Gbar_A05G025260.1	2e-45
39- 10:	Gbar_A01G010680.1	Gbar_A05G025330.1	3e-31
39- 11:	Gbar_A01G010750.1	Gbar_A05G025370.1	0
39- 12:	Gbar_A01G010810.1	Gbar_A05G025400.1	2e-204
39- 13:	Gbar_A01G010890.1	Gbar_A05G025410.4	8e-162
39- 14:	Gbar_A01G010910.1	Gbar_A05G025450.1	5e-149
39- 15:	Gbar_A01G010940.1	Gbar_A05G025520.1	1e-162
39- 16:	Gbar_A01G010980.1	Gbar_A05G025530.1	9e-36
39- 17:	Gbar_A01G011080.1	Gbar_A05G025580.1	8e-12
39- 18:	Gbar_A01G011250.1	Gbar_A05G025750.1	2e-31
39- 19:	Gbar_A01G011460.1	Gbar_A05G025810.1	3e-27
39- 20:	Gbar_A01G011590.1	Gbar_A05G025860.1	2e-201
39- 21:	Gbar_A01G011690.1	Gbar_A05G025900.1	3e-224
39- 22:	Gbar_A01G011840.1	Gbar_A05G025970.1	5e-167
39- 23:	Gbar_A01G011920.1	Gbar_A05G026230.2	2e-138
39- 24:	Gbar_A01G011930.1	Gbar_A05G026250.1	1e-49
39- 25:	Gbar_A01G012160.1	Gbar_A05G026490.1	8e-31
## Alignment 40: score=978.0 e_value=1.4e-69 N=22 A01&A05 plus
40- 0:	Gbar_A01G005360.1	Gbar_A05G016050.1	2e-46
40- 1:	Gbar_A01G005420.1	Gbar_A05G016110.1	2e-46
40- 2:	Gbar_A01G005540.1	Gbar_A05G016160.2	6e-49
40- 3:	Gbar_A01G005650.1	Gbar_A05G016170.1	4e-107
40- 4:	Gbar_A01G005720.1	Gbar_A05G016190.1	7e-63
40- 5:	Gbar_A01G005730.1	Gbar_A05G016200.1	4e-133
40- 6:	Gbar_A01G005740.1	Gbar_A05G016210.1	3e-61
40- 7:	Gbar_A01G005760.1	Gbar_A05G016230.1	2e-61
40- 8:	Gbar_A01G005960.1	Gbar_A05G016480.1	2e-53
40- 9:	Gbar_A01G005970.1	Gbar_A05G016510.1	2e-47
40- 10:	Gbar_A01G006040.1	Gbar_A05G016610.1	2e-89
40- 11:	Gbar_A01G006100.1	Gbar_A05G016630.1	9e-88
40- 12:	Gbar_A01G006160.1	Gbar_A05G016690.1	1e-34
40- 13:	Gbar_A01G006180.1	Gbar_A05G016700.1	0
40- 14:	Gbar_A01G006290.1	Gbar_A05G016710.1	3e-88
40- 15:	Gbar_A01G006450.1	Gbar_A05G016730.2	4e-63
40- 16:	Gbar_A01G006460.1	Gbar_A05G016740.1	2e-114
40- 17:	Gbar_A01G006490.1	Gbar_A05G016760.1	2e-221
40- 18:	Gbar_A01G006500.1	Gbar_A05G016770.1	7e-42
40- 19:	Gbar_A01G006510.1	Gbar_A05G016780.1	2e-45
40- 20:	Gbar_A01G006610.1	Gbar_A05G016810.1	1e-99
40- 21:	Gbar_A01G006690.1	Gbar_A05G016820.1	2e-153
## Alignment 41: score=819.0 e_value=2.1e-58 N=19 A01&A05 plus
41- 0:	Gbar_A01G011220.2	Gbar_A05G020610.2	1e-289
41- 1:	Gbar_A01G011450.1	Gbar_A05G020830.1	1e-13
41- 2:	Gbar_A01G011460.1	Gbar_A05G020940.1	2e-36
41- 3:	Gbar_A01G011490.1	Gbar_A05G020990.1	1e-49
41- 4:	Gbar_A01G011510.1	Gbar_A05G021000.1	2e-46
41- 5:	Gbar_A01G011560.1	Gbar_A05G021040.1	2e-266
41- 6:	Gbar_A01G011590.1	Gbar_A05G021070.1	2e-72
41- 7:	Gbar_A01G011610.2	Gbar_A05G021080.2	6e-281
41- 8:	Gbar_A01G011680.1	Gbar_A05G021110.1	6e-86
41- 9:	Gbar_A01G011690.1	Gbar_A05G021220.1	4e-269
41- 10:	Gbar_A01G011710.1	Gbar_A05G021230.1	0
41- 11:	Gbar_A01G011730.1	Gbar_A05G021320.1	0
41- 12:	Gbar_A01G011750.2	Gbar_A05G021410.1	2e-145
41- 13:	Gbar_A01G011760.2	Gbar_A05G021520.1	4e-96
41- 14:	Gbar_A01G011770.2	Gbar_A05G021530.1	3e-269
41- 15:	Gbar_A01G011820.1	Gbar_A05G021660.1	1e-296
41- 16:	Gbar_A01G012000.2	Gbar_A05G021690.4	0
41- 17:	Gbar_A01G012050.1	Gbar_A05G021700.1	2e-138
41- 18:	Gbar_A01G012110.2	Gbar_A05G021820.1	5e-101
## Alignment 42: score=463.0 e_value=1.5e-23 N=11 A01&A05 plus
42- 0:	Gbar_A01G018380.1	Gbar_A05G022530.1	4e-159
42- 1:	Gbar_A01G018390.1	Gbar_A05G022570.1	2e-301
42- 2:	Gbar_A01G018460.1	Gbar_A05G022690.1	4e-68
42- 3:	Gbar_A01G018470.3	Gbar_A05G022740.1	6e-281
42- 4:	Gbar_A01G018510.2	Gbar_A05G022840.2	5e-177
42- 5:	Gbar_A01G018580.1	Gbar_A05G023100.1	5e-62
42- 6:	Gbar_A01G018610.1	Gbar_A05G023120.1	7e-110
42- 7:	Gbar_A01G018620.1	Gbar_A05G023170.1	1e-111
42- 8:	Gbar_A01G018650.1	Gbar_A05G023230.1	1e-72
42- 9:	Gbar_A01G018670.1	Gbar_A05G023240.2	6e-135
42- 10:	Gbar_A01G018800.1	Gbar_A05G023480.1	4e-256
## Alignment 43: score=385.0 e_value=9.4e-17 N=9 A01&A05 plus
43- 0:	Gbar_A01G020290.1	Gbar_A05G007780.1	6e-127
43- 1:	Gbar_A01G020310.1	Gbar_A05G007820.1	8e-146
43- 2:	Gbar_A01G020420.1	Gbar_A05G007920.1	9e-18
43- 3:	Gbar_A01G020480.1	Gbar_A05G007970.1	1e-37
43- 4:	Gbar_A01G020520.1	Gbar_A05G008020.1	4e-162
43- 5:	Gbar_A01G020590.1	Gbar_A05G008100.1	9e-38
43- 6:	Gbar_A01G020630.1	Gbar_A05G008130.1	2e-60
43- 7:	Gbar_A01G020810.1	Gbar_A05G008190.2	3e-224
43- 8:	Gbar_A01G020980.1	Gbar_A05G008320.1	6e-40
## Alignment 44: score=313.0 e_value=7e-13 N=7 A01&A05 plus
44- 0:	Gbar_A01G013870.1	Gbar_A05G030710.1	6e-119
44- 1:	Gbar_A01G013930.1	Gbar_A05G030780.1	3e-116
44- 2:	Gbar_A01G013960.1	Gbar_A05G030800.1	8e-71
44- 3:	Gbar_A01G013970.1	Gbar_A05G030810.1	3e-114
44- 4:	Gbar_A01G014010.1	Gbar_A05G030820.3	1e-293
44- 5:	Gbar_A01G014110.1	Gbar_A05G030830.1	4e-74
44- 6:	Gbar_A01G014290.1	Gbar_A05G030990.1	4e-59
## Alignment 45: score=304.0 e_value=6.8e-12 N=7 A01&A05 plus
45- 0:	Gbar_A01G007080.1	Gbar_A05G016990.1	1e-08
45- 1:	Gbar_A01G007200.1	Gbar_A05G017050.1	4e-30
45- 2:	Gbar_A01G007220.1	Gbar_A05G017060.1	9e-153
45- 3:	Gbar_A01G007330.1	Gbar_A05G017190.1	2e-90
45- 4:	Gbar_A01G007350.1	Gbar_A05G017200.1	1e-109
45- 5:	Gbar_A01G007380.1	Gbar_A05G017230.1	3e-15
45- 6:	Gbar_A01G007580.1	Gbar_A05G017430.1	4e-188
## Alignment 46: score=297.0 e_value=5.1e-14 N=7 A01&A05 plus
46- 0:	Gbar_A01G021390.1	Gbar_A05G029580.1	6e-76
46- 1:	Gbar_A01G021430.2	Gbar_A05G029630.1	1e-60
46- 2:	Gbar_A01G021490.1	Gbar_A05G029670.2	2e-173
46- 3:	Gbar_A01G021500.1	Gbar_A05G029680.1	2e-187
46- 4:	Gbar_A01G021600.1	Gbar_A05G029730.1	2e-157
46- 5:	Gbar_A01G021720.1	Gbar_A05G029900.1	3e-39
46- 6:	Gbar_A01G021920.1	Gbar_A05G030050.1	4e-219
## Alignment 47: score=272.0 e_value=3.2e-10 N=6 A01&A05 plus
47- 0:	Gbar_A01G018390.1	Gbar_A05G026270.1	0
47- 1:	Gbar_A01G018440.1	Gbar_A05G026300.1	0
47- 2:	Gbar_A01G018540.1	Gbar_A05G026340.2	7e-100
47- 3:	Gbar_A01G018650.1	Gbar_A05G026380.1	3e-32
47- 4:	Gbar_A01G018660.1	Gbar_A05G026390.1	4e-64
47- 5:	Gbar_A01G018720.1	Gbar_A05G026430.1	2e-244
## Alignment 48: score=456.0 e_value=2e-22 N=10 A01&A05 minus
48- 0:	Gbar_A01G011190.1	Gbar_A05G020720.1	3e-45
48- 1:	Gbar_A01G011250.1	Gbar_A05G020520.1	1e-45
48- 2:	Gbar_A01G011260.1	Gbar_A05G020510.1	6e-09
48- 3:	Gbar_A01G011270.1	Gbar_A05G020450.1	3e-129
48- 4:	Gbar_A01G011280.1	Gbar_A05G020430.1	4e-255
48- 5:	Gbar_A01G011290.2	Gbar_A05G020380.1	6e-235
48- 6:	Gbar_A01G011320.1	Gbar_A05G020350.3	0
48- 7:	Gbar_A01G011330.1	Gbar_A05G020320.1	2e-53
48- 8:	Gbar_A01G011350.1	Gbar_A05G020310.1	5e-93
48- 9:	Gbar_A01G011380.1	Gbar_A05G020200.1	3e-148
## Alignment 49: score=423.0 e_value=3.1e-21 N=10 A01&A05 minus
49- 0:	Gbar_A01G021960.1	Gbar_A05G009090.2	0
49- 1:	Gbar_A01G022140.1	Gbar_A05G008850.1	1e-36
49- 2:	Gbar_A01G022160.1	Gbar_A05G008810.1	6e-231
49- 3:	Gbar_A01G022260.1	Gbar_A05G008760.3	0
49- 4:	Gbar_A01G022310.1	Gbar_A05G008740.1	5e-19
49- 5:	Gbar_A01G022360.1	Gbar_A05G008700.1	8e-243
49- 6:	Gbar_A01G022370.1	Gbar_A05G008680.1	6e-88
49- 7:	Gbar_A01G022390.1	Gbar_A05G008630.1	2e-13
49- 8:	Gbar_A01G022570.2	Gbar_A05G008510.1	5e-121
49- 9:	Gbar_A01G022610.1	Gbar_A05G008380.1	6e-32
## Alignment 50: score=411.0 e_value=4.7e-17 N=9 A01&A05 minus
50- 0:	Gbar_A01G016770.1	Gbar_A05G018020.1	6e-122
50- 1:	Gbar_A01G016800.1	Gbar_A05G018010.1	2e-207
50- 2:	Gbar_A01G016860.1	Gbar_A05G017970.1	6e-140
50- 3:	Gbar_A01G016890.1	Gbar_A05G017930.1	7e-262
50- 4:	Gbar_A01G016930.1	Gbar_A05G017870.1	9e-15
50- 5:	Gbar_A01G016960.1	Gbar_A05G017850.2	3e-98
50- 6:	Gbar_A01G017050.1	Gbar_A05G017820.3	2e-241
50- 7:	Gbar_A01G017060.1	Gbar_A05G017810.1	5e-79
50- 8:	Gbar_A01G017210.1	Gbar_A05G017710.4	5e-219
## Alignment 51: score=368.0 e_value=2.7e-18 N=9 A01&A05 minus
51- 0:	Gbar_A01G021000.2	Gbar_A05G010190.1	2e-72
51- 1:	Gbar_A01G021190.1	Gbar_A05G010100.1	2e-273
51- 2:	Gbar_A01G021200.1	Gbar_A05G010090.1	2e-100
51- 3:	Gbar_A01G021210.1	Gbar_A05G010020.1	5e-139
51- 4:	Gbar_A01G021230.1	Gbar_A05G009930.1	3e-132
51- 5:	Gbar_A01G021460.1	Gbar_A05G009720.1	9e-99
51- 6:	Gbar_A01G021600.1	Gbar_A05G009510.1	7e-165
51- 7:	Gbar_A01G021620.1	Gbar_A05G009500.1	3e-30
51- 8:	Gbar_A01G021660.1	Gbar_A05G009420.2	1e-112
## Alignment 52: score=265.0 e_value=2.9e-10 N=6 A01&A05 minus
52- 0:	Gbar_A01G021190.1	Gbar_A05G034890.2	1e-207
52- 1:	Gbar_A01G021350.1	Gbar_A05G034720.1	4e-43
52- 2:	Gbar_A01G021410.1	Gbar_A05G034660.1	4e-97
52- 3:	Gbar_A01G021480.1	Gbar_A05G034640.1	2e-131
52- 4:	Gbar_A01G021550.1	Gbar_A05G034550.1	2e-42
52- 5:	Gbar_A01G021560.1	Gbar_A05G034540.1	8e-278
## Alignment 53: score=1145.0 e_value=9.8e-83 N=25 A01&A06 plus
53- 0:	Gbar_A01G010150.1	Gbar_A06G000020.1	6e-39
53- 1:	Gbar_A01G010200.1	Gbar_A06G000080.1	0
53- 2:	Gbar_A01G010210.1	Gbar_A06G000090.1	3e-130
53- 3:	Gbar_A01G010220.1	Gbar_A06G000100.2	3e-139
53- 4:	Gbar_A01G010260.1	Gbar_A06G000130.1	6e-252
53- 5:	Gbar_A01G010310.1	Gbar_A06G000270.1	6e-70
53- 6:	Gbar_A01G010340.8	Gbar_A06G000290.2	0
53- 7:	Gbar_A01G010350.1	Gbar_A06G000300.1	2e-67
53- 8:	Gbar_A01G010370.1	Gbar_A06G000310.1	1e-178
53- 9:	Gbar_A01G010390.2	Gbar_A06G000320.1	2e-127
53- 10:	Gbar_A01G010400.6	Gbar_A06G000330.1	3e-205
53- 11:	Gbar_A01G010490.1	Gbar_A06G000430.1	2e-104
53- 12:	Gbar_A01G010520.2	Gbar_A06G000440.1	2e-186
53- 13:	Gbar_A01G010540.1	Gbar_A06G000460.1	3e-70
53- 14:	Gbar_A01G010570.1	Gbar_A06G000470.1	1e-35
53- 15:	Gbar_A01G010580.1	Gbar_A06G000490.2	9e-233
53- 16:	Gbar_A01G010600.1	Gbar_A06G000540.1	5e-39
53- 17:	Gbar_A01G010630.1	Gbar_A06G000730.1	4e-142
53- 18:	Gbar_A01G010710.1	Gbar_A06G000820.3	1e-295
53- 19:	Gbar_A01G010860.2	Gbar_A06G000950.1	6e-105
53- 20:	Gbar_A01G010880.1	Gbar_A06G000960.1	3e-106
53- 21:	Gbar_A01G010890.1	Gbar_A06G000970.1	9e-175
53- 22:	Gbar_A01G010900.2	Gbar_A06G001040.1	7e-119
53- 23:	Gbar_A01G010910.1	Gbar_A06G001050.1	5e-148
53- 24:	Gbar_A01G010940.1	Gbar_A06G001200.1	1e-183
## Alignment 54: score=700.0 e_value=5.4e-49 N=16 A01&A06 plus
54- 0:	Gbar_A01G011210.1	Gbar_A06G002130.1	2e-221
54- 1:	Gbar_A01G011470.1	Gbar_A06G002360.1	7e-149
54- 2:	Gbar_A01G011510.1	Gbar_A06G002410.1	5e-31
54- 3:	Gbar_A01G011530.1	Gbar_A06G002430.1	1e-223
54- 4:	Gbar_A01G011560.1	Gbar_A06G002510.1	6e-269
54- 5:	Gbar_A01G011610.2	Gbar_A06G002530.1	3e-282
54- 6:	Gbar_A01G011690.1	Gbar_A06G002640.1	5e-260
54- 7:	Gbar_A01G011710.1	Gbar_A06G002650.1	3e-48
54- 8:	Gbar_A01G011720.1	Gbar_A06G002710.1	3e-174
54- 9:	Gbar_A01G011750.2	Gbar_A06G002800.1	4e-61
54- 10:	Gbar_A01G011760.2	Gbar_A06G002840.3	1e-90
54- 11:	Gbar_A01G011770.2	Gbar_A06G002850.1	1e-289
54- 12:	Gbar_A01G011780.1	Gbar_A06G002900.4	4e-142
54- 13:	Gbar_A01G011840.1	Gbar_A06G003000.1	1e-137
54- 14:	Gbar_A01G011850.1	Gbar_A06G003010.1	2e-50
54- 15:	Gbar_A01G012050.1	Gbar_A06G003060.1	9e-143
## Alignment 55: score=445.0 e_value=2.8e-22 N=10 A01&A06 plus
55- 0:	Gbar_A01G018380.1	Gbar_A06G003820.1	8e-70
55- 1:	Gbar_A01G018480.1	Gbar_A06G004000.1	2e-153
55- 2:	Gbar_A01G018510.2	Gbar_A06G004030.1	3e-178
55- 3:	Gbar_A01G018520.1	Gbar_A06G004090.1	0
55- 4:	Gbar_A01G018530.2	Gbar_A06G004100.1	1e-66
55- 5:	Gbar_A01G018540.1	Gbar_A06G004120.1	2e-93
55- 6:	Gbar_A01G018580.1	Gbar_A06G004290.1	5e-60
55- 7:	Gbar_A01G018610.1	Gbar_A06G004320.1	3e-170
55- 8:	Gbar_A01G018630.1	Gbar_A06G004380.1	3e-194
55- 9:	Gbar_A01G018660.1	Gbar_A06G004460.1	1e-69
## Alignment 56: score=425.0 e_value=2.6e-22 N=10 A01&A06 plus
56- 0:	Gbar_A01G005360.1	Gbar_A06G013280.1	6e-44
56- 1:	Gbar_A01G005410.5	Gbar_A06G013340.1	2e-164
56- 2:	Gbar_A01G005420.1	Gbar_A06G013350.1	4e-50
56- 3:	Gbar_A01G005430.3	Gbar_A06G013380.1	6e-78
56- 4:	Gbar_A01G005650.1	Gbar_A06G013440.1	8e-83
56- 5:	Gbar_A01G005740.1	Gbar_A06G013580.1	9e-48
56- 6:	Gbar_A01G005760.1	Gbar_A06G013600.1	2e-61
56- 7:	Gbar_A01G005830.1	Gbar_A06G013690.1	4e-131
56- 8:	Gbar_A01G006040.1	Gbar_A06G013780.1	3e-90
56- 9:	Gbar_A01G006100.1	Gbar_A06G013820.1	2e-73
## Alignment 57: score=365.0 e_value=5e-19 N=8 A01&A06 plus
57- 0:	Gbar_A01G011030.1	Gbar_A06G001520.1	2e-142
57- 1:	Gbar_A01G011070.1	Gbar_A06G001540.1	2e-56
57- 2:	Gbar_A01G011080.1	Gbar_A06G001590.1	4e-07
57- 3:	Gbar_A01G011100.1	Gbar_A06G001640.1	3e-131
57- 4:	Gbar_A01G011120.1	Gbar_A06G001650.1	4e-49
57- 5:	Gbar_A01G011170.1	Gbar_A06G001660.1	7e-37
57- 6:	Gbar_A01G011180.1	Gbar_A06G001680.1	4e-61
57- 7:	Gbar_A01G011360.1	Gbar_A06G001870.1	6e-260
## Alignment 58: score=332.0 e_value=1.2e-14 N=8 A01&A06 plus
58- 0:	Gbar_A01G006630.1	Gbar_A06G015750.1	8e-125
58- 1:	Gbar_A01G006700.2	Gbar_A06G015790.1	2e-212
58- 2:	Gbar_A01G006840.1	Gbar_A06G015840.1	8e-160
58- 3:	Gbar_A01G006970.1	Gbar_A06G015910.1	1e-135
58- 4:	Gbar_A01G007170.1	Gbar_A06G016000.1	2e-133
58- 5:	Gbar_A01G007310.1	Gbar_A06G016170.1	6e-12
58- 6:	Gbar_A01G007340.2	Gbar_A06G016190.1	1e-220
58- 7:	Gbar_A01G007350.1	Gbar_A06G016200.1	2e-97
## Alignment 59: score=258.0 e_value=1.2e-10 N=6 A01&A06 minus
59- 0:	Gbar_A01G011190.1	Gbar_A06G002220.1	3e-51
59- 1:	Gbar_A01G011280.1	Gbar_A06G001980.1	1e-251
59- 2:	Gbar_A01G011290.2	Gbar_A06G001960.1	1e-227
59- 3:	Gbar_A01G011320.1	Gbar_A06G001930.1	0
59- 4:	Gbar_A01G011330.1	Gbar_A06G001890.1	9e-54
59- 5:	Gbar_A01G011380.1	Gbar_A06G001750.1	3e-121
## Alignment 60: score=408.0 e_value=1.6e-24 N=10 A01&A07 plus
60- 0:	Gbar_A01G007350.1	Gbar_A07G019590.1	3e-100
60- 1:	Gbar_A01G007480.2	Gbar_A07G019820.2	2e-163
60- 2:	Gbar_A01G007540.1	Gbar_A07G019910.1	1e-125
60- 3:	Gbar_A01G007670.1	Gbar_A07G020060.1	3e-280
60- 4:	Gbar_A01G007800.1	Gbar_A07G020210.3	1e-140
60- 5:	Gbar_A01G007890.1	Gbar_A07G020290.1	1e-07
60- 6:	Gbar_A01G008120.1	Gbar_A07G020410.1	2e-17
60- 7:	Gbar_A01G008140.1	Gbar_A07G020420.1	5e-51
60- 8:	Gbar_A01G008170.1	Gbar_A07G020430.1	4e-126
60- 9:	Gbar_A01G008190.2	Gbar_A07G020440.1	1e-100
## Alignment 61: score=674.0 e_value=1.4e-41 N=16 A01&A07 minus
61- 0:	Gbar_A01G019690.1	Gbar_A07G012000.1	0
61- 1:	Gbar_A01G019900.1	Gbar_A07G011860.1	2e-142
61- 2:	Gbar_A01G019930.1	Gbar_A07G011830.1	2e-273
61- 3:	Gbar_A01G019980.1	Gbar_A07G011780.1	2e-58
61- 4:	Gbar_A01G020050.1	Gbar_A07G011740.1	2e-24
61- 5:	Gbar_A01G020070.1	Gbar_A07G011700.1	7e-18
61- 6:	Gbar_A01G020220.1	Gbar_A07G011620.1	3e-61
61- 7:	Gbar_A01G020290.1	Gbar_A07G011590.1	5e-98
61- 8:	Gbar_A01G020480.1	Gbar_A07G011480.1	1e-36
61- 9:	Gbar_A01G020540.1	Gbar_A07G011410.1	4e-27
61- 10:	Gbar_A01G020570.1	Gbar_A07G011370.1	4e-28
61- 11:	Gbar_A01G020630.1	Gbar_A07G011340.1	4e-57
61- 12:	Gbar_A01G020890.1	Gbar_A07G011180.1	1e-139
61- 13:	Gbar_A01G020910.1	Gbar_A07G011160.2	9e-161
61- 14:	Gbar_A01G020920.2	Gbar_A07G011070.1	3e-191
61- 15:	Gbar_A01G020980.1	Gbar_A07G011020.1	5e-37
## Alignment 62: score=286.0 e_value=2.3e-10 N=6 A01&A08 plus
62- 0:	Gbar_A01G004500.1	Gbar_A08G025570.1	3e-167
62- 1:	Gbar_A01G004510.1	Gbar_A08G025580.1	4e-66
62- 2:	Gbar_A01G004620.1	Gbar_A08G025590.1	1e-81
62- 3:	Gbar_A01G004660.1	Gbar_A08G025600.1	0
62- 4:	Gbar_A01G004670.1	Gbar_A08G025610.1	4e-35
62- 5:	Gbar_A01G004690.1	Gbar_A08G025620.1	6e-263
## Alignment 63: score=284.0 e_value=1.2e-11 N=7 A01&A08 plus
63- 0:	Gbar_A01G007340.2	Gbar_A08G002820.1	2e-252
63- 1:	Gbar_A01G007500.1	Gbar_A08G002840.1	2e-77
63- 2:	Gbar_A01G007580.1	Gbar_A08G002850.1	7e-195
63- 3:	Gbar_A01G007640.5	Gbar_A08G002880.3	2e-101
63- 4:	Gbar_A01G007730.1	Gbar_A08G002890.1	1e-103
63- 5:	Gbar_A01G007840.1	Gbar_A08G002900.1	2e-240
63- 6:	Gbar_A01G008060.1	Gbar_A08G002910.1	2e-160
## Alignment 64: score=1041.0 e_value=2e-65 N=22 A01&A09 plus
64- 0:	Gbar_A01G019640.1	Gbar_A09G013830.1	1e-89
64- 1:	Gbar_A01G019650.1	Gbar_A09G013860.1	0
64- 2:	Gbar_A01G019720.1	Gbar_A09G014090.1	4e-191
64- 3:	Gbar_A01G019730.1	Gbar_A09G014130.4	9e-193
64- 4:	Gbar_A01G019760.1	Gbar_A09G014140.1	0
64- 5:	Gbar_A01G019770.1	Gbar_A09G014160.1	5e-40
64- 6:	Gbar_A01G019810.1	Gbar_A09G014220.1	4e-67
64- 7:	Gbar_A01G019820.1	Gbar_A09G014240.1	0
64- 8:	Gbar_A01G019890.1	Gbar_A09G014310.1	5e-162
64- 9:	Gbar_A01G019900.1	Gbar_A09G014330.3	9e-235
64- 10:	Gbar_A01G019920.1	Gbar_A09G014360.1	3e-146
64- 11:	Gbar_A01G019930.1	Gbar_A09G014370.1	2e-189
64- 12:	Gbar_A01G019980.1	Gbar_A09G014430.1	5e-05
64- 13:	Gbar_A01G019990.1	Gbar_A09G014440.1	3e-18
64- 14:	Gbar_A01G020000.1	Gbar_A09G014490.1	9e-205
64- 15:	Gbar_A01G020010.1	Gbar_A09G014510.1	1e-106
64- 16:	Gbar_A01G020020.1	Gbar_A09G014520.1	4e-61
64- 17:	Gbar_A01G020040.1	Gbar_A09G014540.1	4e-70
64- 18:	Gbar_A01G020060.1	Gbar_A09G014550.1	2e-39
64- 19:	Gbar_A01G020070.1	Gbar_A09G014560.1	9e-32
64- 20:	Gbar_A01G020090.1	Gbar_A09G014590.1	2e-119
64- 21:	Gbar_A01G020100.1	Gbar_A09G014600.1	4e-77
## Alignment 65: score=823.0 e_value=3.6e-55 N=18 A01&A09 plus
65- 0:	Gbar_A01G022130.1	Gbar_A09G017260.1	1e-238
65- 1:	Gbar_A01G022150.2	Gbar_A09G017360.1	2e-147
65- 2:	Gbar_A01G022160.1	Gbar_A09G017370.1	5e-266
65- 3:	Gbar_A01G022350.1	Gbar_A09G017500.3	1e-62
65- 4:	Gbar_A01G022370.1	Gbar_A09G017510.1	6e-117
65- 5:	Gbar_A01G022390.1	Gbar_A09G017520.1	3e-29
65- 6:	Gbar_A01G022420.1	Gbar_A09G017560.1	1e-218
65- 7:	Gbar_A01G022580.1	Gbar_A09G017630.1	7e-200
65- 8:	Gbar_A01G022760.1	Gbar_A09G017800.1	2e-149
65- 9:	Gbar_A01G022770.1	Gbar_A09G017830.1	1e-67
65- 10:	Gbar_A01G022780.1	Gbar_A09G017840.1	4e-92
65- 11:	Gbar_A01G022790.1	Gbar_A09G017850.1	2e-120
65- 12:	Gbar_A01G022810.1	Gbar_A09G017880.1	8e-131
65- 13:	Gbar_A01G022820.1	Gbar_A09G017890.1	1e-89
65- 14:	Gbar_A01G022830.1	Gbar_A09G017910.1	4e-28
65- 15:	Gbar_A01G022840.1	Gbar_A09G017930.1	3e-200
65- 16:	Gbar_A01G022870.1	Gbar_A09G017950.1	0
65- 17:	Gbar_A01G022930.1	Gbar_A09G017970.1	1e-123
## Alignment 66: score=586.0 e_value=1.1e-34 N=14 A01&A09 plus
66- 0:	Gbar_A01G002080.1	Gbar_A09G006500.2	0
66- 1:	Gbar_A01G002160.1	Gbar_A09G006620.3	1e-119
66- 2:	Gbar_A01G002170.1	Gbar_A09G006670.1	2e-202
66- 3:	Gbar_A01G002200.1	Gbar_A09G006690.1	3e-41
66- 4:	Gbar_A01G002290.2	Gbar_A09G006790.1	9e-27
66- 5:	Gbar_A01G002340.1	Gbar_A09G007000.1	5e-148
66- 6:	Gbar_A01G002360.1	Gbar_A09G007110.3	3e-251
66- 7:	Gbar_A01G002440.2	Gbar_A09G007130.1	0
66- 8:	Gbar_A01G002500.1	Gbar_A09G007160.1	3e-256
66- 9:	Gbar_A01G002550.1	Gbar_A09G007230.1	2e-292
66- 10:	Gbar_A01G002560.1	Gbar_A09G007240.2	1e-72
66- 11:	Gbar_A01G002620.1	Gbar_A09G007340.1	3e-13
66- 12:	Gbar_A01G002730.1	Gbar_A09G007550.1	0.0007
66- 13:	Gbar_A01G002850.1	Gbar_A09G007670.1	6e-183
## Alignment 67: score=513.0 e_value=5.1e-24 N=11 A01&A09 plus
67- 0:	Gbar_A01G021830.1	Gbar_A09G016390.1	4e-283
67- 1:	Gbar_A01G021890.1	Gbar_A09G016500.2	1e-138
67- 2:	Gbar_A01G021920.1	Gbar_A09G016520.1	1e-197
67- 3:	Gbar_A01G021960.1	Gbar_A09G016610.1	4e-21
67- 4:	Gbar_A01G021980.1	Gbar_A09G016680.1	1e-137
67- 5:	Gbar_A01G021990.1	Gbar_A09G016700.1	2e-173
67- 6:	Gbar_A01G022000.1	Gbar_A09G016710.1	0
67- 7:	Gbar_A01G022030.1	Gbar_A09G016750.1	1e-216
67- 8:	Gbar_A01G022040.1	Gbar_A09G016770.1	1e-08
67- 9:	Gbar_A01G022050.1	Gbar_A09G016780.1	8e-227
67- 10:	Gbar_A01G022110.1	Gbar_A09G016850.1	0
## Alignment 68: score=512.0 e_value=4.8e-27 N=11 A01&A09 plus
68- 0:	Gbar_A01G020750.2	Gbar_A09G015310.1	1e-285
68- 1:	Gbar_A01G020770.1	Gbar_A09G015320.1	2e-115
68- 2:	Gbar_A01G020780.1	Gbar_A09G015340.1	3e-33
68- 3:	Gbar_A01G020800.1	Gbar_A09G015350.1	2e-81
68- 4:	Gbar_A01G020820.1	Gbar_A09G015370.1	1e-137
68- 5:	Gbar_A01G020980.1	Gbar_A09G015530.1	1e-60
68- 6:	Gbar_A01G021030.1	Gbar_A09G015540.1	7e-157
68- 7:	Gbar_A01G021040.1	Gbar_A09G015580.1	2e-187
68- 8:	Gbar_A01G021070.1	Gbar_A09G015690.1	2e-68
68- 9:	Gbar_A01G021080.1	Gbar_A09G015710.1	0
68- 10:	Gbar_A01G021100.3	Gbar_A09G015720.1	4e-184
## Alignment 69: score=322.0 e_value=8.5e-13 N=7 A01&A09 plus
69- 0:	Gbar_A01G021170.1	Gbar_A09G015990.2	0
69- 1:	Gbar_A01G021210.1	Gbar_A09G016090.1	7e-158
69- 2:	Gbar_A01G021240.1	Gbar_A09G016160.1	6e-229
69- 3:	Gbar_A01G021340.1	Gbar_A09G016270.1	7e-168
69- 4:	Gbar_A01G021380.1	Gbar_A09G016290.2	8e-169
69- 5:	Gbar_A01G021390.1	Gbar_A09G016300.1	1e-75
69- 6:	Gbar_A01G021400.1	Gbar_A09G016310.1	3e-195
## Alignment 70: score=269.0 e_value=8.1e-10 N=6 A01&A09 plus
70- 0:	Gbar_A01G012310.1	Gbar_A09G013070.2	2e-156
70- 1:	Gbar_A01G012510.1	Gbar_A09G013270.2	2e-20
70- 2:	Gbar_A01G012610.1	Gbar_A09G013310.1	0
70- 3:	Gbar_A01G012630.1	Gbar_A09G013350.2	3e-85
70- 4:	Gbar_A01G012640.1	Gbar_A09G013360.1	3e-126
70- 5:	Gbar_A01G012650.1	Gbar_A09G013370.1	7e-11
## Alignment 71: score=1032.0 e_value=4.8e-69 N=22 A01&A09 minus
71- 0:	Gbar_A01G020080.1	Gbar_A09G015280.1	2e-102
71- 1:	Gbar_A01G020090.1	Gbar_A09G015240.1	2e-70
71- 2:	Gbar_A01G020180.1	Gbar_A09G015230.1	2e-84
71- 3:	Gbar_A01G020190.1	Gbar_A09G015210.1	7e-170
71- 4:	Gbar_A01G020250.1	Gbar_A09G015070.1	2e-194
71- 5:	Gbar_A01G020270.2	Gbar_A09G015060.1	0
71- 6:	Gbar_A01G020280.1	Gbar_A09G015000.1	3e-28
71- 7:	Gbar_A01G020290.1	Gbar_A09G014990.1	1e-169
71- 8:	Gbar_A01G020360.1	Gbar_A09G014950.1	2e-96
71- 9:	Gbar_A01G020380.1	Gbar_A09G014940.1	2e-34
71- 10:	Gbar_A01G020400.1	Gbar_A09G014930.1	7e-33
71- 11:	Gbar_A01G020440.7	Gbar_A09G014920.1	1e-224
71- 12:	Gbar_A01G020450.1	Gbar_A09G014900.1	5e-149
71- 13:	Gbar_A01G020470.1	Gbar_A09G014840.1	3e-122
71- 14:	Gbar_A01G020480.1	Gbar_A09G014830.1	8e-54
71- 15:	Gbar_A01G020520.1	Gbar_A09G014810.1	9e-191
71- 16:	Gbar_A01G020530.1	Gbar_A09G014800.1	5e-61
71- 17:	Gbar_A01G020540.1	Gbar_A09G014780.1	1e-27
71- 18:	Gbar_A01G020550.1	Gbar_A09G014770.1	3e-227
71- 19:	Gbar_A01G020580.1	Gbar_A09G014730.1	7e-156
71- 20:	Gbar_A01G020690.1	Gbar_A09G014650.1	5e-240
71- 21:	Gbar_A01G020730.1	Gbar_A09G014620.1	1e-190
## Alignment 72: score=704.0 e_value=4.5e-41 N=16 A01&A09 minus
72- 0:	Gbar_A01G019770.1	Gbar_A09G011170.1	2e-15
72- 1:	Gbar_A01G019890.1	Gbar_A09G011070.1	1e-92
72- 2:	Gbar_A01G019900.1	Gbar_A09G011000.1	4e-161
72- 3:	Gbar_A01G019930.1	Gbar_A09G010960.1	2e-272
72- 4:	Gbar_A01G019980.1	Gbar_A09G010880.1	7e-62
72- 5:	Gbar_A01G020040.1	Gbar_A09G010840.1	2e-27
72- 6:	Gbar_A01G020070.1	Gbar_A09G010820.1	5e-21
72- 7:	Gbar_A01G020220.1	Gbar_A09G010720.1	6e-57
72- 8:	Gbar_A01G020290.1	Gbar_A09G010660.1	2e-130
72- 9:	Gbar_A01G020430.1	Gbar_A09G010630.1	2e-105
72- 10:	Gbar_A01G020450.1	Gbar_A09G010570.1	6e-52
72- 11:	Gbar_A01G020520.1	Gbar_A09G010490.1	2e-162
72- 12:	Gbar_A01G020570.1	Gbar_A09G010440.1	5e-28
72- 13:	Gbar_A01G020630.1	Gbar_A09G010400.1	1e-64
72- 14:	Gbar_A01G020640.1	Gbar_A09G010380.1	1e-10
72- 15:	Gbar_A01G020720.1	Gbar_A09G010330.4	2e-231
## Alignment 73: score=530.0 e_value=1.8e-33 N=12 A01&A09 minus
73- 0:	Gbar_A01G012720.1	Gbar_A09G014280.1	2e-123
73- 1:	Gbar_A01G012740.1	Gbar_A09G014200.1	7e-145
73- 2:	Gbar_A01G012750.1	Gbar_A09G014190.1	2e-220
73- 3:	Gbar_A01G012770.1	Gbar_A09G014160.1	9e-42
73- 4:	Gbar_A01G012790.1	Gbar_A09G014140.1	0
73- 5:	Gbar_A01G012810.1	Gbar_A09G014130.4	1e-119
73- 6:	Gbar_A01G012820.2	Gbar_A09G014040.1	1e-105
73- 7:	Gbar_A01G012830.1	Gbar_A09G014030.1	1e-29
73- 8:	Gbar_A01G012860.1	Gbar_A09G013990.1	4e-93
73- 9:	Gbar_A01G012950.1	Gbar_A09G013770.1	0
73- 10:	Gbar_A01G013080.2	Gbar_A09G013570.7	1e-255
73- 11:	Gbar_A01G013100.1	Gbar_A09G013480.1	4e-110
## Alignment 74: score=430.0 e_value=2.1e-21 N=10 A01&A09 minus
74- 0:	Gbar_A01G018870.1	Gbar_A09G013720.1	6e-237
74- 1:	Gbar_A01G019040.1	Gbar_A09G013630.1	1e-65
74- 2:	Gbar_A01G019290.4	Gbar_A09G013570.7	7e-264
74- 3:	Gbar_A01G019300.1	Gbar_A09G013550.1	4e-218
74- 4:	Gbar_A01G019340.1	Gbar_A09G013510.1	2e-187
74- 5:	Gbar_A01G019360.1	Gbar_A09G013470.4	3e-97
74- 6:	Gbar_A01G019380.3	Gbar_A09G013440.1	5e-144
74- 7:	Gbar_A01G019470.1	Gbar_A09G013350.2	7e-190
74- 8:	Gbar_A01G019520.1	Gbar_A09G013220.1	1e-100
74- 9:	Gbar_A01G019540.1	Gbar_A09G013200.1	8e-35
## Alignment 75: score=300.0 e_value=1.8e-11 N=7 A01&A09 minus
75- 0:	Gbar_A01G021290.1	Gbar_A09G017400.1	8e-29
75- 1:	Gbar_A01G021530.1	Gbar_A09G017200.1	2e-97
75- 2:	Gbar_A01G021590.1	Gbar_A09G017140.1	2e-49
75- 3:	Gbar_A01G021630.3	Gbar_A09G017060.1	4e-307
75- 4:	Gbar_A01G021660.1	Gbar_A09G016990.2	1e-108
75- 5:	Gbar_A01G021720.1	Gbar_A09G016940.1	1e-220
75- 6:	Gbar_A01G021770.1	Gbar_A09G016900.1	1e-140
## Alignment 76: score=256.0 e_value=3.1e-09 N=6 A01&A09 minus
76- 0:	Gbar_A01G002360.1	Gbar_A09G025720.1	5e-237
76- 1:	Gbar_A01G002430.1	Gbar_A09G025660.1	2e-41
76- 2:	Gbar_A01G002460.1	Gbar_A09G025610.1	2e-47
76- 3:	Gbar_A01G002470.1	Gbar_A09G025600.1	5e-110
76- 4:	Gbar_A01G002520.1	Gbar_A09G025390.1	9e-91
76- 5:	Gbar_A01G002570.1	Gbar_A09G025240.1	2e-277
## Alignment 77: score=351.0 e_value=1.2e-15 N=8 A01&A10 plus
77- 0:	Gbar_A01G002270.1	Gbar_A10G017180.1	8e-49
77- 1:	Gbar_A01G002360.1	Gbar_A10G017360.1	2e-250
77- 2:	Gbar_A01G002370.1	Gbar_A10G017520.1	2e-90
77- 3:	Gbar_A01G002400.1	Gbar_A10G017530.1	5e-57
77- 4:	Gbar_A01G002440.2	Gbar_A10G017570.1	0
77- 5:	Gbar_A01G002460.1	Gbar_A10G017600.1	4e-51
77- 6:	Gbar_A01G002480.1	Gbar_A10G017660.1	1e-53
77- 7:	Gbar_A01G002490.2	Gbar_A10G017720.1	1e-158
## Alignment 78: score=336.0 e_value=2.6e-15 N=8 A01&A10 plus
78- 0:	Gbar_A01G021170.1	Gbar_A10G022010.1	0
78- 1:	Gbar_A01G021210.1	Gbar_A10G022140.2	4e-133
78- 2:	Gbar_A01G021430.2	Gbar_A10G022320.4	4e-56
78- 3:	Gbar_A01G021460.1	Gbar_A10G022330.1	8e-85
78- 4:	Gbar_A01G021490.1	Gbar_A10G022360.1	2e-171
78- 5:	Gbar_A01G021500.1	Gbar_A10G022380.1	7e-195
78- 6:	Gbar_A01G021550.1	Gbar_A10G022430.3	1e-56
78- 7:	Gbar_A01G021630.3	Gbar_A10G022660.1	6e-47
## Alignment 79: score=273.0 e_value=7.6e-13 N=7 A01&A10 plus
79- 0:	Gbar_A01G022130.1	Gbar_A10G024340.1	6e-188
79- 1:	Gbar_A01G022220.1	Gbar_A10G024540.1	3e-60
79- 2:	Gbar_A01G022270.1	Gbar_A10G024550.1	4e-124
79- 3:	Gbar_A01G022370.1	Gbar_A10G024620.1	2e-34
79- 4:	Gbar_A01G022410.1	Gbar_A10G024840.1	3e-27
79- 5:	Gbar_A01G022420.1	Gbar_A10G024910.1	3e-211
79- 6:	Gbar_A01G022610.1	Gbar_A10G025050.1	4e-113
## Alignment 80: score=1069.0 e_value=1.6e-78 N=25 A01&A10 minus
80- 0:	Gbar_A01G004930.2	Gbar_A10G003290.1	3e-62
80- 1:	Gbar_A01G004940.1	Gbar_A10G003260.1	3e-09
80- 2:	Gbar_A01G004990.1	Gbar_A10G003150.1	1e-107
80- 3:	Gbar_A01G005050.1	Gbar_A10G003140.1	2e-47
80- 4:	Gbar_A01G005260.1	Gbar_A10G002960.1	2e-34
80- 5:	Gbar_A01G005420.1	Gbar_A10G002830.1	1e-47
80- 6:	Gbar_A01G005430.3	Gbar_A10G002820.1	1e-86
80- 7:	Gbar_A01G005450.1	Gbar_A10G002810.1	3e-167
80- 8:	Gbar_A01G005540.1	Gbar_A10G002780.1	4e-52
80- 9:	Gbar_A01G005560.1	Gbar_A10G002760.1	5e-126
80- 10:	Gbar_A01G005620.1	Gbar_A10G002740.1	4e-65
80- 11:	Gbar_A01G005660.1	Gbar_A10G002660.1	3e-98
80- 12:	Gbar_A01G005720.1	Gbar_A10G002580.1	9e-66
80- 13:	Gbar_A01G005740.1	Gbar_A10G002560.1	8e-57
80- 14:	Gbar_A01G005830.1	Gbar_A10G002450.1	1e-40
80- 15:	Gbar_A01G005970.1	Gbar_A10G002290.1	1e-46
80- 16:	Gbar_A01G006160.1	Gbar_A10G002130.1	5e-35
80- 17:	Gbar_A01G006180.1	Gbar_A10G001970.1	0
80- 18:	Gbar_A01G006280.1	Gbar_A10G001950.1	4e-98
80- 19:	Gbar_A01G006290.1	Gbar_A10G001940.1	6e-58
80- 20:	Gbar_A01G006340.1	Gbar_A10G001930.1	6e-40
80- 21:	Gbar_A01G006410.1	Gbar_A10G001850.1	4e-31
80- 22:	Gbar_A01G006490.1	Gbar_A10G001810.1	4e-221
80- 23:	Gbar_A01G006610.1	Gbar_A10G001720.1	1e-89
80- 24:	Gbar_A01G006630.1	Gbar_A10G001680.2	2e-124
## Alignment 81: score=646.0 e_value=1.1e-35 N=14 A01&A10 minus
81- 0:	Gbar_A01G006970.1	Gbar_A10G001580.1	1e-133
81- 1:	Gbar_A01G007030.1	Gbar_A10G001550.1	5e-156
81- 2:	Gbar_A01G007050.1	Gbar_A10G001530.1	1e-132
81- 3:	Gbar_A01G007080.1	Gbar_A10G001460.1	3e-10
81- 4:	Gbar_A01G007090.1	Gbar_A10G001450.2	6e-92
81- 5:	Gbar_A01G007130.1	Gbar_A10G001420.1	4e-210
81- 6:	Gbar_A01G007200.1	Gbar_A10G001380.1	5e-20
81- 7:	Gbar_A01G007220.1	Gbar_A10G001370.1	5e-160
81- 8:	Gbar_A01G007330.1	Gbar_A10G001320.1	4e-89
81- 9:	Gbar_A01G007340.2	Gbar_A10G001310.1	2e-220
81- 10:	Gbar_A01G007510.1	Gbar_A10G001160.1	6e-125
81- 11:	Gbar_A01G007520.1	Gbar_A10G001150.1	3e-251
81- 12:	Gbar_A01G007560.1	Gbar_A10G001090.3	1e-16
81- 13:	Gbar_A01G007580.1	Gbar_A10G001070.1	2e-187
## Alignment 82: score=1124.0 e_value=2.3e-88 N=27 A01&A11 plus
82- 0:	Gbar_A01G019230.1	Gbar_A11G033160.2	3e-205
82- 1:	Gbar_A01G019390.3	Gbar_A11G033290.1	1e-74
82- 2:	Gbar_A01G019530.2	Gbar_A11G033400.1	0
82- 3:	Gbar_A01G019660.4	Gbar_A11G033630.2	1e-282
82- 4:	Gbar_A01G019820.1	Gbar_A11G033690.1	0
82- 5:	Gbar_A01G019850.1	Gbar_A11G033730.1	4e-45
82- 6:	Gbar_A01G019910.1	Gbar_A11G033750.1	0
82- 7:	Gbar_A01G019980.1	Gbar_A11G033780.1	1e-71
82- 8:	Gbar_A01G020020.1	Gbar_A11G033830.2	3e-59
82- 9:	Gbar_A01G020050.1	Gbar_A11G033840.1	1e-43
82- 10:	Gbar_A01G020060.1	Gbar_A11G033860.1	7e-80
82- 11:	Gbar_A01G020070.1	Gbar_A11G033890.1	9e-24
82- 12:	Gbar_A01G020090.1	Gbar_A11G033910.1	2e-79
82- 13:	Gbar_A01G020210.1	Gbar_A11G033960.1	0
82- 14:	Gbar_A01G020440.7	Gbar_A11G034010.1	8e-223
82- 15:	Gbar_A01G020670.4	Gbar_A11G034200.2	1e-88
82- 16:	Gbar_A01G020800.1	Gbar_A11G034230.2	3e-80
82- 17:	Gbar_A01G020990.1	Gbar_A11G034330.2	2e-124
82- 18:	Gbar_A01G021030.1	Gbar_A11G034350.2	7e-198
82- 19:	Gbar_A01G021150.1	Gbar_A11G034410.1	3e-185
82- 20:	Gbar_A01G021170.1	Gbar_A11G034420.1	0
82- 21:	Gbar_A01G021310.1	Gbar_A11G034470.1	1e-92
82- 22:	Gbar_A01G021400.1	Gbar_A11G034500.2	4e-70
82- 23:	Gbar_A01G021430.2	Gbar_A11G034510.3	9e-78
82- 24:	Gbar_A01G021470.1	Gbar_A11G034520.1	4e-221
82- 25:	Gbar_A01G021560.1	Gbar_A11G034540.1	0
82- 26:	Gbar_A01G021600.1	Gbar_A11G034550.1	2e-229
## Alignment 83: score=558.0 e_value=2.9e-35 N=13 A01&A11 plus
83- 0:	Gbar_A01G010110.2	Gbar_A11G017780.3	6e-65
83- 1:	Gbar_A01G010130.1	Gbar_A11G017800.1	1e-27
83- 2:	Gbar_A01G010210.1	Gbar_A11G017980.1	1e-98
83- 3:	Gbar_A01G010220.1	Gbar_A11G017990.1	6e-97
83- 4:	Gbar_A01G010240.1	Gbar_A11G018030.1	1e-28
83- 5:	Gbar_A01G010310.1	Gbar_A11G018160.1	4e-65
83- 6:	Gbar_A01G010390.2	Gbar_A11G018220.1	7e-61
83- 7:	Gbar_A01G010490.1	Gbar_A11G018450.1	3e-71
83- 8:	Gbar_A01G010560.1	Gbar_A11G018520.1	2e-43
83- 9:	Gbar_A01G010570.1	Gbar_A11G018530.1	1e-27
83- 10:	Gbar_A01G010640.1	Gbar_A11G018740.2	5e-140
83- 11:	Gbar_A01G010670.1	Gbar_A11G018760.1	5e-112
83- 12:	Gbar_A01G010700.1	Gbar_A11G018790.1	7e-57
## Alignment 84: score=342.0 e_value=4.2e-16 N=8 A01&A11 plus
84- 0:	Gbar_A01G021980.1	Gbar_A11G034710.1	2e-141
84- 1:	Gbar_A01G022150.2	Gbar_A11G034840.1	3e-139
84- 2:	Gbar_A01G022170.1	Gbar_A11G034850.1	7e-68
84- 3:	Gbar_A01G022300.1	Gbar_A11G034880.1	0
84- 4:	Gbar_A01G022310.1	Gbar_A11G034890.1	2e-89
84- 5:	Gbar_A01G022360.1	Gbar_A11G034900.1	1e-271
84- 6:	Gbar_A01G022370.1	Gbar_A11G034910.1	2e-134
84- 7:	Gbar_A01G022630.1	Gbar_A11G034970.1	8e-114
## Alignment 85: score=264.0 e_value=1.5e-10 N=6 A01&A11 plus
85- 0:	Gbar_A01G005400.1	Gbar_A11G030110.1	1e-194
85- 1:	Gbar_A01G005430.3	Gbar_A11G030160.1	8e-247
85- 2:	Gbar_A01G005440.1	Gbar_A11G030170.1	2e-32
85- 3:	Gbar_A01G005510.1	Gbar_A11G030230.2	0
85- 4:	Gbar_A01G005610.1	Gbar_A11G030280.1	0
85- 5:	Gbar_A01G005790.1	Gbar_A11G030390.1	0
## Alignment 86: score=792.0 e_value=7.6e-56 N=19 A01&A11 minus
86- 0:	Gbar_A01G006510.1	Gbar_A11G030000.1	4e-80
86- 1:	Gbar_A01G006540.1	Gbar_A11G029980.1	0
86- 2:	Gbar_A01G006650.1	Gbar_A11G029950.1	3e-59
86- 3:	Gbar_A01G006710.1	Gbar_A11G029880.1	4e-155
86- 4:	Gbar_A01G006840.1	Gbar_A11G029870.1	5e-175
86- 5:	Gbar_A01G006870.1	Gbar_A11G029860.1	8e-50
86- 6:	Gbar_A01G006970.1	Gbar_A11G029850.1	8e-143
86- 7:	Gbar_A01G007090.1	Gbar_A11G029830.1	2e-225
86- 8:	Gbar_A01G007240.1	Gbar_A11G029780.1	2e-73
86- 9:	Gbar_A01G007500.1	Gbar_A11G029770.1	2e-93
86- 10:	Gbar_A01G007520.1	Gbar_A11G029760.1	1e-270
86- 11:	Gbar_A01G007550.1	Gbar_A11G029750.1	2e-106
86- 12:	Gbar_A01G007670.1	Gbar_A11G029720.1	0
86- 13:	Gbar_A01G007730.1	Gbar_A11G029700.1	1e-18
86- 14:	Gbar_A01G007770.2	Gbar_A11G029680.1	2e-76
86- 15:	Gbar_A01G007880.1	Gbar_A11G029670.1	0
86- 16:	Gbar_A01G007900.1	Gbar_A11G029650.1	2e-279
86- 17:	Gbar_A01G008010.1	Gbar_A11G029610.1	2e-85
86- 18:	Gbar_A01G008260.1	Gbar_A11G029560.3	1e-31
## Alignment 87: score=464.0 e_value=2.7e-26 N=11 A01&A11 minus
87- 0:	Gbar_A01G003120.1	Gbar_A11G031420.2	1e-249
87- 1:	Gbar_A01G003140.1	Gbar_A11G031400.1	0
87- 2:	Gbar_A01G003350.1	Gbar_A11G031390.1	7e-142
87- 3:	Gbar_A01G003450.1	Gbar_A11G031380.1	0
87- 4:	Gbar_A01G003560.1	Gbar_A11G031360.1	6e-231
87- 5:	Gbar_A01G003790.1	Gbar_A11G031210.1	1e-287
87- 6:	Gbar_A01G003860.1	Gbar_A11G031180.1	3e-193
87- 7:	Gbar_A01G003970.1	Gbar_A11G031160.1	7e-25
87- 8:	Gbar_A01G003980.1	Gbar_A11G031150.1	9e-123
87- 9:	Gbar_A01G004030.1	Gbar_A11G031090.1	4e-108
87- 10:	Gbar_A01G004050.1	Gbar_A11G031050.1	2e-208
## Alignment 88: score=394.0 e_value=2.5e-20 N=9 A01&A11 minus
88- 0:	Gbar_A01G007350.1	Gbar_A11G016060.1	8e-99
88- 1:	Gbar_A01G007450.1	Gbar_A11G015920.1	4e-221
88- 2:	Gbar_A01G007540.1	Gbar_A11G015790.3	3e-120
88- 3:	Gbar_A01G007660.1	Gbar_A11G015710.1	9e-227
88- 4:	Gbar_A01G007800.1	Gbar_A11G015600.5	1e-148
88- 5:	Gbar_A01G007830.2	Gbar_A11G015580.3	4e-134
88- 6:	Gbar_A01G007840.1	Gbar_A11G015550.1	2e-71
88- 7:	Gbar_A01G007850.1	Gbar_A11G015540.4	7e-201
88- 8:	Gbar_A01G007870.1	Gbar_A11G015500.2	1e-175
## Alignment 89: score=385.0 e_value=4.4e-16 N=9 A01&A11 minus
89- 0:	Gbar_A01G016240.1	Gbar_A11G018000.1	1e-16
89- 1:	Gbar_A01G016320.1	Gbar_A11G017980.1	5e-108
89- 2:	Gbar_A01G016410.1	Gbar_A11G017930.1	3e-81
89- 3:	Gbar_A01G016500.1	Gbar_A11G017870.1	2e-99
89- 4:	Gbar_A01G016610.2	Gbar_A11G017770.1	2e-122
89- 5:	Gbar_A01G016670.1	Gbar_A11G017710.1	4e-191
89- 6:	Gbar_A01G016800.1	Gbar_A11G017650.3	3e-224
89- 7:	Gbar_A01G016880.1	Gbar_A11G017630.1	6e-79
89- 8:	Gbar_A01G016970.1	Gbar_A11G017570.1	4e-103
## Alignment 90: score=281.0 e_value=2.5e-09 N=6 A01&A11 minus
90- 0:	Gbar_A01G021880.1	Gbar_A11G034790.1	5e-221
90- 1:	Gbar_A01G021930.1	Gbar_A11G034750.2	3e-141
90- 2:	Gbar_A01G021940.1	Gbar_A11G034740.1	4e-292
90- 3:	Gbar_A01G021970.1	Gbar_A11G034730.1	7e-145
90- 4:	Gbar_A01G021980.1	Gbar_A11G034710.1	2e-141
90- 5:	Gbar_A01G022110.1	Gbar_A11G034630.1	0
## Alignment 91: score=280.0 e_value=1.9e-11 N=7 A01&A11 minus
91- 0:	Gbar_A01G002240.1	Gbar_A11G012370.1	2e-78
91- 1:	Gbar_A01G002370.1	Gbar_A11G012160.1	2e-75
91- 2:	Gbar_A01G002440.2	Gbar_A11G012130.1	0
91- 3:	Gbar_A01G002480.1	Gbar_A11G012000.1	6e-30
91- 4:	Gbar_A01G002520.1	Gbar_A11G011840.1	2e-23
91- 5:	Gbar_A01G002570.1	Gbar_A11G011710.2	6e-70
91- 6:	Gbar_A01G002590.1	Gbar_A11G011650.1	4e-21
## Alignment 92: score=266.0 e_value=1e-09 N=6 A01&A11 minus
92- 0:	Gbar_A01G004950.1	Gbar_A11G030860.1	3e-280
92- 1:	Gbar_A01G004970.1	Gbar_A11G030850.1	5e-69
92- 2:	Gbar_A01G005040.2	Gbar_A11G030840.1	1e-235
92- 3:	Gbar_A01G005110.1	Gbar_A11G030830.1	7e-51
92- 4:	Gbar_A01G005190.1	Gbar_A11G030720.1	6e-154
92- 5:	Gbar_A01G005310.1	Gbar_A11G030700.1	2e-80
## Alignment 93: score=615.0 e_value=5.1e-36 N=14 A01&A12 plus
93- 0:	Gbar_A01G001280.1	Gbar_A12G014450.1	1e-107
93- 1:	Gbar_A01G001290.1	Gbar_A12G014470.1	3e-50
93- 2:	Gbar_A01G001310.1	Gbar_A12G014530.1	0
93- 3:	Gbar_A01G001320.1	Gbar_A12G014540.1	3e-228
93- 4:	Gbar_A01G001390.1	Gbar_A12G014730.1	8e-50
93- 5:	Gbar_A01G001440.1	Gbar_A12G014850.1	6e-217
93- 6:	Gbar_A01G001480.1	Gbar_A12G014910.1	3e-58
93- 7:	Gbar_A01G001490.1	Gbar_A12G014920.1	2e-147
93- 8:	Gbar_A01G001500.1	Gbar_A12G014950.5	3e-109
93- 9:	Gbar_A01G001520.1	Gbar_A12G014980.1	1e-106
93- 10:	Gbar_A01G001760.1	Gbar_A12G015130.1	3e-128
93- 11:	Gbar_A01G001790.1	Gbar_A12G015190.2	1e-261
93- 12:	Gbar_A01G001930.1	Gbar_A12G015270.1	7e-24
93- 13:	Gbar_A01G001940.1	Gbar_A12G015280.1	2e-64
## Alignment 94: score=418.0 e_value=1.5e-19 N=9 A01&A12 plus
94- 0:	Gbar_A01G014270.1	Gbar_A12G016300.1	2e-253
94- 1:	Gbar_A01G014420.1	Gbar_A12G016360.1	5e-33
94- 2:	Gbar_A01G014520.1	Gbar_A12G016370.1	2e-76
94- 3:	Gbar_A01G014560.1	Gbar_A12G016380.1	3e-80
94- 4:	Gbar_A01G014580.1	Gbar_A12G016400.1	8e-68
94- 5:	Gbar_A01G014600.1	Gbar_A12G016410.1	0
94- 6:	Gbar_A01G014650.4	Gbar_A12G016440.1	3e-279
94- 7:	Gbar_A01G014660.1	Gbar_A12G016450.1	4e-295
94- 8:	Gbar_A01G014670.3	Gbar_A12G016460.1	0
## Alignment 95: score=1842.0 e_value=2.8e-150 N=40 A01&A12 minus
95- 0:	Gbar_A01G016020.1	Gbar_A12G003970.1	2e-114
95- 1:	Gbar_A01G016040.1	Gbar_A12G003940.1	7e-131
95- 2:	Gbar_A01G016060.1	Gbar_A12G003920.1	2e-47
95- 3:	Gbar_A01G016100.1	Gbar_A12G003900.1	1e-98
95- 4:	Gbar_A01G016120.1	Gbar_A12G003880.1	7e-79
95- 5:	Gbar_A01G016310.2	Gbar_A12G003770.2	4e-138
95- 6:	Gbar_A01G016380.1	Gbar_A12G003760.1	1e-74
95- 7:	Gbar_A01G016410.1	Gbar_A12G003750.1	1e-114
95- 8:	Gbar_A01G016440.1	Gbar_A12G003720.1	0
95- 9:	Gbar_A01G016450.1	Gbar_A12G003700.1	0
95- 10:	Gbar_A01G016500.1	Gbar_A12G003680.1	1e-104
95- 11:	Gbar_A01G016510.1	Gbar_A12G003670.1	9e-77
95- 12:	Gbar_A01G016520.1	Gbar_A12G003660.1	5e-201
95- 13:	Gbar_A01G016590.1	Gbar_A12G003640.1	4e-55
95- 14:	Gbar_A01G016640.1	Gbar_A12G003610.1	4e-193
95- 15:	Gbar_A01G016670.1	Gbar_A12G003590.1	9e-206
95- 16:	Gbar_A01G016690.2	Gbar_A12G003580.1	8e-104
95- 17:	Gbar_A01G016700.1	Gbar_A12G003560.1	1e-250
95- 18:	Gbar_A01G016770.1	Gbar_A12G003550.1	1e-175
95- 19:	Gbar_A01G016780.1	Gbar_A12G003540.1	2e-212
95- 20:	Gbar_A01G016870.1	Gbar_A12G003460.1	4e-62
95- 21:	Gbar_A01G016880.1	Gbar_A12G003440.1	8e-130
95- 22:	Gbar_A01G016890.1	Gbar_A12G003430.1	2e-298
95- 23:	Gbar_A01G016990.1	Gbar_A12G003290.1	3e-95
95- 24:	Gbar_A01G017050.1	Gbar_A12G003270.1	7e-272
95- 25:	Gbar_A01G017060.1	Gbar_A12G003250.1	0
95- 26:	Gbar_A01G017080.1	Gbar_A12G003240.1	3e-138
95- 27:	Gbar_A01G017110.1	Gbar_A12G003230.1	5e-230
95- 28:	Gbar_A01G017140.1	Gbar_A12G003210.1	9e-301
95- 29:	Gbar_A01G017180.1	Gbar_A12G003190.2	9e-196
95- 30:	Gbar_A01G017210.1	Gbar_A12G003180.5	0
95- 31:	Gbar_A01G017270.1	Gbar_A12G003160.1	1e-116
95- 32:	Gbar_A01G017300.1	Gbar_A12G003150.1	3e-113
95- 33:	Gbar_A01G017500.1	Gbar_A12G003100.1	2e-79
95- 34:	Gbar_A01G017590.1	Gbar_A12G003060.1	4e-217
95- 35:	Gbar_A01G017630.1	Gbar_A12G002990.1	8e-43
95- 36:	Gbar_A01G017670.2	Gbar_A12G002970.1	6e-188
95- 37:	Gbar_A01G017720.1	Gbar_A12G002950.1	6e-198
95- 38:	Gbar_A01G017770.1	Gbar_A12G002890.1	2e-50
95- 39:	Gbar_A01G017860.1	Gbar_A12G002880.1	4e-19
## Alignment 96: score=943.0 e_value=9.8e-65 N=21 A01&A12 minus
96- 0:	Gbar_A01G014670.3	Gbar_A12G016460.1	0
96- 1:	Gbar_A01G014810.1	Gbar_A12G016320.1	9e-63
96- 2:	Gbar_A01G015010.1	Gbar_A12G016280.2	2e-124
96- 3:	Gbar_A01G015050.1	Gbar_A12G016240.1	2e-73
96- 4:	Gbar_A01G015060.1	Gbar_A12G016210.1	2e-34
96- 5:	Gbar_A01G015080.1	Gbar_A12G016200.1	0
96- 6:	Gbar_A01G015090.1	Gbar_A12G016180.1	9e-27
96- 7:	Gbar_A01G015180.1	Gbar_A12G016110.1	3e-144
96- 8:	Gbar_A01G015230.1	Gbar_A12G016060.1	1e-180
96- 9:	Gbar_A01G015290.1	Gbar_A12G016020.1	4e-162
96- 10:	Gbar_A01G015370.1	Gbar_A12G015930.1	6e-193
96- 11:	Gbar_A01G015380.2	Gbar_A12G015910.1	7e-190
96- 12:	Gbar_A01G015420.1	Gbar_A12G015900.1	2e-222
96- 13:	Gbar_A01G015430.1	Gbar_A12G015870.1	2e-21
96- 14:	Gbar_A01G015440.1	Gbar_A12G015860.1	1e-64
96- 15:	Gbar_A01G015560.1	Gbar_A12G015790.1	1e-223
96- 16:	Gbar_A01G015570.2	Gbar_A12G015760.1	4e-306
96- 17:	Gbar_A01G015580.1	Gbar_A12G015750.1	2e-87
96- 18:	Gbar_A01G015620.1	Gbar_A12G015720.1	0
96- 19:	Gbar_A01G015670.1	Gbar_A12G015700.1	0
96- 20:	Gbar_A01G015850.1	Gbar_A12G015590.2	9e-136
## Alignment 97: score=558.0 e_value=3.1e-31 N=13 A01&A12 minus
97- 0:	Gbar_A01G000310.1	Gbar_A12G002760.1	7e-28
97- 1:	Gbar_A01G000320.3	Gbar_A12G002740.1	8e-100
97- 2:	Gbar_A01G000400.1	Gbar_A12G002540.2	0
97- 3:	Gbar_A01G000410.1	Gbar_A12G002490.1	3e-144
97- 4:	Gbar_A01G000480.1	Gbar_A12G002390.1	6e-59
97- 5:	Gbar_A01G000510.1	Gbar_A12G002340.1	4e-89
97- 6:	Gbar_A01G000600.1	Gbar_A12G002270.1	4e-216
97- 7:	Gbar_A01G000610.1	Gbar_A12G002260.1	2e-70
97- 8:	Gbar_A01G000650.1	Gbar_A12G002130.1	2e-232
97- 9:	Gbar_A01G000670.1	Gbar_A12G002110.1	7e-75
97- 10:	Gbar_A01G000710.1	Gbar_A12G002070.1	8e-62
97- 11:	Gbar_A01G000790.1	Gbar_A12G001860.1	8e-158
97- 12:	Gbar_A01G000870.1	Gbar_A12G001740.2	0
## Alignment 98: score=265.0 e_value=2.6e-10 N=6 A01&A12 minus
98- 0:	Gbar_A01G013970.1	Gbar_A12G016570.1	6e-127
98- 1:	Gbar_A01G014050.1	Gbar_A12G016550.1	5e-47
98- 2:	Gbar_A01G014060.1	Gbar_A12G016540.1	3e-280
98- 3:	Gbar_A01G014150.2	Gbar_A12G016510.1	2e-113
98- 4:	Gbar_A01G014250.2	Gbar_A12G016310.2	1e-298
98- 5:	Gbar_A01G014270.1	Gbar_A12G016300.1	2e-253
## Alignment 99: score=1765.0 e_value=2.1e-137 N=38 A01&A13 plus
99- 0:	Gbar_A01G006480.1	Gbar_A13G014800.1	2e-78
99- 1:	Gbar_A01G006510.1	Gbar_A13G014820.1	3e-82
99- 2:	Gbar_A01G006530.1	Gbar_A13G014830.1	2e-280
99- 3:	Gbar_A01G006600.1	Gbar_A13G014880.1	3e-58
99- 4:	Gbar_A01G006630.1	Gbar_A13G014890.1	1e-212
99- 5:	Gbar_A01G006650.1	Gbar_A13G014900.1	3e-59
99- 6:	Gbar_A01G006700.2	Gbar_A13G014910.1	9e-265
99- 7:	Gbar_A01G006760.1	Gbar_A13G014940.1	1e-21
99- 8:	Gbar_A01G006810.1	Gbar_A13G014970.1	5e-46
99- 9:	Gbar_A01G006820.1	Gbar_A13G014990.1	1e-27
99- 10:	Gbar_A01G006830.1	Gbar_A13G015000.1	7e-88
99- 11:	Gbar_A01G006840.1	Gbar_A13G015080.1	5e-190
99- 12:	Gbar_A01G006850.1	Gbar_A13G015110.1	2e-119
99- 13:	Gbar_A01G006940.1	Gbar_A13G015130.1	0
99- 14:	Gbar_A01G006990.1	Gbar_A13G015150.1	2e-75
99- 15:	Gbar_A01G007050.1	Gbar_A13G015200.1	2e-186
99- 16:	Gbar_A01G007090.1	Gbar_A13G015220.1	2e-265
99- 17:	Gbar_A01G007110.1	Gbar_A13G015260.1	2e-92
99- 18:	Gbar_A01G007130.1	Gbar_A13G015270.1	2e-259
99- 19:	Gbar_A01G007200.1	Gbar_A13G015310.1	6e-56
99- 20:	Gbar_A01G007240.1	Gbar_A13G015340.1	1e-118
99- 21:	Gbar_A01G007270.1	Gbar_A13G015350.1	7e-135
99- 22:	Gbar_A01G007430.1	Gbar_A13G015380.1	1e-225
99- 23:	Gbar_A01G007510.1	Gbar_A13G015400.1	1e-145
99- 24:	Gbar_A01G007540.1	Gbar_A13G015430.1	1e-159
99- 25:	Gbar_A01G007590.3	Gbar_A13G015460.1	3e-279
99- 26:	Gbar_A01G007630.1	Gbar_A13G015500.1	4e-196
99- 27:	Gbar_A01G007640.5	Gbar_A13G015510.2	5e-109
99- 28:	Gbar_A01G007650.1	Gbar_A13G015520.1	2e-68
99- 29:	Gbar_A01G007730.1	Gbar_A13G015540.1	5e-103
99- 30:	Gbar_A01G007770.2	Gbar_A13G015550.1	2e-87
99- 31:	Gbar_A01G007780.4	Gbar_A13G015580.1	7e-126
99- 32:	Gbar_A01G007820.1	Gbar_A13G015590.1	7e-207
99- 33:	Gbar_A01G007830.2	Gbar_A13G015600.1	8e-152
99- 34:	Gbar_A01G007840.1	Gbar_A13G015630.1	2e-257
99- 35:	Gbar_A01G007890.1	Gbar_A13G015680.1	6e-44
99- 36:	Gbar_A01G007910.1	Gbar_A13G015740.1	2e-162
99- 37:	Gbar_A01G008000.1	Gbar_A13G015750.1	2e-163
## Alignment 100: score=1413.0 e_value=3.1e-105 N=32 A01&A13 plus
100- 0:	Gbar_A01G000200.1	Gbar_A13G002930.1	1e-92
100- 1:	Gbar_A01G000240.4	Gbar_A13G003010.1	0
100- 2:	Gbar_A01G000250.1	Gbar_A13G003020.2	6e-54
100- 3:	Gbar_A01G000260.1	Gbar_A13G003050.1	0
100- 4:	Gbar_A01G000280.1	Gbar_A13G003080.4	1e-84
100- 5:	Gbar_A01G000310.1	Gbar_A13G003280.2	5e-43
100- 6:	Gbar_A01G000320.3	Gbar_A13G003300.1	2e-94
100- 7:	Gbar_A01G000350.1	Gbar_A13G003350.1	3e-28
100- 8:	Gbar_A01G000360.1	Gbar_A13G003460.1	8e-139
100- 9:	Gbar_A01G000400.1	Gbar_A13G003580.3	0
100- 10:	Gbar_A01G000410.1	Gbar_A13G003630.1	2e-184
100- 11:	Gbar_A01G000430.1	Gbar_A13G003650.1	2e-66
100- 12:	Gbar_A01G000480.1	Gbar_A13G003760.1	3e-77
100- 13:	Gbar_A01G000490.1	Gbar_A13G003800.1	7e-94
100- 14:	Gbar_A01G000510.1	Gbar_A13G003870.1	1e-84
100- 15:	Gbar_A01G000520.1	Gbar_A13G003910.1	4e-22
100- 16:	Gbar_A01G000540.1	Gbar_A13G003930.1	1e-32
100- 17:	Gbar_A01G000550.1	Gbar_A13G003940.1	1e-283
100- 18:	Gbar_A01G000600.1	Gbar_A13G004040.1	2e-213
100- 19:	Gbar_A01G000620.1	Gbar_A13G004160.1	7e-74
100- 20:	Gbar_A01G000660.1	Gbar_A13G004270.2	5e-61
100- 21:	Gbar_A01G000670.1	Gbar_A13G004290.1	6e-73
100- 22:	Gbar_A01G000690.1	Gbar_A13G004310.1	2e-89
100- 23:	Gbar_A01G000730.1	Gbar_A13G004360.1	5e-42
100- 24:	Gbar_A01G000740.4	Gbar_A13G004430.2	3e-124
100- 25:	Gbar_A01G000750.1	Gbar_A13G004480.1	2e-36
100- 26:	Gbar_A01G000760.1	Gbar_A13G004490.1	4e-137
100- 27:	Gbar_A01G000780.1	Gbar_A13G004530.1	1e-30
100- 28:	Gbar_A01G000800.1	Gbar_A13G004580.1	0
100- 29:	Gbar_A01G000840.2	Gbar_A13G004700.1	4e-159
100- 30:	Gbar_A01G000920.4	Gbar_A13G004920.2	2e-239
100- 31:	Gbar_A01G000940.1	Gbar_A13G005110.1	1e-136
## Alignment 101: score=351.0 e_value=7.6e-15 N=8 A01&A13 plus
101- 0:	Gbar_A01G008770.1	Gbar_A13G013570.1	3e-58
101- 1:	Gbar_A01G008780.1	Gbar_A13G013620.1	3e-93
101- 2:	Gbar_A01G008810.1	Gbar_A13G013650.1	2e-22
101- 3:	Gbar_A01G008830.1	Gbar_A13G013670.1	1e-301
101- 4:	Gbar_A01G008930.1	Gbar_A13G013840.1	3e-07
101- 5:	Gbar_A01G008940.2	Gbar_A13G013880.1	2e-15
101- 6:	Gbar_A01G009000.2	Gbar_A13G013930.1	7e-201
101- 7:	Gbar_A01G009190.2	Gbar_A13G014070.1	0
## Alignment 102: score=1159.0 e_value=1.8e-76 N=24 A01&A13 minus
102- 0:	Gbar_A01G008020.1	Gbar_A13G014740.1	4e-158
102- 1:	Gbar_A01G008040.1	Gbar_A13G014720.1	4e-142
102- 2:	Gbar_A01G008050.1	Gbar_A13G014710.1	6e-147
102- 3:	Gbar_A01G008080.1	Gbar_A13G014690.1	2e-60
102- 4:	Gbar_A01G008100.1	Gbar_A13G014680.1	1e-24
102- 5:	Gbar_A01G008140.1	Gbar_A13G014640.1	1e-65
102- 6:	Gbar_A01G008170.1	Gbar_A13G014620.1	6e-173
102- 7:	Gbar_A01G008190.2	Gbar_A13G014610.1	7e-137
102- 8:	Gbar_A01G008200.1	Gbar_A13G014570.1	0
102- 9:	Gbar_A01G008210.1	Gbar_A13G014560.1	7e-302
102- 10:	Gbar_A01G008260.1	Gbar_A13G014520.1	2e-30
102- 11:	Gbar_A01G008290.5	Gbar_A13G014500.1	9e-130
102- 12:	Gbar_A01G008310.1	Gbar_A13G014490.1	2e-169
102- 13:	Gbar_A01G008320.2	Gbar_A13G014470.1	3e-260
102- 14:	Gbar_A01G008340.1	Gbar_A13G014460.1	5e-206
102- 15:	Gbar_A01G008350.1	Gbar_A13G014450.1	4e-232
102- 16:	Gbar_A01G008380.1	Gbar_A13G014430.1	1e-40
102- 17:	Gbar_A01G008400.1	Gbar_A13G014410.1	6e-167
102- 18:	Gbar_A01G008420.1	Gbar_A13G014400.1	4e-15
102- 19:	Gbar_A01G008430.1	Gbar_A13G014380.1	2e-122
102- 20:	Gbar_A01G008440.1	Gbar_A13G014370.1	0
102- 21:	Gbar_A01G008500.1	Gbar_A13G014360.2	2e-258
102- 22:	Gbar_A01G008520.1	Gbar_A13G014320.3	1e-313
102- 23:	Gbar_A01G008540.2	Gbar_A13G014250.1	2e-124
## Alignment 103: score=527.0 e_value=4.5e-28 N=12 A01&A13 minus
103- 0:	Gbar_A01G005710.4	Gbar_A13G016040.1	0
103- 1:	Gbar_A01G005730.1	Gbar_A13G016030.1	7e-291
103- 2:	Gbar_A01G005770.1	Gbar_A13G016000.1	1e-157
103- 3:	Gbar_A01G005990.1	Gbar_A13G015890.1	0
103- 4:	Gbar_A01G006140.1	Gbar_A13G015860.1	5e-96
103- 5:	Gbar_A01G006210.1	Gbar_A13G015850.1	1e-48
103- 6:	Gbar_A01G006350.1	Gbar_A13G015830.1	2e-205
103- 7:	Gbar_A01G006360.1	Gbar_A13G015810.1	3e-200
103- 8:	Gbar_A01G006380.1	Gbar_A13G015790.1	2e-173
103- 9:	Gbar_A01G006400.1	Gbar_A13G015780.1	2e-227
103- 10:	Gbar_A01G006410.1	Gbar_A13G015770.1	2e-219
103- 11:	Gbar_A01G006460.1	Gbar_A13G015640.1	2e-30
## Alignment 104: score=432.0 e_value=4.8e-19 N=9 A01&A13 minus
104- 0:	Gbar_A01G005190.1	Gbar_A13G016320.1	1e-149
104- 1:	Gbar_A01G005220.3	Gbar_A13G016260.3	1e-261
104- 2:	Gbar_A01G005240.1	Gbar_A13G016250.1	8e-40
104- 3:	Gbar_A01G005260.1	Gbar_A13G016240.1	1e-42
104- 4:	Gbar_A01G005310.1	Gbar_A13G016210.1	3e-172
104- 5:	Gbar_A01G005350.1	Gbar_A13G016180.1	2e-167
104- 6:	Gbar_A01G005390.1	Gbar_A13G016160.1	9e-171
104- 7:	Gbar_A01G005400.1	Gbar_A13G016150.1	2e-199
104- 8:	Gbar_A01G005410.5	Gbar_A13G016130.6	2e-261
## Alignment 105: score=407.0 e_value=9.7e-18 N=9 A01&A13 minus
105- 0:	Gbar_A01G002920.1	Gbar_A13G016840.7	1e-275
105- 1:	Gbar_A01G002970.1	Gbar_A13G016810.1	4e-88
105- 2:	Gbar_A01G003050.1	Gbar_A13G016780.1	0
105- 3:	Gbar_A01G003100.1	Gbar_A13G016760.1	7e-66
105- 4:	Gbar_A01G003140.1	Gbar_A13G016750.1	0
105- 5:	Gbar_A01G003190.1	Gbar_A13G016730.1	2e-145
105- 6:	Gbar_A01G003320.1	Gbar_A13G016670.1	5e-291
105- 7:	Gbar_A01G003400.1	Gbar_A13G016650.1	6e-153
105- 8:	Gbar_A01G003430.1	Gbar_A13G016640.1	1e-152
## Alignment 106: score=397.0 e_value=9.8e-20 N=9 A01&A13 minus
106- 0:	Gbar_A01G001230.1	Gbar_A13G006330.1	8e-250
106- 1:	Gbar_A01G001270.2	Gbar_A13G006190.1	2e-41
106- 2:	Gbar_A01G001280.1	Gbar_A13G006120.2	2e-104
106- 3:	Gbar_A01G001290.1	Gbar_A13G006110.1	8e-103
106- 4:	Gbar_A01G001300.1	Gbar_A13G006100.1	1e-185
106- 5:	Gbar_A01G001320.1	Gbar_A13G006090.1	4e-228
106- 6:	Gbar_A01G001390.1	Gbar_A13G005870.1	3e-06
106- 7:	Gbar_A01G001460.1	Gbar_A13G005760.1	4e-95
106- 8:	Gbar_A01G001470.1	Gbar_A13G005730.1	2e-265
## Alignment 107: score=341.0 e_value=3.2e-17 N=8 A01&A13 minus
107- 0:	Gbar_A01G021220.1	Gbar_A13G002520.1	6e-178
107- 1:	Gbar_A01G021320.1	Gbar_A13G002500.1	8e-19
107- 2:	Gbar_A01G021400.1	Gbar_A13G002290.1	1e-35
107- 3:	Gbar_A01G021500.1	Gbar_A13G002250.1	1e-171
107- 4:	Gbar_A01G021530.1	Gbar_A13G002240.3	7e-58
107- 5:	Gbar_A01G021550.1	Gbar_A13G002230.10	7e-57
107- 6:	Gbar_A01G021560.1	Gbar_A13G002210.1	3e-240
107- 7:	Gbar_A01G021740.2	Gbar_A13G002150.1	4e-65
## Alignment 108: score=260.0 e_value=1.2e-10 N=6 A01&A13 minus
108- 0:	Gbar_A01G001000.3	Gbar_A13G007130.1	6e-127
108- 1:	Gbar_A01G001010.1	Gbar_A13G007020.1	1e-131
108- 2:	Gbar_A01G001030.1	Gbar_A13G006950.1	5e-225
108- 3:	Gbar_A01G001100.1	Gbar_A13G006750.1	2e-171
108- 4:	Gbar_A01G001120.1	Gbar_A13G006740.3	7e-307
108- 5:	Gbar_A01G001140.2	Gbar_A13G006690.1	0
## Alignment 109: score=46086.0 e_value=0 N=931 A01&D01 plus
109- 0:	Gbar_A01G000010.1	Gbar_D01G000130.1	2e-138
109- 1:	Gbar_A01G000020.1	Gbar_D01G000140.1	4e-120
109- 2:	Gbar_A01G000030.1	Gbar_D01G000150.1	0
109- 3:	Gbar_A01G000040.1	Gbar_D01G000160.1	0
109- 4:	Gbar_A01G000050.1	Gbar_D01G000170.1	4e-260
109- 5:	Gbar_A01G000060.1	Gbar_D01G000180.1	8e-67
109- 6:	Gbar_A01G000070.1	Gbar_D01G000190.1	1e-156
109- 7:	Gbar_A01G000080.1	Gbar_D01G000200.1	2e-81
109- 8:	Gbar_A01G000090.1	Gbar_D01G000210.1	5e-95
109- 9:	Gbar_A01G000100.1	Gbar_D01G000220.1	6e-222
109- 10:	Gbar_A01G000110.3	Gbar_D01G000230.1	8e-135
109- 11:	Gbar_A01G000120.1	Gbar_D01G000240.1	0
109- 12:	Gbar_A01G000130.1	Gbar_D01G000250.1	2e-286
109- 13:	Gbar_A01G000140.1	Gbar_D01G000260.1	9e-124
109- 14:	Gbar_A01G000150.1	Gbar_D01G000280.1	0
109- 15:	Gbar_A01G000160.1	Gbar_D01G000290.1	4e-197
109- 16:	Gbar_A01G000170.1	Gbar_D01G000300.1	2e-101
109- 17:	Gbar_A01G000180.1	Gbar_D01G000310.1	3e-99
109- 18:	Gbar_A01G000190.1	Gbar_D01G000320.1	2e-177
109- 19:	Gbar_A01G000200.1	Gbar_D01G000330.1	3e-118
109- 20:	Gbar_A01G000210.1	Gbar_D01G000340.1	6e-190
109- 21:	Gbar_A01G000220.1	Gbar_D01G000350.3	1e-233
109- 22:	Gbar_A01G000230.1	Gbar_D01G000360.1	9e-186
109- 23:	Gbar_A01G000240.4	Gbar_D01G000370.2	0
109- 24:	Gbar_A01G000250.1	Gbar_D01G000380.1	3e-107
109- 25:	Gbar_A01G000260.1	Gbar_D01G000390.1	0
109- 26:	Gbar_A01G000270.1	Gbar_D01G000400.3	2e-289
109- 27:	Gbar_A01G000280.1	Gbar_D01G000410.1	5e-94
109- 28:	Gbar_A01G000290.1	Gbar_D01G000420.1	3e-47
109- 29:	Gbar_A01G000300.2	Gbar_D01G000430.1	3e-308
109- 30:	Gbar_A01G000310.1	Gbar_D01G000440.1	4e-43
109- 31:	Gbar_A01G000330.1	Gbar_D01G000450.1	6e-270
109- 32:	Gbar_A01G000350.1	Gbar_D01G000470.1	2e-41
109- 33:	Gbar_A01G000360.1	Gbar_D01G000480.3	2e-219
109- 34:	Gbar_A01G000380.1	Gbar_D01G000490.2	0
109- 35:	Gbar_A01G000390.1	Gbar_D01G000500.1	4e-178
109- 36:	Gbar_A01G000400.1	Gbar_D01G000510.1	0
109- 37:	Gbar_A01G000410.1	Gbar_D01G000520.1	5e-243
109- 38:	Gbar_A01G000420.1	Gbar_D01G000530.1	5e-69
109- 39:	Gbar_A01G000430.1	Gbar_D01G000540.1	7e-200
109- 40:	Gbar_A01G000440.1	Gbar_D01G000560.1	1e-195
109- 41:	Gbar_A01G000460.2	Gbar_D01G000580.1	4e-208
109- 42:	Gbar_A01G000470.1	Gbar_D01G000590.1	0
109- 43:	Gbar_A01G000480.1	Gbar_D01G000600.1	3e-75
109- 44:	Gbar_A01G000490.1	Gbar_D01G000610.1	3e-215
109- 45:	Gbar_A01G000510.1	Gbar_D01G000620.1	4e-174
109- 46:	Gbar_A01G000520.1	Gbar_D01G000630.1	1e-53
109- 47:	Gbar_A01G000530.1	Gbar_D01G000640.1	7e-233
109- 48:	Gbar_A01G000540.1	Gbar_D01G000650.1	4e-202
109- 49:	Gbar_A01G000550.1	Gbar_D01G000660.2	0
109- 50:	Gbar_A01G000570.1	Gbar_D01G000680.1	2e-279
109- 51:	Gbar_A01G000580.1	Gbar_D01G000690.1	1e-88
109- 52:	Gbar_A01G000590.1	Gbar_D01G000700.2	0
109- 53:	Gbar_A01G000600.1	Gbar_D01G000710.2	3e-283
109- 54:	Gbar_A01G000610.1	Gbar_D01G000720.1	5e-130
109- 55:	Gbar_A01G000620.1	Gbar_D01G000730.1	9e-79
109- 56:	Gbar_A01G000630.1	Gbar_D01G000740.1	9e-210
109- 57:	Gbar_A01G000640.1	Gbar_D01G000750.1	9e-164
109- 58:	Gbar_A01G000650.1	Gbar_D01G000770.1	2e-296
109- 59:	Gbar_A01G000660.1	Gbar_D01G000780.1	8e-91
109- 60:	Gbar_A01G000670.1	Gbar_D01G000790.1	4e-151
109- 61:	Gbar_A01G000690.1	Gbar_D01G000810.1	3e-132
109- 62:	Gbar_A01G000700.1	Gbar_D01G000820.1	2e-154
109- 63:	Gbar_A01G000710.1	Gbar_D01G000830.1	2e-104
109- 64:	Gbar_A01G000720.1	Gbar_D01G000850.1	6e-274
109- 65:	Gbar_A01G000730.1	Gbar_D01G000860.1	2e-142
109- 66:	Gbar_A01G000740.4	Gbar_D01G000870.3	5e-167
109- 67:	Gbar_A01G000750.1	Gbar_D01G000880.1	5e-63
109- 68:	Gbar_A01G000760.1	Gbar_D01G000890.1	2e-158
109- 69:	Gbar_A01G000770.1	Gbar_D01G000900.1	3e-180
109- 70:	Gbar_A01G000780.1	Gbar_D01G000910.1	8e-31
109- 71:	Gbar_A01G000790.1	Gbar_D01G000920.1	1e-199
109- 72:	Gbar_A01G000800.1	Gbar_D01G000930.2	0
109- 73:	Gbar_A01G000810.1	Gbar_D01G000940.3	3e-151
109- 74:	Gbar_A01G000820.1	Gbar_D01G000990.1	0
109- 75:	Gbar_A01G000840.2	Gbar_D01G001000.1	5e-268
109- 76:	Gbar_A01G000850.2	Gbar_D01G001010.1	0
109- 77:	Gbar_A01G000860.1	Gbar_D01G001020.1	1e-89
109- 78:	Gbar_A01G000870.1	Gbar_D01G001030.1	0
109- 79:	Gbar_A01G000880.1	Gbar_D01G001040.1	2e-264
109- 80:	Gbar_A01G000890.1	Gbar_D01G001050.1	1e-237
109- 81:	Gbar_A01G000920.4	Gbar_D01G001090.1	8e-291
109- 82:	Gbar_A01G000930.1	Gbar_D01G001100.2	4e-254
109- 83:	Gbar_A01G000940.1	Gbar_D01G001110.1	5e-229
109- 84:	Gbar_A01G000960.1	Gbar_D01G001120.1	1e-66
109- 85:	Gbar_A01G000980.1	Gbar_D01G001130.1	1e-151
109- 86:	Gbar_A01G001000.3	Gbar_D01G001150.1	1e-140
109- 87:	Gbar_A01G001010.1	Gbar_D01G001160.1	4e-196
109- 88:	Gbar_A01G001030.1	Gbar_D01G001180.1	0
109- 89:	Gbar_A01G001040.1	Gbar_D01G001200.1	6e-185
109- 90:	Gbar_A01G001050.1	Gbar_D01G001210.1	3e-35
109- 91:	Gbar_A01G001090.1	Gbar_D01G001240.1	2e-212
109- 92:	Gbar_A01G001100.1	Gbar_D01G001250.1	0
109- 93:	Gbar_A01G001110.1	Gbar_D01G001260.1	1e-106
109- 94:	Gbar_A01G001120.1	Gbar_D01G001270.1	0
109- 95:	Gbar_A01G001130.1	Gbar_D01G001280.1	2e-26
109- 96:	Gbar_A01G001140.2	Gbar_D01G001330.6	0
109- 97:	Gbar_A01G001150.1	Gbar_D01G001340.1	4e-211
109- 98:	Gbar_A01G001160.1	Gbar_D01G001350.2	0
109- 99:	Gbar_A01G001170.1	Gbar_D01G001360.2	0
109-100:	Gbar_A01G001180.1	Gbar_D01G001370.1	8e-298
109-101:	Gbar_A01G001190.4	Gbar_D01G001380.3	0
109-102:	Gbar_A01G001200.1	Gbar_D01G001390.1	2e-185
109-103:	Gbar_A01G001210.1	Gbar_D01G001400.1	1e-176
109-104:	Gbar_A01G001220.1	Gbar_D01G001410.1	3e-166
109-105:	Gbar_A01G001230.1	Gbar_D01G001420.1	2e-281
109-106:	Gbar_A01G001240.1	Gbar_D01G001430.1	3e-80
109-107:	Gbar_A01G001250.1	Gbar_D01G001440.1	1e-130
109-108:	Gbar_A01G001260.1	Gbar_D01G001450.1	2e-259
109-109:	Gbar_A01G001270.2	Gbar_D01G001460.1	2e-76
109-110:	Gbar_A01G001280.1	Gbar_D01G001470.1	2e-204
109-111:	Gbar_A01G001290.1	Gbar_D01G001480.2	5e-142
109-112:	Gbar_A01G001300.1	Gbar_D01G001490.1	2e-210
109-113:	Gbar_A01G001310.1	Gbar_D01G001500.1	0
109-114:	Gbar_A01G001320.1	Gbar_D01G001510.1	4e-229
109-115:	Gbar_A01G001330.1	Gbar_D01G001520.1	0
109-116:	Gbar_A01G001340.1	Gbar_D01G001530.1	2e-264
109-117:	Gbar_A01G001350.1	Gbar_D01G001540.4	2e-275
109-118:	Gbar_A01G001360.1	Gbar_D01G001550.1	1e-101
109-119:	Gbar_A01G001370.1	Gbar_D01G001560.1	0
109-120:	Gbar_A01G001380.1	Gbar_D01G001570.1	2e-106
109-121:	Gbar_A01G001390.1	Gbar_D01G001580.1	1e-127
109-122:	Gbar_A01G001400.1	Gbar_D01G001590.1	3e-194
109-123:	Gbar_A01G001420.1	Gbar_D01G001600.1	4e-43
109-124:	Gbar_A01G001430.1	Gbar_D01G001610.1	0
109-125:	Gbar_A01G001440.1	Gbar_D01G001620.1	1e-255
109-126:	Gbar_A01G001450.1	Gbar_D01G001630.1	1e-35
109-127:	Gbar_A01G001460.1	Gbar_D01G001640.1	4e-123
109-128:	Gbar_A01G001470.1	Gbar_D01G001650.2	0
109-129:	Gbar_A01G001480.1	Gbar_D01G001660.1	7e-83
109-130:	Gbar_A01G001490.1	Gbar_D01G001670.1	8e-186
109-131:	Gbar_A01G001500.1	Gbar_D01G001680.1	4e-132
109-132:	Gbar_A01G001510.1	Gbar_D01G001690.1	5e-59
109-133:	Gbar_A01G001520.1	Gbar_D01G001700.1	3e-200
109-134:	Gbar_A01G001530.1	Gbar_D01G001710.1	4e-147
109-135:	Gbar_A01G001540.1	Gbar_D01G001720.2	1e-73
109-136:	Gbar_A01G001560.1	Gbar_D01G001730.1	4e-76
109-137:	Gbar_A01G001570.1	Gbar_D01G001740.1	4e-165
109-138:	Gbar_A01G001580.1	Gbar_D01G001750.1	0
109-139:	Gbar_A01G001670.2	Gbar_D01G001810.4	2e-167
109-140:	Gbar_A01G001680.1	Gbar_D01G001820.1	4e-08
109-141:	Gbar_A01G001690.1	Gbar_D01G001830.1	1e-108
109-142:	Gbar_A01G001700.1	Gbar_D01G001840.1	0
109-143:	Gbar_A01G001710.1	Gbar_D01G001850.1	4e-59
109-144:	Gbar_A01G001720.1	Gbar_D01G001860.1	1e-147
109-145:	Gbar_A01G001750.1	Gbar_D01G001880.1	0
109-146:	Gbar_A01G001760.1	Gbar_D01G001890.1	1e-218
109-147:	Gbar_A01G001770.1	Gbar_D01G001900.1	1e-35
109-148:	Gbar_A01G001780.1	Gbar_D01G001910.1	1e-177
109-149:	Gbar_A01G001790.1	Gbar_D01G001920.1	6e-300
109-150:	Gbar_A01G001810.1	Gbar_D01G001940.1	0
109-151:	Gbar_A01G001820.1	Gbar_D01G001950.1	0
109-152:	Gbar_A01G001830.1	Gbar_D01G001960.1	0
109-153:	Gbar_A01G001840.2	Gbar_D01G001970.1	8e-106
109-154:	Gbar_A01G001850.2	Gbar_D01G001980.1	1e-63
109-155:	Gbar_A01G001860.1	Gbar_D01G001990.2	2e-149
109-156:	Gbar_A01G001870.1	Gbar_D01G002000.1	1e-158
109-157:	Gbar_A01G001880.1	Gbar_D01G002010.3	0
109-158:	Gbar_A01G001890.1	Gbar_D01G002020.1	5e-198
109-159:	Gbar_A01G001900.1	Gbar_D01G002030.2	0
109-160:	Gbar_A01G001910.1	Gbar_D01G002040.1	5e-99
109-161:	Gbar_A01G001920.1	Gbar_D01G002050.1	1e-114
109-162:	Gbar_A01G001930.1	Gbar_D01G002060.1	5e-74
109-163:	Gbar_A01G001940.1	Gbar_D01G002070.1	4e-77
109-164:	Gbar_A01G001950.1	Gbar_D01G002080.1	2e-231
109-165:	Gbar_A01G001960.1	Gbar_D01G002110.1	2e-139
109-166:	Gbar_A01G001970.1	Gbar_D01G002120.1	2e-265
109-167:	Gbar_A01G001990.1	Gbar_D01G002140.1	1e-267
109-168:	Gbar_A01G002000.1	Gbar_D01G002150.1	1e-143
109-169:	Gbar_A01G002010.1	Gbar_D01G002160.1	1e-235
109-170:	Gbar_A01G002020.1	Gbar_D01G002170.1	0
109-171:	Gbar_A01G002030.1	Gbar_D01G002180.1	2e-95
109-172:	Gbar_A01G002040.3	Gbar_D01G002190.1	0
109-173:	Gbar_A01G002050.2	Gbar_D01G002200.1	0
109-174:	Gbar_A01G002060.1	Gbar_D01G002210.1	4e-278
109-175:	Gbar_A01G002070.4	Gbar_D01G002220.2	9e-211
109-176:	Gbar_A01G002080.1	Gbar_D01G002230.1	0
109-177:	Gbar_A01G002100.4	Gbar_D01G002250.6	0
109-178:	Gbar_A01G002110.1	Gbar_D01G002260.1	5e-201
109-179:	Gbar_A01G002120.1	Gbar_D01G002270.1	2e-78
109-180:	Gbar_A01G002130.1	Gbar_D01G002280.1	2e-85
109-181:	Gbar_A01G002140.1	Gbar_D01G002290.1	6e-185
109-182:	Gbar_A01G002150.1	Gbar_D01G002300.1	3e-110
109-183:	Gbar_A01G002160.1	Gbar_D01G002310.1	2e-139
109-184:	Gbar_A01G002170.1	Gbar_D01G002320.1	7e-252
109-185:	Gbar_A01G002180.2	Gbar_D01G002330.2	6e-205
109-186:	Gbar_A01G002190.3	Gbar_D01G002340.1	1e-33
109-187:	Gbar_A01G002200.1	Gbar_D01G002360.1	6e-82
109-188:	Gbar_A01G002210.1	Gbar_D01G002370.1	1e-124
109-189:	Gbar_A01G002230.1	Gbar_D01G002400.1	1e-88
109-190:	Gbar_A01G002240.1	Gbar_D01G002410.1	1e-232
109-191:	Gbar_A01G002250.1	Gbar_D01G002420.1	0
109-192:	Gbar_A01G002260.1	Gbar_D01G002430.1	9e-68
109-193:	Gbar_A01G002270.1	Gbar_D01G002440.1	0
109-194:	Gbar_A01G002280.1	Gbar_D01G002450.1	0
109-195:	Gbar_A01G002290.2	Gbar_D01G002460.1	4e-70
109-196:	Gbar_A01G002310.1	Gbar_D01G002480.1	3e-52
109-197:	Gbar_A01G002320.1	Gbar_D01G002490.1	3e-157
109-198:	Gbar_A01G002330.1	Gbar_D01G002510.1	1e-253
109-199:	Gbar_A01G002340.1	Gbar_D01G002520.1	1e-268
109-200:	Gbar_A01G002350.2	Gbar_D01G002530.1	9e-228
109-201:	Gbar_A01G002360.1	Gbar_D01G002540.1	6e-295
109-202:	Gbar_A01G002370.1	Gbar_D01G002550.2	2e-174
109-203:	Gbar_A01G002380.1	Gbar_D01G002560.1	2e-154
109-204:	Gbar_A01G002390.1	Gbar_D01G002570.1	1e-140
109-205:	Gbar_A01G002440.2	Gbar_D01G002630.2	0
109-206:	Gbar_A01G002450.1	Gbar_D01G002650.1	7e-111
109-207:	Gbar_A01G002460.1	Gbar_D01G002660.1	5e-59
109-208:	Gbar_A01G002470.1	Gbar_D01G002670.1	9e-121
109-209:	Gbar_A01G002480.1	Gbar_D01G002680.1	2e-62
109-210:	Gbar_A01G002490.2	Gbar_D01G002690.1	1e-195
109-211:	Gbar_A01G002500.1	Gbar_D01G002700.1	2e-260
109-212:	Gbar_A01G002510.1	Gbar_D01G002710.1	5e-124
109-213:	Gbar_A01G002520.1	Gbar_D01G002720.1	7e-144
109-214:	Gbar_A01G002530.2	Gbar_D01G002730.1	0
109-215:	Gbar_A01G002540.2	Gbar_D01G002740.3	8e-167
109-216:	Gbar_A01G002550.1	Gbar_D01G002750.1	0
109-217:	Gbar_A01G002560.1	Gbar_D01G002760.1	6e-158
109-218:	Gbar_A01G002570.1	Gbar_D01G002770.1	0
109-219:	Gbar_A01G002590.1	Gbar_D01G002790.1	2e-57
109-220:	Gbar_A01G002610.2	Gbar_D01G002810.1	4e-224
109-221:	Gbar_A01G002620.1	Gbar_D01G002820.1	8e-49
109-222:	Gbar_A01G002630.1	Gbar_D01G002830.1	6e-68
109-223:	Gbar_A01G002640.1	Gbar_D01G002840.1	4e-242
109-224:	Gbar_A01G002660.1	Gbar_D01G002850.1	0
109-225:	Gbar_A01G002670.1	Gbar_D01G002860.1	4e-50
109-226:	Gbar_A01G002680.1	Gbar_D01G002870.1	1e-199
109-227:	Gbar_A01G002690.1	Gbar_D01G002880.1	2e-141
109-228:	Gbar_A01G002700.2	Gbar_D01G002900.1	2e-100
109-229:	Gbar_A01G002710.1	Gbar_D01G002910.1	7e-280
109-230:	Gbar_A01G002730.1	Gbar_D01G002920.1	2e-83
109-231:	Gbar_A01G002740.1	Gbar_D01G002930.1	9e-92
109-232:	Gbar_A01G002760.1	Gbar_D01G002940.1	3e-86
109-233:	Gbar_A01G002770.1	Gbar_D01G002950.1	2e-07
109-234:	Gbar_A01G002780.1	Gbar_D01G002960.1	2e-130
109-235:	Gbar_A01G002790.1	Gbar_D01G002970.1	2e-204
109-236:	Gbar_A01G002800.1	Gbar_D01G002980.1	6e-257
109-237:	Gbar_A01G002810.1	Gbar_D01G002990.1	3e-176
109-238:	Gbar_A01G002820.1	Gbar_D01G003000.1	6e-31
109-239:	Gbar_A01G002840.4	Gbar_D01G003010.1	1e-272
109-240:	Gbar_A01G002850.1	Gbar_D01G003020.1	1e-207
109-241:	Gbar_A01G002860.1	Gbar_D01G003030.1	5e-216
109-242:	Gbar_A01G002870.1	Gbar_D01G003040.1	2e-35
109-243:	Gbar_A01G002880.2	Gbar_D01G003050.1	2e-267
109-244:	Gbar_A01G002890.1	Gbar_D01G003060.1	0
109-245:	Gbar_A01G002900.1	Gbar_D01G003070.1	0
109-246:	Gbar_A01G002910.1	Gbar_D01G003080.1	2e-240
109-247:	Gbar_A01G002920.1	Gbar_D01G003090.1	0
109-248:	Gbar_A01G002930.2	Gbar_D01G003100.1	4e-216
109-249:	Gbar_A01G002940.1	Gbar_D01G003110.1	1e-45
109-250:	Gbar_A01G002950.1	Gbar_D01G003120.1	1e-233
109-251:	Gbar_A01G002960.1	Gbar_D01G003130.1	3e-171
109-252:	Gbar_A01G002970.1	Gbar_D01G003140.1	4e-170
109-253:	Gbar_A01G002980.1	Gbar_D01G003150.1	0
109-254:	Gbar_A01G002990.1	Gbar_D01G003160.1	0
109-255:	Gbar_A01G003050.1	Gbar_D01G003230.1	0
109-256:	Gbar_A01G003060.1	Gbar_D01G003240.1	7e-44
109-257:	Gbar_A01G003080.1	Gbar_D01G003250.1	1e-68
109-258:	Gbar_A01G003090.1	Gbar_D01G003260.1	2e-80
109-259:	Gbar_A01G003100.1	Gbar_D01G003270.1	2e-94
109-260:	Gbar_A01G003110.1	Gbar_D01G003280.1	0
109-261:	Gbar_A01G003120.1	Gbar_D01G003290.1	2e-279
109-262:	Gbar_A01G003130.1	Gbar_D01G003300.1	3e-161
109-263:	Gbar_A01G003140.1	Gbar_D01G003310.1	0
109-264:	Gbar_A01G003150.1	Gbar_D01G003330.1	3e-180
109-265:	Gbar_A01G003160.1	Gbar_D01G003340.1	0
109-266:	Gbar_A01G003170.1	Gbar_D01G003350.1	4e-203
109-267:	Gbar_A01G003210.2	Gbar_D01G003380.1	1e-283
109-268:	Gbar_A01G003250.1	Gbar_D01G003410.1	6e-109
109-269:	Gbar_A01G003260.1	Gbar_D01G003420.1	2e-120
109-270:	Gbar_A01G003280.1	Gbar_D01G003440.1	1e-168
109-271:	Gbar_A01G003290.1	Gbar_D01G003450.1	1e-204
109-272:	Gbar_A01G003310.1	Gbar_D01G003470.1	6e-61
109-273:	Gbar_A01G003320.1	Gbar_D01G003480.1	0
109-274:	Gbar_A01G003330.1	Gbar_D01G003500.4	0
109-275:	Gbar_A01G003350.1	Gbar_D01G003510.1	3e-166
109-276:	Gbar_A01G003360.1	Gbar_D01G003520.1	2e-215
109-277:	Gbar_A01G003370.1	Gbar_D01G003530.1	3e-55
109-278:	Gbar_A01G003400.1	Gbar_D01G003540.1	3e-231
109-279:	Gbar_A01G003410.1	Gbar_D01G003550.1	2e-161
109-280:	Gbar_A01G003430.1	Gbar_D01G003560.1	8e-184
109-281:	Gbar_A01G003440.1	Gbar_D01G003570.1	5e-34
109-282:	Gbar_A01G003450.1	Gbar_D01G003580.2	0
109-283:	Gbar_A01G003460.1	Gbar_D01G003590.1	6e-128
109-284:	Gbar_A01G003470.1	Gbar_D01G003600.1	9e-30
109-285:	Gbar_A01G003480.1	Gbar_D01G003620.2	3e-248
109-286:	Gbar_A01G003500.1	Gbar_D01G003650.1	8e-55
109-287:	Gbar_A01G003510.1	Gbar_D01G003670.1	7e-74
109-288:	Gbar_A01G003520.1	Gbar_D01G003680.1	1e-63
109-289:	Gbar_A01G003550.1	Gbar_D01G003710.1	6e-208
109-290:	Gbar_A01G003570.1	Gbar_D01G003740.1	7e-93
109-291:	Gbar_A01G003590.2	Gbar_D01G003800.1	0
109-292:	Gbar_A01G003600.1	Gbar_D01G003810.1	2e-33
109-293:	Gbar_A01G003610.1	Gbar_D01G003820.1	5e-262
109-294:	Gbar_A01G003620.3	Gbar_D01G003830.1	1e-149
109-295:	Gbar_A01G003630.1	Gbar_D01G003840.1	2e-247
109-296:	Gbar_A01G003680.1	Gbar_D01G003870.2	3e-36
109-297:	Gbar_A01G003690.1	Gbar_D01G003880.1	8e-32
109-298:	Gbar_A01G003720.1	Gbar_D01G003940.1	1e-63
109-299:	Gbar_A01G003730.1	Gbar_D01G003950.1	2e-196
109-300:	Gbar_A01G003740.1	Gbar_D01G003960.1	0
109-301:	Gbar_A01G003770.2	Gbar_D01G004000.1	2e-207
109-302:	Gbar_A01G003780.1	Gbar_D01G004010.1	3e-95
109-303:	Gbar_A01G003790.1	Gbar_D01G004020.1	0
109-304:	Gbar_A01G003800.1	Gbar_D01G004030.1	8e-279
109-305:	Gbar_A01G003810.1	Gbar_D01G004040.1	2e-196
109-306:	Gbar_A01G003830.1	Gbar_D01G004060.1	8e-216
109-307:	Gbar_A01G003840.1	Gbar_D01G004070.1	0.0002
109-308:	Gbar_A01G003850.1	Gbar_D01G004080.1	7e-151
109-309:	Gbar_A01G003860.1	Gbar_D01G004090.1	5e-220
109-310:	Gbar_A01G003880.4	Gbar_D01G004110.1	6e-92
109-311:	Gbar_A01G003920.1	Gbar_D01G004130.1	0
109-312:	Gbar_A01G003960.1	Gbar_D01G004180.1	7e-177
109-313:	Gbar_A01G003970.1	Gbar_D01G004190.1	4e-20
109-314:	Gbar_A01G003980.1	Gbar_D01G004200.1	2e-161
109-315:	Gbar_A01G003990.1	Gbar_D01G004210.1	0
109-316:	Gbar_A01G004010.1	Gbar_D01G004230.1	4e-43
109-317:	Gbar_A01G004020.1	Gbar_D01G004260.1	2e-137
109-318:	Gbar_A01G004030.1	Gbar_D01G004270.1	4e-208
109-319:	Gbar_A01G004040.1	Gbar_D01G004280.1	2e-206
109-320:	Gbar_A01G004050.1	Gbar_D01G004290.1	3e-305
109-321:	Gbar_A01G004080.1	Gbar_D01G004330.1	0
109-322:	Gbar_A01G004090.1	Gbar_D01G004340.1	0
109-323:	Gbar_A01G004100.1	Gbar_D01G004350.1	6e-274
109-324:	Gbar_A01G004150.1	Gbar_D01G004370.1	2e-253
109-325:	Gbar_A01G004170.2	Gbar_D01G004400.7	6e-266
109-326:	Gbar_A01G004190.1	Gbar_D01G004410.1	2e-60
109-327:	Gbar_A01G004200.1	Gbar_D01G004420.1	6e-283
109-328:	Gbar_A01G004210.1	Gbar_D01G004430.1	2e-214
109-329:	Gbar_A01G004220.1	Gbar_D01G004450.1	4e-272
109-330:	Gbar_A01G004290.1	Gbar_D01G004470.1	0
109-331:	Gbar_A01G004300.1	Gbar_D01G004480.1	0
109-332:	Gbar_A01G004320.1	Gbar_D01G004500.1	1e-176
109-333:	Gbar_A01G004330.1	Gbar_D01G004510.1	1e-297
109-334:	Gbar_A01G004340.1	Gbar_D01G004520.1	2e-91
109-335:	Gbar_A01G004370.1	Gbar_D01G004570.1	3e-159
109-336:	Gbar_A01G004380.1	Gbar_D01G004580.1	7e-288
109-337:	Gbar_A01G004390.1	Gbar_D01G004590.2	4e-273
109-338:	Gbar_A01G004400.1	Gbar_D01G004600.2	5e-266
109-339:	Gbar_A01G004410.1	Gbar_D01G004610.1	8e-183
109-340:	Gbar_A01G004420.1	Gbar_D01G004620.1	2e-56
109-341:	Gbar_A01G004430.1	Gbar_D01G004630.1	3e-80
109-342:	Gbar_A01G004440.1	Gbar_D01G004640.1	2e-305
109-343:	Gbar_A01G004450.1	Gbar_D01G004650.1	1e-132
109-344:	Gbar_A01G004470.2	Gbar_D01G004680.1	1e-230
109-345:	Gbar_A01G004490.1	Gbar_D01G004690.1	4e-104
109-346:	Gbar_A01G004500.1	Gbar_D01G004700.1	4e-217
109-347:	Gbar_A01G004510.1	Gbar_D01G004710.1	5e-70
109-348:	Gbar_A01G004520.1	Gbar_D01G004720.1	7e-246
109-349:	Gbar_A01G004530.1	Gbar_D01G004730.1	2e-178
109-350:	Gbar_A01G004540.1	Gbar_D01G004740.1	1e-264
109-351:	Gbar_A01G004560.1	Gbar_D01G004750.1	2e-08
109-352:	Gbar_A01G004580.1	Gbar_D01G004760.1	1e-140
[truncated: 78,529 more rows]

## Sheet: Table S2d G. hirsutum
Table S2d The collinear genes,collinear blocks and tandem repeat genes about G. hirsutum
############### Parameters ###############
# MATCH_SCORE: 50
# MATCH_SIZE: 5
# GAP_PENALTY: -1
# OVERLAP_WINDOW: 5
# E_VALUE: 1e-05
# MAX GAPS: 25
############### Statistics ###############
# Number of collinear genes: 55454, Percentage: 75.32
# Number of all genes: 73624
##########################################
## Alignment 0: score=329.0 e_value=2.8e-16 N=8 A01&A01 plus
0- 0:	Gh_A01G148500.1	Gh_A01G228100.1	5e-52
0- 1:	Gh_A01G148800.1	Gh_A01G230600.1	1e-49
0- 2:	Gh_A01G149400.1	Gh_A01G232300.1	5e-68
0- 3:	Gh_A01G149700.1	Gh_A01G233100.1	9e-117
0- 4:	Gh_A01G150200.1	Gh_A01G234300.1	5e-108
0- 5:	Gh_A01G150400.1	Gh_A01G234700.1	9e-47
0- 6:	Gh_A01G150800.1	Gh_A01G234800.1	4e-153
0- 7:	Gh_A01G151600.1	Gh_A01G235000.1	8e-101
## Alignment 1: score=544.0 e_value=6.7e-33 N=13 A01&A01 minus
1- 0:	Gh_A01G108200.1	Gh_A01G196400.1	0
1- 1:	Gh_A01G108400.1	Gh_A01G196300.1	8e-238
1- 2:	Gh_A01G108700.1	Gh_A01G195700.1	3e-160
1- 3:	Gh_A01G108800.1	Gh_A01G195600.1	3e-132
1- 4:	Gh_A01G110200.1	Gh_A01G194800.1	5e-206
1- 5:	Gh_A01G110700.1	Gh_A01G194700.1	3e-107
1- 6:	Gh_A01G111100.1	Gh_A01G192900.1	4e-93
1- 7:	Gh_A01G112100.1	Gh_A01G192200.1	3e-261
1- 8:	Gh_A01G113000.1	Gh_A01G190800.1	1e-141
1- 9:	Gh_A01G114300.1	Gh_A01G188600.1	1e-06
1- 10:	Gh_A01G114500.1	Gh_A01G188300.1	3e-100
1- 11:	Gh_A01G114900.1	Gh_A01G186100.1	6e-99
1- 12:	Gh_A01G115000.1	Gh_A01G186000.1	9e-95
## Alignment 2: score=524.0 e_value=1.5e-28 N=13 A01&A01 minus
2- 0:	Gh_A01G000700.1	Gh_A01G199100.1	6e-80
2- 1:	Gh_A01G001100.1	Gh_A01G197000.1	3e-216
2- 2:	Gh_A01G001300.1	Gh_A01G195300.1	1e-199
2- 3:	Gh_A01G001400.1	Gh_A01G194400.1	8e-21
2- 4:	Gh_A01G001600.1	Gh_A01G192900.1	7e-102
2- 5:	Gh_A01G001700.1	Gh_A01G191100.1	5e-242
2- 6:	Gh_A01G001800.1	Gh_A01G190500.1	0
2- 7:	Gh_A01G002100.1	Gh_A01G189200.1	4e-151
2- 8:	Gh_A01G002200.1	Gh_A01G189000.1	3e-56
2- 9:	Gh_A01G002400.1	Gh_A01G188600.1	5e-55
2- 10:	Gh_A01G002600.1	Gh_A01G188400.1	1e-108
2- 11:	Gh_A01G002700.1	Gh_A01G187400.1	0
2- 12:	Gh_A01G003000.1	Gh_A01G185300.1	4e-35
## Alignment 3: score=399.0 e_value=1.8e-16 N=9 A01&A02 plus
3- 0:	Gh_A01G186300.1	Gh_A02G202700.1	4e-198
3- 1:	Gh_A01G186600.1	Gh_A02G203000.1	2e-58
3- 2:	Gh_A01G187200.1	Gh_A02G203500.1	2e-94
3- 3:	Gh_A01G187800.1	Gh_A02G203700.1	4e-47
3- 4:	Gh_A01G188500.1	Gh_A02G203900.1	9e-59
3- 5:	Gh_A01G189000.1	Gh_A02G204300.1	8e-71
3- 6:	Gh_A01G189900.1	Gh_A02G205300.1	5e-206
3- 7:	Gh_A01G191100.1	Gh_A02G206400.1	3e-234
3- 8:	Gh_A01G192100.1	Gh_A02G207000.1	6e-69
## Alignment 4: score=321.0 e_value=7.9e-14 N=8 A01&A02 plus
4- 0:	Gh_A01G027700.1	Gh_A02G054600.1	1e-98
4- 1:	Gh_A01G028400.1	Gh_A02G054800.1	7e-66
4- 2:	Gh_A01G028500.2	Gh_A02G055300.1	2e-70
4- 3:	Gh_A01G028900.1	Gh_A02G055900.1	8e-50
4- 4:	Gh_A01G029400.1	Gh_A02G058000.1	0
4- 5:	Gh_A01G030000.1	Gh_A02G060300.1	7e-28
4- 6:	Gh_A01G030300.1	Gh_A02G060400.1	2e-215
4- 7:	Gh_A01G030800.1	Gh_A02G062500.1	1e-48
## Alignment 5: score=400.0 e_value=1.9e-19 N=9 A01&A02 minus
5- 0:	Gh_A01G105900.1	Gh_A02G108600.1	2e-269
5- 1:	Gh_A01G106300.1	Gh_A02G108500.1	4e-61
5- 2:	Gh_A01G106700.1	Gh_A02G108400.1	4e-200
5- 3:	Gh_A01G107700.1	Gh_A02G108300.1	4e-54
5- 4:	Gh_A01G108700.1	Gh_A02G107800.1	8e-191
5- 5:	Gh_A01G108900.1	Gh_A02G107700.1	1e-58
5- 6:	Gh_A01G109000.1	Gh_A02G107400.1	1e-127
5- 7:	Gh_A01G110200.1	Gh_A02G107000.1	7e-267
5- 8:	Gh_A01G111500.1	Gh_A02G106800.1	4e-225
## Alignment 6: score=391.0 e_value=5.2e-18 N=9 A01&A02 minus
6- 0:	Gh_A01G209300.1	Gh_A02G090900.1	3e-67
6- 1:	Gh_A01G210200.1	Gh_A02G090000.1	7e-152
6- 2:	Gh_A01G210800.1	Gh_A02G089600.1	1e-72
6- 3:	Gh_A01G210900.1	Gh_A02G089500.1	6e-101
6- 4:	Gh_A01G211100.1	Gh_A02G089200.1	0
6- 5:	Gh_A01G211800.1	Gh_A02G088200.1	1e-167
6- 6:	Gh_A01G212400.1	Gh_A02G087500.1	2e-62
6- 7:	Gh_A01G213100.1	Gh_A02G086900.1	3e-22
6- 8:	Gh_A01G213700.1	Gh_A02G084500.1	4e-89
## Alignment 7: score=312.0 e_value=2.4e-12 N=7 A01&A02 minus
7- 0:	Gh_A01G112500.1	Gh_A02G206700.1	5e-72
7- 1:	Gh_A01G112900.1	Gh_A02G206000.1	0
7- 2:	Gh_A01G113700.1	Gh_A02G204700.1	7e-66
7- 3:	Gh_A01G113800.1	Gh_A02G204600.1	3e-27
7- 4:	Gh_A01G114400.1	Gh_A02G203800.1	2e-20
7- 5:	Gh_A01G115000.1	Gh_A02G202500.1	3e-94
7- 6:	Gh_A01G115200.1	Gh_A02G202400.1	2e-28
## Alignment 8: score=284.0 e_value=9.2e-12 N=7 A01&A02 minus
8- 0:	Gh_A01G117900.1	Gh_A02G200000.1	6e-58
8- 1:	Gh_A01G118800.1	Gh_A02G199600.1	3e-85
8- 2:	Gh_A01G119300.1	Gh_A02G198300.1	7e-142
8- 3:	Gh_A01G119700.1	Gh_A02G197700.1	2e-128
8- 4:	Gh_A01G120000.1	Gh_A02G197600.1	4e-49
8- 5:	Gh_A01G121800.3	Gh_A02G195300.1	4e-122
8- 6:	Gh_A01G122200.1	Gh_A02G193500.1	2e-75
## Alignment 9: score=2536.0 e_value=8.8e-219 N=55 A01&A03 plus
9- 0:	Gh_A01G182900.1	Gh_A03G232000.1	4e-144
9- 1:	Gh_A01G183700.1	Gh_A03G232400.1	5e-106
9- 2:	Gh_A01G185300.1	Gh_A03G233200.1	5e-35
9- 3:	Gh_A01G185800.1	Gh_A03G233300.1	2e-271
9- 4:	Gh_A01G186100.1	Gh_A03G233400.1	2e-143
9- 5:	Gh_A01G186300.1	Gh_A03G233500.1	3e-250
9- 6:	Gh_A01G186600.1	Gh_A03G233600.1	8e-62
9- 7:	Gh_A01G186800.1	Gh_A03G233700.1	3e-73
9- 8:	Gh_A01G187100.1	Gh_A03G234000.1	1e-86
9- 9:	Gh_A01G187200.1	Gh_A03G234100.1	3e-118
9- 10:	Gh_A01G188400.1	Gh_A03G234200.1	1e-94
9- 11:	Gh_A01G188600.1	Gh_A03G234300.1	2e-32
9- 12:	Gh_A01G189200.1	Gh_A03G234400.1	4e-149
9- 13:	Gh_A01G189300.1	Gh_A03G234500.2	3e-06
9- 14:	Gh_A01G189800.1	Gh_A03G235000.1	2e-205
9- 15:	Gh_A01G190500.1	Gh_A03G235100.1	6e-296
9- 16:	Gh_A01G190700.1	Gh_A03G235400.1	5e-32
9- 17:	Gh_A01G190800.1	Gh_A03G235500.1	3e-181
9- 18:	Gh_A01G190900.1	Gh_A03G235600.1	2e-179
9- 19:	Gh_A01G191600.1	Gh_A03G235800.1	5e-97
9- 20:	Gh_A01G191900.1	Gh_A03G235900.1	1e-264
9- 21:	Gh_A01G192000.1	Gh_A03G236000.1	3e-21
9- 22:	Gh_A01G192300.1	Gh_A03G236200.1	2e-144
9- 23:	Gh_A01G192400.1	Gh_A03G236300.1	2e-130
9- 24:	Gh_A01G192600.1	Gh_A03G236600.1	3e-34
9- 25:	Gh_A01G192700.1	Gh_A03G237100.1	9e-17
9- 26:	Gh_A01G192800.1	Gh_A03G237800.1	2e-122
9- 27:	Gh_A01G193000.1	Gh_A03G238200.1	2e-32
9- 28:	Gh_A01G194700.1	Gh_A03G238600.1	2e-304
9- 29:	Gh_A01G194800.1	Gh_A03G238800.1	2e-254
9- 30:	Gh_A01G195300.1	Gh_A03G239000.1	9e-214
9- 31:	Gh_A01G195700.1	Gh_A03G239100.1	9e-203
9- 32:	Gh_A01G195900.1	Gh_A03G239200.1	1e-209
9- 33:	Gh_A01G196000.1	Gh_A03G239300.1	2e-105
9- 34:	Gh_A01G196200.1	Gh_A03G239400.1	3e-79
9- 35:	Gh_A01G196300.1	Gh_A03G239500.1	5e-289
9- 36:	Gh_A01G196900.1	Gh_A03G239900.1	4e-140
9- 37:	Gh_A01G197500.1	Gh_A03G240400.1	7e-237
9- 38:	Gh_A01G197700.1	Gh_A03G240500.1	2e-149
9- 39:	Gh_A01G198000.1	Gh_A03G240600.1	1e-90
9- 40:	Gh_A01G198500.1	Gh_A03G240700.1	4e-227
9- 41:	Gh_A01G199000.1	Gh_A03G240800.1	0
9- 42:	Gh_A01G200600.1	Gh_A03G241700.1	8e-25
9- 43:	Gh_A01G201500.1	Gh_A03G242200.1	4e-245
9- 44:	Gh_A01G201800.1	Gh_A03G242600.1	2e-17
9- 45:	Gh_A01G202000.1	Gh_A03G242700.1	6e-206
9- 46:	Gh_A01G203100.1	Gh_A03G242900.1	2e-173
9- 47:	Gh_A01G203200.1	Gh_A03G243000.1	2e-62
9- 48:	Gh_A01G204300.1	Gh_A03G243900.1	4e-43
9- 49:	Gh_A01G204700.1	Gh_A03G244900.2	3e-175
9- 50:	Gh_A01G204800.1	Gh_A03G245000.1	7e-36
9- 51:	Gh_A01G205300.1	Gh_A03G245100.1	1e-52
9- 52:	Gh_A01G207000.1	Gh_A03G246000.1	1e-235
9- 53:	Gh_A01G207200.1	Gh_A03G246100.1	6e-59
9- 54:	Gh_A01G207500.1	Gh_A03G246200.1	2e-29
## Alignment 10: score=683.0 e_value=1e-49 N=15 A01&A03 plus
10- 0:	Gh_A01G167000.1	Gh_A03G140900.1	3e-81
10- 1:	Gh_A01G169500.1	Gh_A03G143200.1	3e-26
10- 2:	Gh_A01G170400.1	Gh_A03G144700.1	6e-73
10- 3:	Gh_A01G170700.1	Gh_A03G145200.1	8e-27
10- 4:	Gh_A01G171100.4	Gh_A03G145500.1	0
10- 5:	Gh_A01G171200.1	Gh_A03G145600.1	8e-82
10- 6:	Gh_A01G171300.1	Gh_A03G145800.1	1e-38
10- 7:	Gh_A01G171400.1	Gh_A03G146000.1	1e-77
10- 8:	Gh_A01G171600.1	Gh_A03G146400.1	5e-200
10- 9:	Gh_A01G171800.1	Gh_A03G146600.1	2e-33
10- 10:	Gh_A01G171900.1	Gh_A03G146800.1	7e-133
10- 11:	Gh_A01G172000.1	Gh_A03G147400.1	1e-98
10- 12:	Gh_A01G172900.1	Gh_A03G147800.1	2e-25
10- 13:	Gh_A01G173000.1	Gh_A03G147900.1	4e-209
10- 14:	Gh_A01G173100.1	Gh_A03G148200.1	1e-190
## Alignment 11: score=599.0 e_value=7e-35 N=14 A01&A03 plus
11- 0:	Gh_A01G174700.1	Gh_A03G152400.1	2e-110
11- 1:	Gh_A01G175100.1	Gh_A03G153200.1	2e-142
11- 2:	Gh_A01G175200.1	Gh_A03G153400.7	2e-276
11- 3:	Gh_A01G175500.1	Gh_A03G154200.1	1e-190
11- 4:	Gh_A01G176000.1	Gh_A03G154400.1	5e-222
11- 5:	Gh_A01G176400.1	Gh_A03G154700.1	9e-152
11- 6:	Gh_A01G177000.1	Gh_A03G156300.1	0
11- 7:	Gh_A01G177300.1	Gh_A03G156500.1	3e-206
11- 8:	Gh_A01G177800.1	Gh_A03G157400.1	1e-305
11- 9:	Gh_A01G177900.1	Gh_A03G158000.1	2e-124
11- 10:	Gh_A01G178600.1	Gh_A03G158900.1	2e-66
11- 11:	Gh_A01G178900.1	Gh_A03G160300.1	1e-209
11- 12:	Gh_A01G179200.1	Gh_A03G161100.1	3e-96
11- 13:	Gh_A01G181400.1	Gh_A03G161800.1	1e-142
## Alignment 12: score=469.0 e_value=1.3e-24 N=11 A01&A03 plus
12- 0:	Gh_A01G240900.1	Gh_A03G043700.1	7e-270
12- 1:	Gh_A01G241000.1	Gh_A03G043900.1	4e-103
12- 2:	Gh_A01G241100.1	Gh_A03G045300.1	2e-137
12- 3:	Gh_A01G243500.1	Gh_A03G047000.1	4e-114
12- 4:	Gh_A01G244900.1	Gh_A03G049000.1	0
12- 5:	Gh_A01G245000.1	Gh_A03G049400.1	4e-25
12- 6:	Gh_A01G245200.1	Gh_A03G049700.1	2e-178
12- 7:	Gh_A01G245400.1	Gh_A03G049900.1	8e-32
12- 8:	Gh_A01G245700.1	Gh_A03G050500.1	5e-13
12- 9:	Gh_A01G245900.1	Gh_A03G051300.1	3e-48
12- 10:	Gh_A01G246700.1	Gh_A03G051600.1	7e-68
## Alignment 13: score=352.0 e_value=1e-17 N=8 A01&A03 plus
13- 0:	Gh_A01G155200.1	Gh_A03G129900.1	6e-55
13- 1:	Gh_A01G156100.1	Gh_A03G130200.1	3e-48
13- 2:	Gh_A01G158600.1	Gh_A03G132800.1	4e-98
13- 3:	Gh_A01G158900.1	Gh_A03G133100.1	2e-102
13- 4:	Gh_A01G159000.1	Gh_A03G133300.1	9e-149
13- 5:	Gh_A01G159300.1	Gh_A03G133400.1	2e-104
13- 6:	Gh_A01G160100.1	Gh_A03G133600.1	1e-276
13- 7:	Gh_A01G160500.1	Gh_A03G133700.2	2e-24
## Alignment 14: score=276.0 e_value=7.7e-08 N=6 A01&A03 plus
14- 0:	Gh_A01G250900.1	Gh_A03G061400.1	2e-37
14- 1:	Gh_A01G251100.1	Gh_A03G061700.1	1e-209
14- 2:	Gh_A01G251800.1	Gh_A03G062400.1	8e-56
14- 3:	Gh_A01G252400.1	Gh_A03G062600.1	0
14- 4:	Gh_A01G253300.1	Gh_A03G063500.1	6e-249
14- 5:	Gh_A01G253600.1	Gh_A03G063900.1	6e-10
## Alignment 15: score=824.0 e_value=8.8e-53 N=19 A01&A03 minus
15- 0:	Gh_A01G016600.1	Gh_A03G187900.1	5e-27
15- 1:	Gh_A01G016700.1	Gh_A03G187800.1	4e-74
15- 2:	Gh_A01G017500.1	Gh_A03G185800.1	3e-30
15- 3:	Gh_A01G017900.1	Gh_A03G185100.1	4e-147
15- 4:	Gh_A01G018200.1	Gh_A03G184500.1	5e-93
15- 5:	Gh_A01G018300.1	Gh_A03G183900.1	1e-91
15- 6:	Gh_A01G018400.1	Gh_A03G183200.1	1e-150
15- 7:	Gh_A01G018500.1	Gh_A03G182900.1	4e-55
15- 8:	Gh_A01G020000.1	Gh_A03G182300.1	2e-15
15- 9:	Gh_A01G020300.1	Gh_A03G182000.1	2e-306
15- 10:	Gh_A01G021100.1	Gh_A03G180100.1	2e-220
15- 11:	Gh_A01G021300.1	Gh_A03G179500.1	0
15- 12:	Gh_A01G022200.1	Gh_A03G178200.1	0
15- 13:	Gh_A01G022300.1	Gh_A03G177400.1	1e-62
15- 14:	Gh_A01G022400.1	Gh_A03G177200.1	1e-99
15- 15:	Gh_A01G022700.1	Gh_A03G177100.1	8e-61
15- 16:	Gh_A01G022800.1	Gh_A03G176900.1	7e-111
15- 17:	Gh_A01G023100.1	Gh_A03G176700.1	8e-188
15- 18:	Gh_A01G024100.1	Gh_A03G174700.1	3e-308
## Alignment 16: score=720.0 e_value=3.3e-41 N=16 A01&A03 minus
16- 0:	Gh_A01G005700.1	Gh_A03G220900.1	5e-163
16- 1:	Gh_A01G006300.1	Gh_A03G219800.1	1e-111
16- 2:	Gh_A01G006700.1	Gh_A03G218800.1	1e-07
16- 3:	Gh_A01G006800.1	Gh_A03G218700.1	7e-183
16- 4:	Gh_A01G006900.1	Gh_A03G218500.1	1e-79
16- 5:	Gh_A01G007200.1	Gh_A03G218200.1	3e-194
16- 6:	Gh_A01G007300.1	Gh_A03G218100.1	7e-18
16- 7:	Gh_A01G007700.1	Gh_A03G216800.1	4e-76
16- 8:	Gh_A01G007900.1	Gh_A03G215900.1	3e-91
16- 9:	Gh_A01G008000.1	Gh_A03G215700.1	3e-217
16- 10:	Gh_A01G008100.1	Gh_A03G215600.1	4e-57
16- 11:	Gh_A01G008500.1	Gh_A03G214800.1	7e-71
16- 12:	Gh_A01G008900.1	Gh_A03G213700.1	3e-129
16- 13:	Gh_A01G009300.1	Gh_A03G212300.1	8e-31
16- 14:	Gh_A01G009400.1	Gh_A03G211600.1	1e-163
16- 15:	Gh_A01G009500.1	Gh_A03G211400.1	0
## Alignment 17: score=500.0 e_value=9.4e-28 N=11 A01&A03 minus
17- 0:	Gh_A01G162600.1	Gh_A03G144000.2	1e-34
17- 1:	Gh_A01G163800.1	Gh_A03G142600.1	1e-237
17- 2:	Gh_A01G164700.1	Gh_A03G141600.1	1e-50
17- 3:	Gh_A01G166000.1	Gh_A03G141500.1	4e-248
17- 4:	Gh_A01G166100.1	Gh_A03G141400.1	9e-26
17- 5:	Gh_A01G166500.1	Gh_A03G141100.1	7e-60
17- 6:	Gh_A01G166700.1	Gh_A03G141000.1	4e-121
17- 7:	Gh_A01G167200.1	Gh_A03G140400.1	8e-85
17- 8:	Gh_A01G167300.1	Gh_A03G140100.1	5e-29
17- 9:	Gh_A01G167400.1	Gh_A03G139900.1	9e-57
17- 10:	Gh_A01G167700.1	Gh_A03G139400.1	1e-161
## Alignment 18: score=486.0 e_value=4.8e-29 N=12 A01&A03 minus
18- 0:	Gh_A01G011400.1	Gh_A03G203000.1	9e-24
18- 1:	Gh_A01G011800.1	Gh_A03G202800.1	4e-131
18- 2:	Gh_A01G012600.1	Gh_A03G200200.1	4e-110
18- 3:	Gh_A01G014200.1	Gh_A03G197600.1	2e-264
18- 4:	Gh_A01G014500.1	Gh_A03G196100.1	4e-286
18- 5:	Gh_A01G014600.1	Gh_A03G195600.1	1e-248
18- 6:	Gh_A01G014700.2	Gh_A03G195000.1	4e-260
18- 7:	Gh_A01G014800.1	Gh_A03G194300.1	1e-183
18- 8:	Gh_A01G014900.1	Gh_A03G193900.1	1e-159
18- 9:	Gh_A01G015300.1	Gh_A03G191900.1	6e-97
18- 10:	Gh_A01G015500.1	Gh_A03G191100.1	9e-126
18- 11:	Gh_A01G015900.1	Gh_A03G190800.1	0
## Alignment 19: score=334.0 e_value=5e-12 N=7 A01&A03 minus
19- 0:	Gh_A01G001800.1	Gh_A03G235100.1	5e-300
19- 1:	Gh_A01G001900.1	Gh_A03G234800.1	1e-204
19- 2:	Gh_A01G002000.1	Gh_A03G234600.1	5e-52
19- 3:	Gh_A01G002100.1	Gh_A03G234400.1	6e-149
19- 4:	Gh_A01G002400.1	Gh_A03G234300.1	2e-25
19- 5:	Gh_A01G002600.1	Gh_A03G234200.1	2e-89
19- 6:	Gh_A01G003000.1	Gh_A03G233200.1	6e-34
## Alignment 20: score=317.0 e_value=3.3e-16 N=7 A01&A03 minus
20- 0:	Gh_A01G172200.1	Gh_A03G135900.1	3e-55
20- 1:	Gh_A01G172300.1	Gh_A03G135400.1	8e-87
20- 2:	Gh_A01G172400.1	Gh_A03G135300.1	0.0005
20- 3:	Gh_A01G172500.1	Gh_A03G134800.1	5e-31
20- 4:	Gh_A01G172600.1	Gh_A03G134400.1	1e-63
20- 5:	Gh_A01G172800.1	Gh_A03G134300.1	0
20- 6:	Gh_A01G173400.1	Gh_A03G132100.1	2e-135
## Alignment 21: score=270.0 e_value=6e-11 N=6 A01&A03 minus
21- 0:	Gh_A01G117900.1	Gh_A03G097300.1	3e-72
21- 1:	Gh_A01G118500.1	Gh_A03G097000.1	2e-39
21- 2:	Gh_A01G119100.1	Gh_A03G096500.1	3e-33
21- 3:	Gh_A01G119400.1	Gh_A03G096200.1	3e-145
21- 4:	Gh_A01G121300.1	Gh_A03G095500.1	1e-208
21- 5:	Gh_A01G121400.1	Gh_A03G095400.1	1e-20
## Alignment 22: score=266.0 e_value=1.1e-09 N=6 A01&A03 minus
22- 0:	Gh_A01G003600.1	Gh_A03G227700.2	2e-169
22- 1:	Gh_A01G003700.1	Gh_A03G227600.1	2e-215
22- 2:	Gh_A01G004300.1	Gh_A03G226600.1	1e-111
22- 3:	Gh_A01G004500.1	Gh_A03G224700.1	4e-100
22- 4:	Gh_A01G004600.1	Gh_A03G224100.1	2e-237
22- 5:	Gh_A01G004900.1	Gh_A03G224000.1	3e-29
## Alignment 23: score=263.0 e_value=1.2e-07 N=6 A01&A03 minus
23- 0:	Gh_A01G248900.1	Gh_A03G058100.1	7e-258
23- 1:	Gh_A01G249300.1	Gh_A03G057700.1	5e-95
23- 2:	Gh_A01G249500.1	Gh_A03G055900.1	6e-151
23- 3:	Gh_A01G249900.1	Gh_A03G054900.1	4e-217
23- 4:	Gh_A01G250000.1	Gh_A03G054600.1	3e-11
23- 5:	Gh_A01G250600.1	Gh_A03G053900.1	0
## Alignment 24: score=1331.0 e_value=4.8e-103 N=29 A01&A04 plus
24- 0:	Gh_A01G238800.1	Gh_A04G088800.1	1e-98
24- 1:	Gh_A01G239200.1	Gh_A04G089100.1	5e-185
24- 2:	Gh_A01G239300.1	Gh_A04G089200.1	1e-184
24- 3:	Gh_A01G240400.1	Gh_A04G090300.1	0
24- 4:	Gh_A01G240600.1	Gh_A04G091100.1	2e-08
24- 5:	Gh_A01G240700.1	Gh_A04G091500.1	2e-297
24- 6:	Gh_A01G241000.1	Gh_A04G092000.1	3e-115
24- 7:	Gh_A01G241100.1	Gh_A04G092500.1	5e-153
24- 8:	Gh_A01G241600.1	Gh_A04G093100.1	4e-126
24- 9:	Gh_A01G242000.1	Gh_A04G093800.1	6e-304
24- 10:	Gh_A01G242100.1	Gh_A04G093900.1	1e-34
24- 11:	Gh_A01G242200.1	Gh_A04G094000.1	4e-106
24- 12:	Gh_A01G242400.1	Gh_A04G094600.1	1e-256
24- 13:	Gh_A01G242500.1	Gh_A04G095000.1	1e-124
24- 14:	Gh_A01G242800.1	Gh_A04G095100.1	2e-151
24- 15:	Gh_A01G243700.1	Gh_A04G095400.1	4e-221
24- 16:	Gh_A01G244000.1	Gh_A04G096100.1	4e-233
24- 17:	Gh_A01G245000.1	Gh_A04G097100.1	2e-47
24- 18:	Gh_A01G245100.1	Gh_A04G097300.1	1e-45
24- 19:	Gh_A01G245200.1	Gh_A04G097500.1	2e-255
24- 20:	Gh_A01G245300.1	Gh_A04G097700.1	1e-223
24- 21:	Gh_A01G245400.1	Gh_A04G097800.1	6e-32
24- 22:	Gh_A01G245500.1	Gh_A04G098100.1	1e-239
24- 23:	Gh_A01G245800.1	Gh_A04G098800.1	1e-114
24- 24:	Gh_A01G245900.1	Gh_A04G099100.1	4e-49
24- 25:	Gh_A01G246300.1	Gh_A04G099400.1	4e-60
24- 26:	Gh_A01G247000.1	Gh_A04G100200.1	7e-206
24- 27:	Gh_A01G247100.1	Gh_A04G100300.1	0
24- 28:	Gh_A01G249300.1	Gh_A04G102300.1	2e-147
## Alignment 25: score=989.0 e_value=2.2e-70 N=22 A01&A04 plus
25- 0:	Gh_A01G248700.1	Gh_A04G103500.1	4e-284
25- 1:	Gh_A01G250800.1	Gh_A04G105600.1	8e-229
25- 2:	Gh_A01G251000.1	Gh_A04G106200.1	3e-150
25- 3:	Gh_A01G251500.1	Gh_A04G106800.1	8e-178
25- 4:	Gh_A01G252600.1	Gh_A04G107800.1	3e-16
25- 5:	Gh_A01G252800.1	Gh_A04G108100.1	0
25- 6:	Gh_A01G252900.1	Gh_A04G108300.1	3e-104
25- 7:	Gh_A01G253400.1	Gh_A04G108400.1	2e-130
25- 8:	Gh_A01G253500.1	Gh_A04G108800.1	1e-219
25- 9:	Gh_A01G253600.1	Gh_A04G109000.1	3e-22
25- 10:	Gh_A01G253800.1	Gh_A04G109100.1	7e-153
25- 11:	Gh_A01G254000.1	Gh_A04G109800.1	6e-261
25- 12:	Gh_A01G255000.1	Gh_A04G111000.1	3e-174
25- 13:	Gh_A01G256300.1	Gh_A04G113600.1	7e-93
25- 14:	Gh_A01G256400.1	Gh_A04G114000.1	7e-83
25- 15:	Gh_A01G256600.1	Gh_A04G114100.1	7e-56
25- 16:	Gh_A01G256700.1	Gh_A04G114200.1	3e-258
25- 17:	Gh_A01G256900.1	Gh_A04G114400.1	2e-89
25- 18:	Gh_A01G257300.1	Gh_A04G114900.1	4e-281
25- 19:	Gh_A01G257400.1	Gh_A04G115100.1	1e-149
25- 20:	Gh_A01G257700.1	Gh_A04G115200.1	1e-104
25- 21:	Gh_A01G258300.1	Gh_A04G115800.1	4e-65
## Alignment 26: score=794.0 e_value=2.8e-47 N=18 A01&A04 plus
26- 0:	Gh_A01G189300.1	Gh_A04G151500.1	3e-149
26- 1:	Gh_A01G189600.1	Gh_A04G151700.1	2e-107
26- 2:	Gh_A01G189800.1	Gh_A04G151900.1	4e-200
26- 3:	Gh_A01G190900.1	Gh_A04G152200.1	9e-222
26- 4:	Gh_A01G191100.1	Gh_A04G152300.1	2e-284
26- 5:	Gh_A01G191600.1	Gh_A04G152800.1	3e-53
26- 6:	Gh_A01G192300.1	Gh_A04G152900.1	2e-98
26- 7:	Gh_A01G192800.1	Gh_A04G153000.1	3e-126
26- 8:	Gh_A01G194400.1	Gh_A04G153100.1	4e-41
26- 9:	Gh_A01G194800.1	Gh_A04G153300.1	4e-249
26- 10:	Gh_A01G195900.1	Gh_A04G153800.1	1e-207
26- 11:	Gh_A01G196900.1	Gh_A04G154500.1	1e-105
26- 12:	Gh_A01G197700.1	Gh_A04G154900.1	6e-130
26- 13:	Gh_A01G198600.1	Gh_A04G155000.1	1e-48
26- 14:	Gh_A01G198900.1	Gh_A04G155100.1	6e-80
26- 15:	Gh_A01G200900.1	Gh_A04G156000.1	6e-144
26- 16:	Gh_A01G201100.1	Gh_A04G156100.1	8e-28
26- 17:	Gh_A01G201600.1	Gh_A04G156400.1	7e-237
## Alignment 27: score=398.0 e_value=1.5e-19 N=9 A01&A04 plus
27- 0:	Gh_A01G091600.1	Gh_A04G002800.1	4e-46
27- 1:	Gh_A01G093700.1	Gh_A04G004600.1	2e-27
27- 2:	Gh_A01G094100.3	Gh_A04G004800.1	4e-154
27- 3:	Gh_A01G094300.1	Gh_A04G005000.1	5e-158
27- 4:	Gh_A01G094700.1	Gh_A04G005400.1	2e-226
27- 5:	Gh_A01G094800.1	Gh_A04G005500.1	1e-91
27- 6:	Gh_A01G095400.1	Gh_A04G006000.1	1e-121
27- 7:	Gh_A01G097200.1	Gh_A04G007600.1	3e-23
27- 8:	Gh_A01G097600.1	Gh_A04G007800.1	1e-20
## Alignment 28: score=351.0 e_value=9.3e-19 N=8 A01&A04 plus
28- 0:	Gh_A01G166700.1	Gh_A04G166700.1	7e-67
28- 1:	Gh_A01G166900.1	Gh_A04G166800.1	2e-77
28- 2:	Gh_A01G167000.1	Gh_A04G166900.1	4e-79
28- 3:	Gh_A01G167500.1	Gh_A04G167100.1	1e-169
28- 4:	Gh_A01G167600.1	Gh_A04G167200.1	0
28- 5:	Gh_A01G168100.1	Gh_A04G167500.1	5e-270
28- 6:	Gh_A01G170600.1	Gh_A04G169300.1	8e-91
28- 7:	Gh_A01G172300.1	Gh_A04G170500.1	3e-27
## Alignment 29: score=296.0 e_value=2.7e-12 N=7 A01&A04 plus
29- 0:	Gh_A01G231700.1	Gh_A04G080100.1	2e-154
29- 1:	Gh_A01G234100.1	Gh_A04G082600.1	0
29- 2:	Gh_A01G234600.1	Gh_A04G082900.1	3e-54
29- 3:	Gh_A01G234700.1	Gh_A04G083600.1	3e-41
29- 4:	Gh_A01G236300.1	Gh_A04G085200.1	2e-143
29- 5:	Gh_A01G236600.1	Gh_A04G085500.1	1e-49
29- 6:	Gh_A01G237000.1	Gh_A04G085600.1	2e-261
## Alignment 30: score=287.0 e_value=2.9e-13 N=7 A01&A04 plus
30- 0:	Gh_A01G144300.1	Gh_A04G063300.1	5e-128
30- 1:	Gh_A01G144500.1	Gh_A04G064100.1	2e-229
30- 2:	Gh_A01G144600.1	Gh_A04G064300.1	8e-45
30- 3:	Gh_A01G145100.1	Gh_A04G065400.1	8e-103
30- 4:	Gh_A01G146600.1	Gh_A04G066800.1	8e-67
30- 5:	Gh_A01G147900.1	Gh_A04G067500.1	2e-82
30- 6:	Gh_A01G148100.1	Gh_A04G069500.2	7e-81
## Alignment 31: score=2338.0 e_value=6e-204 N=51 A01&A04 minus
31- 0:	Gh_A01G070500.1	Gh_A04G028300.1	3e-312
31- 1:	Gh_A01G071700.1	Gh_A04G028200.1	2e-163
31- 2:	Gh_A01G071900.1	Gh_A04G028100.1	1e-107
31- 3:	Gh_A01G072000.1	Gh_A04G028000.1	2e-119
31- 4:	Gh_A01G072600.1	Gh_A04G027800.1	3e-56
31- 5:	Gh_A01G072900.1	Gh_A04G027500.1	4e-27
31- 6:	Gh_A01G073200.1	Gh_A04G026100.1	8e-59
31- 7:	Gh_A01G073500.1	Gh_A04G025800.1	9e-264
31- 8:	Gh_A01G074600.1	Gh_A04G025300.1	0
31- 9:	Gh_A01G075600.1	Gh_A04G025200.1	0
31- 10:	Gh_A01G075900.1	Gh_A04G024800.1	9e-05
31- 11:	Gh_A01G076400.1	Gh_A04G023900.2	1e-300
31- 12:	Gh_A01G076600.1	Gh_A04G023500.1	5e-59
31- 13:	Gh_A01G077200.1	Gh_A04G023400.1	7e-183
31- 14:	Gh_A01G077900.1	Gh_A04G022900.1	2e-248
31- 15:	Gh_A01G078400.2	Gh_A04G022800.1	3e-187
31- 16:	Gh_A01G078900.1	Gh_A04G021900.1	1e-73
31- 17:	Gh_A01G079400.1	Gh_A04G021800.1	8e-48
31- 18:	Gh_A01G079500.1	Gh_A04G021000.1	0
31- 19:	Gh_A01G080300.1	Gh_A04G020900.1	2e-268
31- 20:	Gh_A01G080500.1	Gh_A04G020800.1	3e-39
31- 21:	Gh_A01G081000.1	Gh_A04G019400.1	2e-29
31- 22:	Gh_A01G081100.1	Gh_A04G019300.1	1e-211
31- 23:	Gh_A01G081300.1	Gh_A04G019200.1	1e-68
31- 24:	Gh_A01G081400.1	Gh_A04G019100.1	2e-256
31- 25:	Gh_A01G081700.2	Gh_A04G017600.1	2e-134
31- 26:	Gh_A01G082200.1	Gh_A04G016200.1	3e-106
31- 27:	Gh_A01G082300.1	Gh_A04G016100.1	9e-220
31- 28:	Gh_A01G082800.1	Gh_A04G015800.1	1e-141
31- 29:	Gh_A01G083000.1	Gh_A04G015600.1	2e-238
31- 30:	Gh_A01G083200.1	Gh_A04G015500.1	2e-07
31- 31:	Gh_A01G084400.1	Gh_A04G015200.1	1e-11
31- 32:	Gh_A01G085000.1	Gh_A04G014100.1	9e-224
31- 33:	Gh_A01G085400.1	Gh_A04G013600.1	7e-181
31- 34:	Gh_A01G085500.1	Gh_A04G013200.1	1e-80
31- 35:	Gh_A01G085600.1	Gh_A04G013100.1	2e-200
31- 36:	Gh_A01G085900.1	Gh_A04G013000.1	4e-114
31- 37:	Gh_A01G086300.1	Gh_A04G012900.1	4e-277
31- 38:	Gh_A01G086400.1	Gh_A04G012800.1	6e-115
31- 39:	Gh_A01G086800.1	Gh_A04G012400.1	4e-94
31- 40:	Gh_A01G086900.1	Gh_A04G011700.1	5e-90
31- 41:	Gh_A01G087200.1	Gh_A04G011600.1	3e-36
31- 42:	Gh_A01G087400.1	Gh_A04G011400.1	0
31- 43:	Gh_A01G087500.1	Gh_A04G011300.1	2e-158
31- 44:	Gh_A01G087600.1	Gh_A04G011200.1	3e-223
31- 45:	Gh_A01G087700.1	Gh_A04G011000.1	6e-109
31- 46:	Gh_A01G088200.1	Gh_A04G010900.1	4e-142
31- 47:	Gh_A01G088400.2	Gh_A04G010800.1	6e-188
31- 48:	Gh_A01G088800.3	Gh_A04G010700.1	2e-244
31- 49:	Gh_A01G089100.1	Gh_A04G010600.1	4e-204
31- 50:	Gh_A01G089200.1	Gh_A04G010500.1	0
## Alignment 32: score=1906.0 e_value=3e-159 N=42 A01&A04 minus
32- 0:	Gh_A01G052300.1	Gh_A04G049900.1	6e-91
32- 1:	Gh_A01G052400.1	Gh_A04G049800.1	5e-166
32- 2:	Gh_A01G052500.1	Gh_A04G049700.1	2e-64
32- 3:	Gh_A01G053800.1	Gh_A04G048500.1	4e-166
32- 4:	Gh_A01G053900.1	Gh_A04G048400.1	1e-85
32- 5:	Gh_A01G054600.1	Gh_A04G047700.1	4e-84
32- 6:	Gh_A01G055000.1	Gh_A04G047600.1	1e-150
32- 7:	Gh_A01G055100.1	Gh_A04G047400.1	4e-211
32- 8:	Gh_A01G055500.1	Gh_A04G047000.1	2e-118
32- 9:	Gh_A01G055800.1	Gh_A04G046600.1	6e-92
32- 10:	Gh_A01G056400.1	Gh_A04G045900.1	2e-161
32- 11:	Gh_A01G056500.1	Gh_A04G045400.1	2e-181
32- 12:	Gh_A01G056800.1	Gh_A04G045100.1	4e-19
32- 13:	Gh_A01G057500.1	Gh_A04G044900.1	7e-161
32- 14:	Gh_A01G058600.1	Gh_A04G044100.1	4e-54
32- 15:	Gh_A01G060100.1	Gh_A04G042700.1	3e-65
32- 16:	Gh_A01G060300.3	Gh_A04G042400.1	6e-310
32- 17:	Gh_A01G060400.1	Gh_A04G041100.1	4e-178
32- 18:	Gh_A01G060600.1	Gh_A04G039500.1	5e-18
32- 19:	Gh_A01G060800.1	Gh_A04G038900.1	6e-22
32- 20:	Gh_A01G061100.1	Gh_A04G038100.1	4e-280
32- 21:	Gh_A01G061300.1	Gh_A04G038000.1	2e-200
32- 22:	Gh_A01G062100.1	Gh_A04G037900.1	2e-80
32- 23:	Gh_A01G062300.1	Gh_A04G037500.1	2e-80
32- 24:	Gh_A01G062400.1	Gh_A04G037400.1	0
32- 25:	Gh_A01G062600.1	Gh_A04G036500.1	2e-197
32- 26:	Gh_A01G062900.1	Gh_A04G036400.1	8e-68
32- 27:	Gh_A01G063200.1	Gh_A04G035700.1	9e-63
32- 28:	Gh_A01G063500.1	Gh_A04G035600.1	3e-107
32- 29:	Gh_A01G063600.1	Gh_A04G035200.1	3e-38
32- 30:	Gh_A01G064500.1	Gh_A04G033100.1	1e-96
32- 31:	Gh_A01G065700.1	Gh_A04G032300.1	7e-164
32- 32:	Gh_A01G066000.1	Gh_A04G031500.1	4e-50
32- 33:	Gh_A01G066400.1	Gh_A04G031300.1	7e-92
32- 34:	Gh_A01G066600.1	Gh_A04G031200.1	2e-85
32- 35:	Gh_A01G066700.1	Gh_A04G031000.1	2e-263
32- 36:	Gh_A01G066800.1	Gh_A04G030900.1	2e-160
32- 37:	Gh_A01G066900.1	Gh_A04G030700.1	3e-153
32- 38:	Gh_A01G067000.1	Gh_A04G030500.1	8e-41
32- 39:	Gh_A01G067400.1	Gh_A04G029900.1	4e-149
32- 40:	Gh_A01G067600.1	Gh_A04G029700.1	1e-251
32- 41:	Gh_A01G067700.1	Gh_A04G029600.1	5e-100
## Alignment 33: score=818.0 e_value=3.4e-61 N=20 A01&A04 minus
33- 0:	Gh_A01G033300.1	Gh_A04G060300.1	1e-58
33- 1:	Gh_A01G034800.3	Gh_A04G060100.1	3e-25
33- 2:	Gh_A01G035600.1	Gh_A04G058900.1	5e-71
33- 3:	Gh_A01G035700.1	Gh_A04G058000.1	0
33- 4:	Gh_A01G035800.1	Gh_A04G057900.1	3e-99
33- 5:	Gh_A01G037500.1	Gh_A04G057100.1	0
33- 6:	Gh_A01G037600.1	Gh_A04G057000.1	4e-114
33- 7:	Gh_A01G037800.1	Gh_A04G056800.1	2e-24
33- 8:	Gh_A01G037900.1	Gh_A04G055800.1	2e-158
33- 9:	Gh_A01G040100.1	Gh_A04G055400.1	2e-202
33- 10:	Gh_A01G041600.1	Gh_A04G054900.1	3e-48
33- 11:	Gh_A01G043200.1	Gh_A04G054400.1	5e-275
33- 12:	Gh_A01G043800.1	Gh_A04G054000.1	9e-127
33- 13:	Gh_A01G043900.1	Gh_A04G053300.2	7e-198
33- 14:	Gh_A01G044200.2	Gh_A04G053200.1	0
33- 15:	Gh_A01G045400.1	Gh_A04G052700.1	0
33- 16:	Gh_A01G046200.1	Gh_A04G052400.2	4e-221
33- 17:	Gh_A01G048600.1	Gh_A04G050600.1	1e-51
33- 18:	Gh_A01G048700.1	Gh_A04G050500.1	2e-191
33- 19:	Gh_A01G050700.1	Gh_A04G049100.1	1e-67
## Alignment 34: score=575.0 e_value=1.4e-37 N=15 A01&A04 minus
34- 0:	Gh_A01G011300.1	Gh_A04G138700.1	1e-132
34- 1:	Gh_A01G011800.1	Gh_A04G138000.1	3e-133
34- 2:	Gh_A01G012600.1	Gh_A04G136500.1	5e-114
34- 3:	Gh_A01G014200.1	Gh_A04G134600.1	0
34- 4:	Gh_A01G014800.1	Gh_A04G132200.1	6e-178
34- 5:	Gh_A01G014900.1	Gh_A04G131600.1	7e-164
34- 6:	Gh_A01G015400.1	Gh_A04G129600.1	7e-49
34- 7:	Gh_A01G015800.1	Gh_A04G128700.1	5e-195
34- 8:	Gh_A01G016700.1	Gh_A04G127700.1	2e-65
34- 9:	Gh_A01G017600.1	Gh_A04G126100.1	9e-100
34- 10:	Gh_A01G017900.1	Gh_A04G125700.1	5e-126
34- 11:	Gh_A01G018200.1	Gh_A04G125500.1	3e-73
34- 12:	Gh_A01G018300.1	Gh_A04G124800.1	3e-79
34- 13:	Gh_A01G020900.2	Gh_A04G122700.1	8e-150
34- 14:	Gh_A01G023200.1	Gh_A04G120500.1	3e-104
## Alignment 35: score=552.0 e_value=3.6e-28 N=12 A01&A04 minus
35- 0:	Gh_A01G231100.1	Gh_A04G081600.1	3e-218
35- 1:	Gh_A01G231300.1	Gh_A04G080400.1	1e-28
35- 2:	Gh_A01G231900.1	Gh_A04G080000.1	5e-93
35- 3:	Gh_A01G232000.1	Gh_A04G079900.1	9e-113
35- 4:	Gh_A01G232200.1	Gh_A04G079800.1	2e-45
35- 5:	Gh_A01G232600.1	Gh_A04G079000.1	4e-30
35- 6:	Gh_A01G233200.1	Gh_A04G077900.1	2e-15
35- 7:	Gh_A01G233300.1	Gh_A04G077800.1	7e-101
35- 8:	Gh_A01G233400.1	Gh_A04G077700.1	3e-52
35- 9:	Gh_A01G233500.1	Gh_A04G077200.1	9e-144
35- 10:	Gh_A01G233700.1	Gh_A04G077000.1	1e-200
35- 11:	Gh_A01G233900.1	Gh_A04G076000.1	1e-19
## Alignment 36: score=516.0 e_value=4.5e-29 N=12 A01&A04 minus
36- 0:	Gh_A01G089400.1	Gh_A04G007700.1	3e-46
36- 1:	Gh_A01G091800.1	Gh_A04G007000.1	3e-151
36- 2:	Gh_A01G092400.1	Gh_A04G006300.1	4e-09
36- 3:	Gh_A01G092700.1	Gh_A04G006200.1	0.0005
36- 4:	Gh_A01G094400.3	Gh_A04G004900.1	1e-266
36- 5:	Gh_A01G095800.1	Gh_A04G004500.1	8e-101
36- 6:	Gh_A01G095900.1	Gh_A04G004400.1	5e-207
36- 7:	Gh_A01G096100.1	Gh_A04G004000.1	2e-313
36- 8:	Gh_A01G096300.1	Gh_A04G003900.1	5e-258
36- 9:	Gh_A01G096500.1	Gh_A04G003400.1	3e-166
36- 10:	Gh_A01G096800.1	Gh_A04G002300.1	6e-137
36- 11:	Gh_A01G096900.1	Gh_A04G001600.1	9e-73
## Alignment 37: score=485.0 e_value=1.1e-28 N=12 A01&A04 minus
37- 0:	Gh_A01G000600.1	Gh_A04G155500.1	7e-16
37- 1:	Gh_A01G001400.1	Gh_A04G153100.1	1e-41
37- 2:	Gh_A01G001700.1	Gh_A04G152300.1	8e-243
37- 3:	Gh_A01G004000.1	Gh_A04G149800.1	4e-52
37- 4:	Gh_A01G005100.1	Gh_A04G147600.1	1e-298
37- 5:	Gh_A01G005300.1	Gh_A04G147100.1	0
37- 6:	Gh_A01G005500.1	Gh_A04G146700.1	4e-15
37- 7:	Gh_A01G005700.1	Gh_A04G146500.1	2e-154
37- 8:	Gh_A01G007700.1	Gh_A04G145100.1	5e-74
37- 9:	Gh_A01G007900.1	Gh_A04G144900.1	3e-48
37- 10:	Gh_A01G008500.1	Gh_A04G144300.1	1e-72
37- 11:	Gh_A01G009300.1	Gh_A04G143500.1	8e-31
## Alignment 38: score=478.0 e_value=5.5e-19 N=10 A01&A04 minus
38- 0:	Gh_A01G223100.1	Gh_A04G066400.1	0
38- 1:	Gh_A01G223200.2	Gh_A04G066300.2	1e-296
38- 2:	Gh_A01G223300.1	Gh_A04G066100.1	1e-173
38- 3:	Gh_A01G223400.1	Gh_A04G065600.1	4e-59
38- 4:	Gh_A01G223500.1	Gh_A04G065500.1	6e-174
38- 5:	Gh_A01G223700.1	Gh_A04G065100.1	0
38- 6:	Gh_A01G224200.1	Gh_A04G064700.1	2e-262
38- 7:	Gh_A01G224500.1	Gh_A04G064300.1	1e-40
38- 8:	Gh_A01G225100.1	Gh_A04G063800.1	4e-108
38- 9:	Gh_A01G225400.1	Gh_A04G063600.1	5e-58
## Alignment 39: score=411.0 e_value=7e-17 N=9 A01&A04 minus
39- 0:	Gh_A01G247800.1	Gh_A04G105200.1	9e-178
39- 1:	Gh_A01G248200.1	Gh_A04G104800.1	0
39- 2:	Gh_A01G248300.1	Gh_A04G104000.1	2e-20
39- 3:	Gh_A01G248600.1	Gh_A04G103800.1	1e-131
39- 4:	Gh_A01G249400.1	Gh_A04G102200.1	7e-144
39- 5:	Gh_A01G249700.1	Gh_A04G101700.1	3e-31
39- 6:	Gh_A01G249800.1	Gh_A04G101600.1	3e-163
39- 7:	Gh_A01G250000.1	Gh_A04G101000.1	4e-13
39- 8:	Gh_A01G250400.1	Gh_A04G100700.1	2e-243
## Alignment 40: score=342.0 e_value=8.3e-16 N=8 A01&A04 minus
40- 0:	Gh_A01G213400.1	Gh_A04G071500.1	3e-183
40- 1:	Gh_A01G214500.1	Gh_A04G070100.1	2e-263
40- 2:	Gh_A01G214600.1	Gh_A04G069900.1	4e-89
40- 3:	Gh_A01G215500.1	Gh_A04G068800.1	9e-46
40- 4:	Gh_A01G216200.1	Gh_A04G068600.1	9e-53
40- 5:	Gh_A01G216300.1	Gh_A04G068400.1	2e-241
40- 6:	Gh_A01G216600.1	Gh_A04G068100.1	2e-73
40- 7:	Gh_A01G219200.1	Gh_A04G067400.1	7e-269
## Alignment 41: score=323.0 e_value=3.6e-11 N=7 A01&A04 minus
41- 0:	Gh_A01G254200.1	Gh_A04G113600.1	3e-105
41- 1:	Gh_A01G254300.1	Gh_A04G113300.1	0
41- 2:	Gh_A01G254600.1	Gh_A04G111900.1	2e-204
41- 3:	Gh_A01G254700.1	Gh_A04G111500.1	1e-59
41- 4:	Gh_A01G255200.1	Gh_A04G110900.1	3e-125
41- 5:	Gh_A01G255500.1	Gh_A04G110600.1	1e-162
41- 6:	Gh_A01G255600.1	Gh_A04G110300.1	1e-173
## Alignment 42: score=3092.0 e_value=5.6e-278 N=67 A01&A05 plus
42- 0:	Gh_A01G105600.1	Gh_A05G161900.1	1e-139
42- 1:	Gh_A01G107700.1	Gh_A05G162400.1	1e-52
42- 2:	Gh_A01G108400.1	Gh_A05G162900.1	0
42- 3:	Gh_A01G108500.1	Gh_A05G163000.1	5e-277
42- 4:	Gh_A01G108900.1	Gh_A05G163200.1	2e-23
42- 5:	Gh_A01G109600.1	Gh_A05G163400.1	2e-84
42- 6:	Gh_A01G110300.1	Gh_A05G163600.1	4e-168
42- 7:	Gh_A01G110400.1	Gh_A05G163800.1	2e-179
42- 8:	Gh_A01G110600.1	Gh_A05G163900.1	6e-129
42- 9:	Gh_A01G110700.1	Gh_A05G164000.1	7e-225
42- 10:	Gh_A01G110800.1	Gh_A05G164200.1	0
42- 11:	Gh_A01G111100.1	Gh_A05G164400.1	7e-116
42- 12:	Gh_A01G111300.2	Gh_A05G164600.1	8e-39
42- 13:	Gh_A01G111600.1	Gh_A05G165100.1	3e-17
42- 14:	Gh_A01G113000.1	Gh_A05G166100.1	2e-172
42- 15:	Gh_A01G113200.1	Gh_A05G166900.1	1e-197
42- 16:	Gh_A01G113400.2	Gh_A05G167100.1	2e-88
42- 17:	Gh_A01G113600.1	Gh_A05G167400.1	8e-138
42- 18:	Gh_A01G113800.1	Gh_A05G167600.1	9e-39
42- 19:	Gh_A01G114400.1	Gh_A05G168100.1	2e-56
42- 20:	Gh_A01G114600.1	Gh_A05G168200.1	0
42- 21:	Gh_A01G114700.1	Gh_A05G168400.1	4e-71
42- 22:	Gh_A01G114900.1	Gh_A05G169000.1	8e-136
42- 23:	Gh_A01G115000.1	Gh_A05G169100.1	2e-134
42- 24:	Gh_A01G115400.1	Gh_A05G169500.1	3e-250
42- 25:	Gh_A01G115800.1	Gh_A05G170000.1	4e-194
42- 26:	Gh_A01G116000.1	Gh_A05G170400.1	2e-94
42- 27:	Gh_A01G116100.1	Gh_A05G170500.1	8e-112
42- 28:	Gh_A01G116200.1	Gh_A05G170800.1	1e-49
42- 29:	Gh_A01G116400.1	Gh_A05G170900.6	0
42- 30:	Gh_A01G116800.1	Gh_A05G171100.1	0
42- 31:	Gh_A01G117200.1	Gh_A05G171200.1	1e-209
42- 32:	Gh_A01G117400.1	Gh_A05G171400.1	1e-231
42- 33:	Gh_A01G117500.1	Gh_A05G171900.1	0
42- 34:	Gh_A01G117800.1	Gh_A05G172100.1	2e-143
42- 35:	Gh_A01G117900.1	Gh_A05G172300.1	3e-125
42- 36:	Gh_A01G118200.1	Gh_A05G172500.1	8e-197
42- 37:	Gh_A01G118400.1	Gh_A05G173000.1	4e-82
42- 38:	Gh_A01G118500.1	Gh_A05G173100.1	2e-24
42- 39:	Gh_A01G118700.1	Gh_A05G173400.1	2e-257
42- 40:	Gh_A01G118800.1	Gh_A05G173500.1	2e-89
42- 41:	Gh_A01G118900.1	Gh_A05G174500.1	2e-62
42- 42:	Gh_A01G119100.1	Gh_A05G175400.1	1e-64
42- 43:	Gh_A01G119500.1	Gh_A05G176200.1	1e-51
42- 44:	Gh_A01G119800.1	Gh_A05G176400.1	3e-33
42- 45:	Gh_A01G120000.1	Gh_A05G176500.1	2e-114
42- 46:	Gh_A01G120600.1	Gh_A05G177400.1	5e-24
42- 47:	Gh_A01G120700.1	Gh_A05G177800.1	0
42- 48:	Gh_A01G120800.3	Gh_A05G178200.1	7e-05
42- 49:	Gh_A01G121100.1	Gh_A05G178300.1	2e-140
42- 50:	Gh_A01G121600.1	Gh_A05G178900.1	2e-51
42- 51:	Gh_A01G121800.3	Gh_A05G179000.2	1e-218
42- 52:	Gh_A01G121900.1	Gh_A05G179100.1	1e-155
42- 53:	Gh_A01G122000.1	Gh_A05G179200.1	2e-105
42- 54:	Gh_A01G122300.1	Gh_A05G180200.1	2e-152
42- 55:	Gh_A01G122400.1	Gh_A05G180500.1	2e-251
42- 56:	Gh_A01G122600.1	Gh_A05G181500.1	1e-72
42- 57:	Gh_A01G122800.1	Gh_A05G182300.1	5e-143
42- 58:	Gh_A01G123100.1	Gh_A05G183200.1	0
42- 59:	Gh_A01G123300.1	Gh_A05G183600.1	4e-119
42- 60:	Gh_A01G124100.1	Gh_A05G185300.1	5e-204
42- 61:	Gh_A01G124300.1	Gh_A05G185600.1	3e-80
42- 62:	Gh_A01G124700.1	Gh_A05G185900.1	2e-148
42- 63:	Gh_A01G125000.1	Gh_A05G186000.1	4e-199
42- 64:	Gh_A01G125400.1	Gh_A05G186100.1	2e-52
42- 65:	Gh_A01G125500.1	Gh_A05G186500.1	9e-42
42- 66:	Gh_A01G127500.1	Gh_A05G188600.1	7e-94
## Alignment 43: score=944.0 e_value=1.1e-70 N=22 A01&A05 plus
43- 0:	Gh_A01G060900.1	Gh_A05G144500.1	1e-117
43- 1:	Gh_A01G062300.1	Gh_A05G146600.1	1e-44
43- 2:	Gh_A01G062800.1	Gh_A05G146800.1	1e-163
43- 3:	Gh_A01G064500.1	Gh_A05G147400.1	1e-48
43- 4:	Gh_A01G065700.1	Gh_A05G147500.1	4e-100
43- 5:	Gh_A01G066400.1	Gh_A05G147700.1	7e-63
43- 6:	Gh_A01G066500.1	Gh_A05G147800.1	6e-134
43- 7:	Gh_A01G066600.1	Gh_A05G147900.1	2e-55
43- 8:	Gh_A01G066900.1	Gh_A05G148100.1	1e-112
43- 9:	Gh_A01G068500.1	Gh_A05G150200.1	2e-55
43- 10:	Gh_A01G068600.1	Gh_A05G150400.1	4e-44
43- 11:	Gh_A01G069400.1	Gh_A05G151500.1	6e-90
43- 12:	Gh_A01G069800.1	Gh_A05G151700.1	9e-88
43- 13:	Gh_A01G070400.1	Gh_A05G152300.1	5e-34
43- 14:	Gh_A01G070600.1	Gh_A05G152400.1	3e-247
43- 15:	Gh_A01G072000.1	Gh_A05G152500.1	4e-89
43- 16:	Gh_A01G074000.1	Gh_A05G152700.1	8e-63
43- 17:	Gh_A01G074100.2	Gh_A05G152800.1	5e-115
43- 18:	Gh_A01G074600.1	Gh_A05G153000.1	9e-222
43- 19:	Gh_A01G074900.1	Gh_A05G153100.1	1e-41
43- 20:	Gh_A01G075200.1	Gh_A05G153200.1	1e-36
43- 21:	Gh_A01G077000.1	Gh_A05G153400.1	3e-153
## Alignment 44: score=864.0 e_value=2.2e-61 N=20 A01&A05 plus
44- 0:	Gh_A01G128700.1	Gh_A05G196100.1	5e-46
44- 1:	Gh_A01G128900.1	Gh_A05G196700.1	1e-48
44- 2:	Gh_A01G129100.1	Gh_A05G196800.1	9e-32
44- 3:	Gh_A01G129400.1	Gh_A05G196900.1	8e-23
44- 4:	Gh_A01G130100.1	Gh_A05G197400.1	9e-268
44- 5:	Gh_A01G130900.1	Gh_A05G197700.1	8e-281
44- 6:	Gh_A01G131300.1	Gh_A05G198000.1	8e-87
44- 7:	Gh_A01G131600.1	Gh_A05G199200.1	9e-270
44- 8:	Gh_A01G132100.1	Gh_A05G199300.1	0
44- 9:	Gh_A01G132400.1	Gh_A05G200500.1	2e-269
44- 10:	Gh_A01G132500.1	Gh_A05G200900.1	5e-100
44- 11:	Gh_A01G132800.1	Gh_A05G201000.1	6e-145
44- 12:	Gh_A01G132900.1	Gh_A05G202300.1	6e-98
44- 13:	Gh_A01G133100.1	Gh_A05G202400.1	1e-276
44- 14:	Gh_A01G134000.1	Gh_A05G203900.2	0
44- 15:	Gh_A01G135400.1	Gh_A05G204200.1	0
44- 16:	Gh_A01G135500.1	Gh_A05G205100.1	3e-232
44- 17:	Gh_A01G136200.1	Gh_A05G206500.1	8e-154
44- 18:	Gh_A01G137000.1	Gh_A05G208400.1	3e-126
44- 19:	Gh_A01G137100.1	Gh_A05G208700.1	0
## Alignment 45: score=768.0 e_value=1.2e-47 N=18 A01&A05 plus
45- 0:	Gh_A01G112100.1	Gh_A05G240100.1	1e-297
45- 1:	Gh_A01G113100.1	Gh_A05G240800.2	6e-281
45- 2:	Gh_A01G113800.1	Gh_A05G241000.1	2e-30
45- 3:	Gh_A01G114300.1	Gh_A05G241100.1	2e-36
45- 4:	Gh_A01G115400.1	Gh_A05G241400.1	2e-245
45- 5:	Gh_A01G116200.1	Gh_A05G242000.1	7e-47
45- 6:	Gh_A01G117400.1	Gh_A05G242400.1	6e-256
45- 7:	Gh_A01G118100.1	Gh_A05G242800.1	3e-125
45- 8:	Gh_A01G119100.1	Gh_A05G243500.1	3e-60
45- 9:	Gh_A01G119200.1	Gh_A05G243700.1	2e-131
45- 10:	Gh_A01G119500.1	Gh_A05G243900.1	8e-44
45- 11:	Gh_A01G119800.1	Gh_A05G244400.1	6e-32
45- 12:	Gh_A01G120700.1	Gh_A05G244800.1	0
45- 13:	Gh_A01G121300.1	Gh_A05G245300.1	7e-204
45- 14:	Gh_A01G122100.1	Gh_A05G245400.1	1e-156
45- 15:	Gh_A01G122300.1	Gh_A05G246000.1	1e-145
45- 16:	Gh_A01G124400.1	Gh_A05G247300.1	2e-12
45- 17:	Gh_A01G125700.1	Gh_A05G249200.1	0
## Alignment 46: score=559.0 e_value=7.1e-30 N=13 A01&A05 plus
46- 0:	Gh_A01G209200.1	Gh_A05G212200.1	5e-159
46- 1:	Gh_A01G209300.1	Gh_A05G212600.2	5e-292
46- 2:	Gh_A01G210000.1	Gh_A05G213900.1	2e-69
46- 3:	Gh_A01G210100.1	Gh_A05G214700.1	3e-279
46- 4:	Gh_A01G210500.1	Gh_A05G215600.1	2e-176
46- 5:	Gh_A01G211300.1	Gh_A05G217900.1	3e-63
46- 6:	Gh_A01G211800.1	Gh_A05G218100.1	5e-109
46- 7:	Gh_A01G211900.1	Gh_A05G218200.1	5e-156
46- 8:	Gh_A01G212000.1	Gh_A05G218600.1	1e-111
46- 9:	Gh_A01G212400.1	Gh_A05G219100.1	3e-72
46- 10:	Gh_A01G212600.1	Gh_A05G219200.1	6e-135
46- 11:	Gh_A01G213100.1	Gh_A05G220200.1	2e-243
46- 12:	Gh_A01G213800.1	Gh_A05G222100.1	5e-257
## Alignment 47: score=482.0 e_value=5.9e-23 N=11 A01&A05 plus
47- 0:	Gh_A01G231500.1	Gh_A05G067700.1	1e-126
47- 1:	Gh_A01G231700.1	Gh_A05G068000.1	2e-145
47- 2:	Gh_A01G232600.1	Gh_A05G069000.1	1e-17
47- 3:	Gh_A01G233400.1	Gh_A05G069400.1	1e-37
47- 4:	Gh_A01G233700.1	Gh_A05G069900.1	1e-161
47- 5:	Gh_A01G233900.1	Gh_A05G070300.1	1e-27
47- 6:	Gh_A01G234600.1	Gh_A05G070700.1	2e-41
47- 7:	Gh_A01G235000.1	Gh_A05G071100.1	4e-63
47- 8:	Gh_A01G235500.1	Gh_A05G071600.1	9e-34
47- 9:	Gh_A01G237000.1	Gh_A05G071700.1	2e-224
47- 10:	Gh_A01G238600.1	Gh_A05G073400.1	1e-39
## Alignment 48: score=389.0 e_value=1.9e-18 N=9 A01&A05 plus
48- 0:	Gh_A01G156100.1	Gh_A05G299700.1	6e-42
48- 1:	Gh_A01G158100.1	Gh_A05G301600.1	6e-118
48- 2:	Gh_A01G158600.1	Gh_A05G302200.1	2e-95
48- 3:	Gh_A01G158800.1	Gh_A05G302500.1	3e-36
48- 4:	Gh_A01G159000.1	Gh_A05G302600.1	4e-151
48- 5:	Gh_A01G159500.1	Gh_A05G302700.1	0
48- 6:	Gh_A01G160700.1	Gh_A05G302800.1	6e-73
48- 7:	Gh_A01G162300.1	Gh_A05G304200.1	1e-112
48- 8:	Gh_A01G162800.1	Gh_A05G304400.1	4e-63
## Alignment 49: score=338.0 e_value=4.6e-18 N=8 A01&A05 plus
49- 0:	Gh_A01G242900.1	Gh_A05G288300.1	6e-76
49- 1:	Gh_A01G243200.1	Gh_A05G288900.1	1e-57
49- 2:	Gh_A01G243900.1	Gh_A05G289200.1	3e-173
49- 3:	Gh_A01G244000.1	Gh_A05G289300.1	9e-191
49- 4:	Gh_A01G245100.1	Gh_A05G289900.1	4e-16
49- 5:	Gh_A01G245200.1	Gh_A05G290100.1	3e-167
49- 6:	Gh_A01G246400.1	Gh_A05G292000.1	1e-39
49- 7:	Gh_A01G248700.1	Gh_A05G294100.1	8e-221
## Alignment 50: score=331.0 e_value=1.3e-14 N=8 A01&A05 plus
50- 0:	Gh_A01G081000.1	Gh_A05G154600.1	1e-07
50- 1:	Gh_A01G082100.1	Gh_A05G155200.1	7e-30
50- 2:	Gh_A01G082300.1	Gh_A05G155300.1	4e-149
50- 3:	Gh_A01G084000.1	Gh_A05G156600.1	2e-90
50- 4:	Gh_A01G084200.1	Gh_A05G156700.1	4e-109
50- 5:	Gh_A01G084500.1	Gh_A05G157100.1	2e-18
50- 6:	Gh_A01G086200.1	Gh_A05G158900.1	1e-181
50- 7:	Gh_A01G088400.2	Gh_A05G159800.1	5e-139
## Alignment 51: score=267.0 e_value=3.3e-10 N=6 A01&A05 plus
51- 0:	Gh_A01G209300.1	Gh_A05G255000.1	0
51- 1:	Gh_A01G209800.1	Gh_A05G255300.1	0
51- 2:	Gh_A01G210900.1	Gh_A05G255700.1	8e-100
51- 3:	Gh_A01G212400.1	Gh_A05G256100.1	4e-30
51- 4:	Gh_A01G212500.1	Gh_A05G256200.1	4e-64
51- 5:	Gh_A01G213100.1	Gh_A05G256600.1	1e-243
## Alignment 52: score=258.0 e_value=7.7e-11 N=6 A01&A05 plus
52- 0:	Gh_A01G223700.1	Gh_A05G063600.1	0
52- 1:	Gh_A01G226200.1	Gh_A05G064700.1	9e-127
52- 2:	Gh_A01G226300.1	Gh_A05G064800.1	7e-141
52- 3:	Gh_A01G227300.1	Gh_A05G065500.1	2e-30
52- 4:	Gh_A01G227500.1	Gh_A05G065700.1	3e-130
52- 5:	Gh_A01G228400.1	Gh_A05G066100.1	6e-20
## Alignment 53: score=549.0 e_value=1.3e-28 N=12 A01&A05 minus
53- 0:	Gh_A01G125600.1	Gh_A05G193500.1	5e-58
53- 1:	Gh_A01G125900.1	Gh_A05G192000.1	3e-289
53- 2:	Gh_A01G126300.1	Gh_A05G190900.1	3e-46
53- 3:	Gh_A01G126400.1	Gh_A05G190800.1	1e-08
53- 4:	Gh_A01G126500.1	Gh_A05G190100.1	1e-124
53- 5:	Gh_A01G126600.1	Gh_A05G189900.1	2e-255
53- 6:	Gh_A01G126700.1	Gh_A05G189400.1	1e-222
53- 7:	Gh_A01G127100.1	Gh_A05G189100.1	1e-238
53- 8:	Gh_A01G127300.1	Gh_A05G189000.1	0
53- 9:	Gh_A01G127400.1	Gh_A05G188700.1	7e-40
53- 10:	Gh_A01G127600.1	Gh_A05G188500.1	1e-311
53- 11:	Gh_A01G127700.1	Gh_A05G187500.1	1e-150
## Alignment 54: score=420.0 e_value=3.7e-21 N=10 A01&A05 minus
54- 0:	Gh_A01G249100.1	Gh_A05G081000.1	2e-267
54- 1:	Gh_A01G250900.1	Gh_A05G078500.1	9e-37
54- 2:	Gh_A01G251100.1	Gh_A05G078100.1	4e-230
54- 3:	Gh_A01G252400.1	Gh_A05G077700.1	0
54- 4:	Gh_A01G252900.1	Gh_A05G077500.1	2e-25
54- 5:	Gh_A01G253300.1	Gh_A05G077200.1	1e-249
54- 6:	Gh_A01G253400.1	Gh_A05G077100.1	6e-88
54- 7:	Gh_A01G253600.1	Gh_A05G076500.1	2e-13
54- 8:	Gh_A01G255400.1	Gh_A05G075200.1	9e-121
54- 9:	Gh_A01G255800.1	Gh_A05G073900.1	6e-32
## Alignment 55: score=415.0 e_value=2.3e-21 N=10 A01&A05 minus
55- 0:	Gh_A01G239600.1	Gh_A05G093200.1	1e-61
55- 1:	Gh_A01G240900.1	Gh_A05G091100.1	3e-265
55- 2:	Gh_A01G241000.1	Gh_A05G091000.1	2e-101
55- 3:	Gh_A01G241100.1	Gh_A05G089800.1	4e-139
55- 4:	Gh_A01G241400.1	Gh_A05G088800.1	3e-134
55- 5:	Gh_A01G243500.1	Gh_A05G087000.1	4e-110
55- 6:	Gh_A01G244900.1	Gh_A05G085900.1	2e-12
55- 7:	Gh_A01G245200.1	Gh_A05G085300.1	2e-167
55- 8:	Gh_A01G245400.1	Gh_A05G085200.1	5e-29
55- 9:	Gh_A01G245800.1	Gh_A05G084500.1	2e-113
## Alignment 56: score=350.0 e_value=6.3e-14 N=8 A01&A05 minus
56- 0:	Gh_A01G190800.1	Gh_A05G166100.1	2e-115
56- 1:	Gh_A01G191100.1	Gh_A05G166000.1	6e-207
56- 2:	Gh_A01G191900.1	Gh_A05G165600.1	6e-177
56- 3:	Gh_A01G192600.1	Gh_A05G164700.1	7e-22
56- 4:	Gh_A01G192900.1	Gh_A05G164400.1	7e-92
56- 5:	Gh_A01G194600.1	Gh_A05G164100.1	2e-240
56- 6:	Gh_A01G194700.1	Gh_A05G164000.1	2e-79
56- 7:	Gh_A01G196300.1	Gh_A05G162900.1	7e-218
## Alignment 57: score=264.0 e_value=5.6e-10 N=6 A01&A05 minus
57- 0:	Gh_A01G240900.1	Gh_A05G348800.1	4e-199
57- 1:	Gh_A01G242500.1	Gh_A05G347100.1	1e-103
57- 2:	Gh_A01G243000.1	Gh_A05G346500.3	5e-98
57- 3:	Gh_A01G243800.1	Gh_A05G346400.1	8e-130
57- 4:	Gh_A01G244500.1	Gh_A05G345600.1	2e-39
57- 5:	Gh_A01G244600.1	Gh_A05G345400.1	8e-275
## Alignment 58: score=988.0 e_value=9.2e-69 N=22 A01&A06 plus
58- 0:	Gh_A01G112700.1	Gh_A06G001500.1	3e-23
58- 1:	Gh_A01G114300.1	Gh_A06G002300.1	4e-30
58- 2:	Gh_A01G114800.1	Gh_A06G002900.1	0
58- 3:	Gh_A01G114900.1	Gh_A06G003000.1	1e-130
58- 4:	Gh_A01G115000.1	Gh_A06G003100.1	7e-139
58- 5:	Gh_A01G115400.1	Gh_A06G003600.1	3e-250
58- 6:	Gh_A01G116000.1	Gh_A06G005100.1	3e-86
58- 7:	Gh_A01G116200.1	Gh_A06G005200.1	1e-48
58- 8:	Gh_A01G116400.1	Gh_A06G005300.1	0
58- 9:	Gh_A01G117100.1	Gh_A06G005500.1	2e-130
58- 10:	Gh_A01G117200.1	Gh_A06G005600.1	2e-147
58- 11:	Gh_A01G117900.1	Gh_A06G006500.1	1e-104
58- 12:	Gh_A01G118200.1	Gh_A06G006600.1	7e-187
58- 13:	Gh_A01G118400.1	Gh_A06G006900.1	7e-77
58- 14:	Gh_A01G119200.1	Gh_A06G008600.2	2e-142
58- 15:	Gh_A01G120300.1	Gh_A06G009600.1	6e-296
58- 16:	Gh_A01G121900.1	Gh_A06G011000.1	1e-109
58- 17:	Gh_A01G122000.1	Gh_A06G011100.1	2e-107
58- 18:	Gh_A01G122100.1	Gh_A06G011200.2	1e-175
58- 19:	Gh_A01G122200.1	Gh_A06G011900.1	3e-116
58- 20:	Gh_A01G122300.1	Gh_A06G012000.1	4e-146
58- 21:	Gh_A01G123100.1	Gh_A06G012400.2	4e-27
## Alignment 59: score=812.0 e_value=3.3e-57 N=18 A01&A06 plus
59- 0:	Gh_A01G128800.1	Gh_A06G026200.1	8e-147
59- 1:	Gh_A01G129100.1	Gh_A06G026700.1	3e-30
59- 2:	Gh_A01G129400.1	Gh_A06G026900.1	5e-19
59- 3:	Gh_A01G129500.1	Gh_A06G027000.1	6e-38
59- 4:	Gh_A01G129700.1	Gh_A06G027200.1	2e-217
59- 5:	Gh_A01G130100.1	Gh_A06G028000.1	6e-272
59- 6:	Gh_A01G130900.1	Gh_A06G028200.1	2e-292
59- 7:	Gh_A01G131600.1	Gh_A06G029200.1	1e-260
59- 8:	Gh_A01G132100.1	Gh_A06G029400.1	0
59- 9:	Gh_A01G132200.1	Gh_A06G030000.1	6e-174
59- 10:	Gh_A01G132500.1	Gh_A06G030900.1	1e-106
59- 11:	Gh_A01G132800.1	Gh_A06G031000.1	4e-61
59- 12:	Gh_A01G132900.1	Gh_A06G032000.1	3e-95
59- 13:	Gh_A01G133100.1	Gh_A06G032100.1	9e-294
59- 14:	Gh_A01G133300.1	Gh_A06G032600.1	1e-137
59- 15:	Gh_A01G134500.1	Gh_A06G033700.1	8e-122
59- 16:	Gh_A01G134700.1	Gh_A06G033800.1	1e-78
59- 17:	Gh_A01G136100.1	Gh_A06G034300.1	6e-143
## Alignment 60: score=442.0 e_value=6.4e-22 N=10 A01&A06 plus
60- 0:	Gh_A01G209100.1	Gh_A06G044000.1	3e-19
60- 1:	Gh_A01G210200.1	Gh_A06G044700.1	1e-153
60- 2:	Gh_A01G210500.1	Gh_A06G045100.1	3e-178
60- 3:	Gh_A01G210600.2	Gh_A06G045600.2	0
60- 4:	Gh_A01G210800.1	Gh_A06G045700.1	4e-73
60- 5:	Gh_A01G210900.1	Gh_A06G045900.1	5e-94
60- 6:	Gh_A01G211300.1	Gh_A06G047800.1	4e-60
60- 7:	Gh_A01G211800.1	Gh_A06G048000.1	3e-171
60- 8:	Gh_A01G212200.1	Gh_A06G048700.1	5e-194
60- 9:	Gh_A01G212500.1	Gh_A06G049900.1	2e-69
## Alignment 61: score=325.0 e_value=2.3e-15 N=8 A01&A06 plus
61- 0:	Gh_A01G077000.1	Gh_A06G171200.1	6e-154
61- 1:	Gh_A01G077100.2	Gh_A06G172300.1	1e-211
61- 2:	Gh_A01G078400.2	Gh_A06G173000.1	6e-160
61- 3:	Gh_A01G079800.1	Gh_A06G173900.1	7e-123
61- 4:	Gh_A01G081900.1	Gh_A06G174800.1	2e-133
61- 5:	Gh_A01G083700.1	Gh_A06G176400.1	6e-12
61- 6:	Gh_A01G084100.1	Gh_A06G176600.1	2e-222
61- 7:	Gh_A01G084200.1	Gh_A06G176700.1	1e-98
## Alignment 62: score=310.0 e_value=1e-13 N=7 A01&A06 plus
62- 0:	Gh_A01G123800.1	Gh_A06G017300.1	6e-142
62- 1:	Gh_A01G124300.1	Gh_A06G017500.1	3e-55
62- 2:	Gh_A01G124400.1	Gh_A06G018500.1	5e-20
62- 3:	Gh_A01G124700.1	Gh_A06G018800.1	4e-131
62- 4:	Gh_A01G125400.1	Gh_A06G019000.1	4e-24
62- 5:	Gh_A01G125500.1	Gh_A06G019100.1	2e-59
62- 6:	Gh_A01G127400.1	Gh_A06G021100.1	4e-38
## Alignment 63: score=305.0 e_value=7.8e-13 N=7 A01&A06 minus
63- 0:	Gh_A01G125600.1	Gh_A06G024700.1	2e-56
63- 1:	Gh_A01G125800.1	Gh_A06G023600.1	2e-220
63- 2:	Gh_A01G126600.1	Gh_A06G022100.1	8e-251
63- 3:	Gh_A01G126700.1	Gh_A06G021900.1	1e-227
63- 4:	Gh_A01G127300.1	Gh_A06G021500.1	0
63- 5:	Gh_A01G127600.1	Gh_A06G021000.1	7e-280
63- 6:	Gh_A01G127700.1	Gh_A06G019800.1	5e-123
## Alignment 64: score=494.0 e_value=1.1e-28 N=12 A01&A07 minus
64- 0:	Gh_A01G226100.1	Gh_A07G125800.1	1e-27
64- 1:	Gh_A01G226200.1	Gh_A07G123200.1	6e-96
64- 2:	Gh_A01G226700.1	Gh_A07G123000.1	3e-226
64- 3:	Gh_A01G227300.1	Gh_A07G122500.1	2e-58
64- 4:	Gh_A01G228200.1	Gh_A07G122000.1	2e-24
64- 5:	Gh_A01G228400.1	Gh_A07G121800.1	2e-19
64- 6:	Gh_A01G230600.1	Gh_A07G121200.1	3e-61
64- 7:	Gh_A01G231500.1	Gh_A07G120900.1	3e-107
64- 8:	Gh_A01G233400.1	Gh_A07G119600.1	1e-36
64- 9:	Gh_A01G233900.1	Gh_A07G118900.1	5e-28
64- 10:	Gh_A01G234200.1	Gh_A07G118500.1	3e-28
64- 11:	Gh_A01G235000.1	Gh_A07G118100.1	9e-62
## Alignment 65: score=259.0 e_value=1.1e-08 N=6 A01&A08 plus
65- 0:	Gh_A01G084100.1	Gh_A08G029200.1	9e-254
65- 1:	Gh_A01G085500.1	Gh_A08G029500.1	2e-76
65- 2:	Gh_A01G086200.1	Gh_A08G029600.1	3e-213
65- 3:	Gh_A01G086800.1	Gh_A08G029900.1	4e-102
65- 4:	Gh_A01G087700.1	Gh_A08G030000.1	3e-114
65- 5:	Gh_A01G088700.1	Gh_A08G030100.1	1e-235
## Alignment 66: score=1078.0 e_value=3.5e-70 N=23 A01&A09 plus
66- 0:	Gh_A01G223000.1	Gh_A09G148100.1	1e-89
66- 1:	Gh_A01G223100.1	Gh_A09G148400.1	0
66- 2:	Gh_A01G223600.1	Gh_A09G150100.1	9e-45
66- 3:	Gh_A01G224000.1	Gh_A09G150600.1	2e-182
66- 4:	Gh_A01G224100.1	Gh_A09G151100.1	9e-217
66- 5:	Gh_A01G224400.1	Gh_A09G151200.1	0
66- 6:	Gh_A01G224500.1	Gh_A09G151400.1	2e-39
66- 7:	Gh_A01G224900.1	Gh_A09G151900.1	7e-123
66- 8:	Gh_A01G225000.1	Gh_A09G152100.1	9e-277
66- 9:	Gh_A01G226100.1	Gh_A09G152800.1	2e-97
66- 10:	Gh_A01G226200.1	Gh_A09G152900.1	6e-184
66- 11:	Gh_A01G226300.1	Gh_A09G153100.1	6e-236
66- 12:	Gh_A01G226600.1	Gh_A09G153300.1	4e-145
66- 13:	Gh_A01G226700.1	Gh_A09G153400.1	0
66- 14:	Gh_A01G227300.1	Gh_A09G153900.1	5e-05
66- 15:	Gh_A01G227400.1	Gh_A09G154000.1	3e-18
66- 16:	Gh_A01G227500.1	Gh_A09G154500.1	4e-206
66- 17:	Gh_A01G227600.1	Gh_A09G154600.1	1e-106
66- 18:	Gh_A01G228000.1	Gh_A09G154700.1	4e-61
66- 19:	Gh_A01G228100.1	Gh_A09G154800.1	6e-68
66- 20:	Gh_A01G228400.1	Gh_A09G154900.1	4e-27
66- 21:	Gh_A01G228700.1	Gh_A09G155200.1	6e-116
66- 22:	Gh_A01G229700.1	Gh_A09G155400.1	2e-78
## Alignment 67: score=864.0 e_value=9.1e-57 N=19 A01&A09 plus
67- 0:	Gh_A01G236300.1	Gh_A09G162600.1	1e-285
67- 1:	Gh_A01G236500.1	Gh_A09G162700.1	4e-142
67- 2:	Gh_A01G236600.1	Gh_A09G162900.1	5e-11
67- 3:	Gh_A01G236900.1	Gh_A09G163000.1	1e-81
67- 4:	Gh_A01G237100.1	Gh_A09G163200.1	3e-59
67- 5:	Gh_A01G238600.1	Gh_A09G165000.1	1e-59
67- 6:	Gh_A01G239200.1	Gh_A09G165100.1	4e-155
67- 7:	Gh_A01G239300.1	Gh_A09G165500.1	2e-144
67- 8:	Gh_A01G239600.1	Gh_A09G166400.1	2e-67
67- 9:	Gh_A01G239700.1	Gh_A09G166700.1	0
67- 10:	Gh_A01G239900.1	Gh_A09G166800.1	4e-183
67- 11:	Gh_A01G240700.1	Gh_A09G169100.1	9e-298
67- 12:	Gh_A01G241100.1	Gh_A09G169900.1	2e-157
67- 13:	Gh_A01G241500.1	Gh_A09G170600.1	3e-229
67- 14:	Gh_A01G242100.1	Gh_A09G171200.1	9e-31
67- 15:	Gh_A01G242500.1	Gh_A09G171500.1	3e-167
67- 16:	Gh_A01G242800.1	Gh_A09G171700.1	5e-165
67- 17:	Gh_A01G242900.1	Gh_A09G171800.1	1e-75
67- 18:	Gh_A01G243000.1	Gh_A09G171900.1	1e-165
## Alignment 68: score=724.0 e_value=1.2e-48 N=16 A01&A09 plus
68- 0:	Gh_A01G250800.1	Gh_A09G180800.1	2e-238
68- 1:	Gh_A01G251000.1	Gh_A09G181800.1	2e-146
68- 2:	Gh_A01G251100.1	Gh_A09G181900.1	5e-266
68- 3:	Gh_A01G253400.1	Gh_A09G183300.1	5e-117
68- 4:	Gh_A01G253600.1	Gh_A09G183400.1	7e-30
68- 5:	Gh_A01G254000.1	Gh_A09G183800.1	2e-261
68- 6:	Gh_A01G255200.1	Gh_A09G184800.1	5e-163
68- 7:	Gh_A01G257400.1	Gh_A09G186700.1	2e-149
68- 8:	Gh_A01G257500.1	Gh_A09G187100.1	9e-71
68- 9:	Gh_A01G257600.1	Gh_A09G187200.1	8e-93
68- 10:	Gh_A01G257700.1	Gh_A09G187300.1	2e-101
68- 11:	Gh_A01G257900.2	Gh_A09G187500.1	4e-131
68- 12:	Gh_A01G258000.1	Gh_A09G187600.1	1e-89
68- 13:	Gh_A01G258100.1	Gh_A09G187900.1	4e-28
68- 14:	Gh_A01G258200.1	Gh_A09G188100.1	2e-201
68- 15:	Gh_A01G258500.1	Gh_A09G188300.1	0
## Alignment 69: score=543.0 e_value=1.8e-31 N=13 A01&A09 plus
69- 0:	Gh_A01G024700.1	Gh_A09G071700.1	2e-311
69- 1:	Gh_A01G025600.1	Gh_A09G073200.1	8e-121
69- 2:	Gh_A01G025700.1	Gh_A09G073800.1	3e-202
69- 3:	Gh_A01G026000.1	Gh_A09G074200.1	3e-41
69- 4:	Gh_A01G026600.1	Gh_A09G075300.1	3e-63
69- 5:	Gh_A01G027400.1	Gh_A09G077800.1	1e-150
69- 6:	Gh_A01G027600.1	Gh_A09G078900.1	2e-248
69- 7:	Gh_A01G028500.2	Gh_A09G079100.1	0
69- 8:	Gh_A01G029100.1	Gh_A09G079400.1	5e-233
69- 9:	Gh_A01G029600.1	Gh_A09G080100.1	1e-294
69- 10:	Gh_A01G029700.1	Gh_A09G080200.1	9e-73
69- 11:	Gh_A01G030400.1	Gh_A09G081300.1	6e-14
69- 12:	Gh_A01G031700.1	Gh_A09G081600.1	2e-05
## Alignment 70: score=515.0 e_value=2.3e-24 N=11 A01&A09 plus
70- 0:	Gh_A01G247600.1	Gh_A09G172300.1	3e-25
70- 1:	Gh_A01G247700.1	Gh_A09G172600.1	1e-241
70- 2:	Gh_A01G248400.1	Gh_A09G173600.1	1e-89
70- 3:	Gh_A01G249100.1	Gh_A09G174500.1	7e-183
70- 4:	Gh_A01G249400.1	Gh_A09G175200.1	7e-118
70- 5:	Gh_A01G249500.1	Gh_A09G175400.1	3e-173
70- 6:	Gh_A01G249600.5	Gh_A09G175500.1	0
70- 7:	Gh_A01G249900.1	Gh_A09G176000.1	1e-216
70- 8:	Gh_A01G250000.1	Gh_A09G176100.1	1e-08
70- 9:	Gh_A01G250100.1	Gh_A09G176200.1	2e-227
70- 10:	Gh_A01G250600.1	Gh_A09G176800.1	6e-289
## Alignment 71: score=1089.0 e_value=4.1e-71 N=23 A01&A09 minus
71- 0:	Gh_A01G229500.1	Gh_A09G162300.1	2e-94
71- 1:	Gh_A01G229700.1	Gh_A09G161900.1	2e-77
71- 2:	Gh_A01G230000.1	Gh_A09G161800.1	1e-87
71- 3:	Gh_A01G230100.1	Gh_A09G161600.1	4e-158
71- 4:	Gh_A01G231100.1	Gh_A09G160200.1	9e-171
71- 5:	Gh_A01G231200.1	Gh_A09G160100.1	0
71- 6:	Gh_A01G231300.1	Gh_A09G159600.1	3e-38
71- 7:	Gh_A01G231500.1	Gh_A09G159500.1	9e-169
71- 8:	Gh_A01G232000.1	Gh_A09G159100.1	2e-97
71- 9:	Gh_A01G232400.1	Gh_A09G159000.1	7e-33
71- 10:	Gh_A01G232500.1	Gh_A09G158900.1	7e-14
71- 11:	Gh_A01G232800.1	Gh_A09G158800.1	6e-225
71- 12:	Gh_A01G232900.1	Gh_A09G158600.1	1e-145
71- 13:	Gh_A01G233200.1	Gh_A09G158300.1	5e-16
71- 14:	Gh_A01G233300.1	Gh_A09G158200.1	2e-84
71- 15:	Gh_A01G233400.1	Gh_A09G158100.1	3e-54
71- 16:	Gh_A01G233700.1	Gh_A09G157900.1	2e-197
71- 17:	Gh_A01G233900.1	Gh_A09G157600.2	1e-27
71- 18:	Gh_A01G234000.1	Gh_A09G157500.1	8e-227
71- 19:	Gh_A01G234200.1	Gh_A09G157100.1	7e-49
71- 20:	Gh_A01G234300.1	Gh_A09G156900.1	2e-153
71- 21:	Gh_A01G235700.2	Gh_A09G156200.1	2e-227
71- 22:	Gh_A01G236100.1	Gh_A09G155700.1	8e-186
## Alignment 72: score=651.0 e_value=3.8e-40 N=15 A01&A09 minus
72- 0:	Gh_A01G214600.1	Gh_A09G147400.1	3e-99
72- 1:	Gh_A01G214800.1	Gh_A09G147100.1	4e-233
72- 2:	Gh_A01G215500.1	Gh_A09G146600.1	4e-09
72- 3:	Gh_A01G218100.1	Gh_A09G146200.1	2e-39
72- 4:	Gh_A01G219200.1	Gh_A09G145200.1	2e-268
72- 5:	Gh_A01G219300.1	Gh_A09G145000.1	2e-215
72- 6:	Gh_A01G219800.1	Gh_A09G144400.1	6e-90
72- 7:	Gh_A01G220000.1	Gh_A09G144200.1	4e-98
72- 8:	Gh_A01G220200.2	Gh_A09G143900.1	4e-142
72- 9:	Gh_A01G220300.1	Gh_A09G143300.1	2e-70
72- 10:	Gh_A01G220500.1	Gh_A09G143200.4	1e-280
72- 11:	Gh_A01G221100.1	Gh_A09G142800.1	2e-188
72- 12:	Gh_A01G221600.1	Gh_A09G141700.1	6e-100
72- 13:	Gh_A01G221800.1	Gh_A09G141500.1	1e-34
72- 14:	Gh_A01G223800.1	Gh_A09G138900.1	1e-217
## Alignment 73: score=628.0 e_value=2e-37 N=15 A01&A09 minus
73- 0:	Gh_A01G224500.1	Gh_A09G120000.1	2e-15
73- 1:	Gh_A01G226200.1	Gh_A09G119000.1	5e-88
73- 2:	Gh_A01G226300.1	Gh_A09G118000.1	9e-163
73- 3:	Gh_A01G226700.1	Gh_A09G117600.1	1e-276
73- 4:	Gh_A01G227300.1	Gh_A09G116500.1	5e-61
73- 5:	Gh_A01G228400.1	Gh_A09G115900.1	8e-23
73- 6:	Gh_A01G230600.1	Gh_A09G115100.1	7e-57
73- 7:	Gh_A01G231500.1	Gh_A09G114500.1	7e-129
73- 8:	Gh_A01G232700.1	Gh_A09G114300.1	4e-106
73- 9:	Gh_A01G232900.1	Gh_A09G113600.1	2e-52
73- 10:	Gh_A01G233700.1	Gh_A09G112900.1	1e-161
73- 11:	Gh_A01G234200.1	Gh_A09G112400.1	7e-28
73- 12:	Gh_A01G235000.1	Gh_A09G112000.1	9e-68
73- 13:	Gh_A01G235100.1	Gh_A09G111700.1	2e-10
73- 14:	Gh_A01G236000.1	Gh_A09G110800.1	1e-236
## Alignment 74: score=620.0 e_value=2e-39 N=14 A01&A09 minus
74- 0:	Gh_A01G144300.1	Gh_A09G152600.1	2e-123
74- 1:	Gh_A01G144400.1	Gh_A09G151800.3	2e-154
74- 2:	Gh_A01G144500.1	Gh_A09G151700.1	5e-211
74- 3:	Gh_A01G144600.1	Gh_A09G151400.1	3e-41
74- 4:	Gh_A01G144900.1	Gh_A09G151200.1	0
74- 5:	Gh_A01G145000.1	Gh_A09G151100.1	8e-192
74- 6:	Gh_A01G145100.1	Gh_A09G150100.1	1e-105
74- 7:	Gh_A01G145200.1	Gh_A09G150000.1	1e-29
74- 8:	Gh_A01G145400.1	Gh_A09G149600.1	9e-108
74- 9:	Gh_A01G146100.1	Gh_A09G147500.1	3e-274
74- 10:	Gh_A01G147100.1	Gh_A09G147300.1	3e-127
74- 11:	Gh_A01G147900.1	Gh_A09G145800.1	4e-09
74- 12:	Gh_A01G148000.1	Gh_A09G145200.1	4e-260
74- 13:	Gh_A01G148200.1	Gh_A09G144200.1	4e-89
## Alignment 75: score=321.0 e_value=7e-11 N=7 A01&A09 minus
75- 0:	Gh_A01G244200.1	Gh_A09G180100.1	3e-98
75- 1:	Gh_A01G245000.1	Gh_A09G179500.1	5e-50
75- 2:	Gh_A01G245100.1	Gh_A09G179200.1	6e-45
75- 3:	Gh_A01G245500.1	Gh_A09G178700.1	8e-294
75- 4:	Gh_A01G245800.1	Gh_A09G178000.1	3e-114
75- 5:	Gh_A01G246400.1	Gh_A09G177500.1	5e-223
75- 6:	Gh_A01G247000.1	Gh_A09G177100.1	1e-141
## Alignment 76: score=346.0 e_value=1.9e-15 N=8 A01&A10 plus
76- 0:	Gh_A01G026700.1	Gh_A10G159900.1	0
76- 1:	Gh_A01G027600.1	Gh_A10G162100.1	5e-249
76- 2:	Gh_A01G027700.1	Gh_A10G163300.1	4e-112
76- 3:	Gh_A01G028100.1	Gh_A10G163600.1	2e-67
76- 4:	Gh_A01G028500.2	Gh_A10G164000.1	0
76- 5:	Gh_A01G028700.1	Gh_A10G164800.1	4e-52
76- 6:	Gh_A01G028900.1	Gh_A10G165200.1	6e-55
76- 7:	Gh_A01G029000.1	Gh_A10G165900.1	1e-155
## Alignment 77: score=335.0 e_value=3e-15 N=8 A01&A10 plus
77- 0:	Gh_A01G240700.1	Gh_A10G210000.1	0
77- 1:	Gh_A01G241100.1	Gh_A10G211200.1	6e-133
77- 2:	Gh_A01G243200.1	Gh_A10G213100.1	3e-56
77- 3:	Gh_A01G243500.1	Gh_A10G213200.1	1e-63
77- 4:	Gh_A01G243900.1	Gh_A10G213600.1	2e-155
77- 5:	Gh_A01G244000.1	Gh_A10G213800.1	3e-198
77- 6:	Gh_A01G244500.1	Gh_A10G214400.1	1e-54
77- 7:	Gh_A01G245500.1	Gh_A10G216800.1	3e-45
## Alignment 78: score=645.0 e_value=1.3e-36 N=14 A01&A10 minus
78- 0:	Gh_A01G079800.1	Gh_A10G004800.1	9e-121
78- 1:	Gh_A01G080400.1	Gh_A10G004500.1	2e-81
78- 2:	Gh_A01G080600.1	Gh_A10G004300.1	6e-132
78- 3:	Gh_A01G081000.1	Gh_A10G003700.1	2e-09
78- 4:	Gh_A01G081100.1	Gh_A10G003600.1	1e-95
78- 5:	Gh_A01G081400.1	Gh_A10G003400.1	6e-219
78- 6:	Gh_A01G081900.1	Gh_A10G003100.1	3e-05
78- 7:	Gh_A01G082100.1	Gh_A10G002900.1	1e-18
78- 8:	Gh_A01G082300.1	Gh_A10G002800.1	4e-159
78- 9:	Gh_A01G084000.1	Gh_A10G002500.1	2e-88
78- 10:	Gh_A01G084100.1	Gh_A10G002400.1	3e-221
78- 11:	Gh_A01G085600.1	Gh_A10G000800.1	4e-134
78- 12:	Gh_A01G085700.2	Gh_A10G000700.1	2e-249
78- 13:	Gh_A01G086000.1	Gh_A10G000100.1	1e-16
## Alignment 79: score=611.0 e_value=6.1e-37 N=14 A01&A10 minus
79- 0:	Gh_A01G057600.1	Gh_A10G022400.1	2e-61
79- 1:	Gh_A01G057700.1	Gh_A10G022200.1	3e-07
79- 2:	Gh_A01G058200.1	Gh_A10G021200.1	1e-107
79- 3:	Gh_A01G058600.1	Gh_A10G021100.1	1e-48
79- 4:	Gh_A01G060700.1	Gh_A10G019300.1	2e-34
79- 5:	Gh_A01G062900.1	Gh_A10G017900.1	4e-47
79- 6:	Gh_A01G063000.1	Gh_A10G017800.1	1e-86
79- 7:	Gh_A01G063100.1	Gh_A10G017700.1	1e-161
79- 8:	Gh_A01G064500.1	Gh_A10G017400.1	3e-52
79- 9:	Gh_A01G064700.1	Gh_A10G017200.1	3e-126
79- 10:	Gh_A01G065400.1	Gh_A10G017100.1	7e-60
79- 11:	Gh_A01G065800.1	Gh_A10G016300.1	2e-97
79- 12:	Gh_A01G066400.1	Gh_A10G015500.1	9e-66
79- 13:	Gh_A01G066600.1	Gh_A10G015300.1	4e-56
## Alignment 80: score=426.0 e_value=8.3e-22 N=10 A01&A10 minus
80- 0:	Gh_A01G068600.1	Gh_A10G012500.1	6e-46
80- 1:	Gh_A01G070400.1	Gh_A10G011100.1	5e-35
80- 2:	Gh_A01G071700.1	Gh_A10G009600.1	4e-163
80- 3:	Gh_A01G071900.1	Gh_A10G009400.1	4e-98
80- 4:	Gh_A01G072000.1	Gh_A10G009300.1	2e-59
80- 5:	Gh_A01G072600.1	Gh_A10G009200.1	2e-41
80- 6:	Gh_A01G073600.1	Gh_A10G008400.1	1e-133
80- 7:	Gh_A01G074600.1	Gh_A10G007900.1	6e-220
80- 8:	Gh_A01G076300.1	Gh_A10G006100.1	1e-97
80- 9:	Gh_A01G076400.1	Gh_A10G005800.1	4e-168
## Alignment 81: score=650.0 e_value=1.1e-38 N=15 A01&A11 plus
81- 0:	Gh_A01G113700.1	Gh_A11G183100.1	3e-65
81- 1:	Gh_A01G113800.1	Gh_A11G183200.1	5e-24
81- 2:	Gh_A01G114900.1	Gh_A11G185200.1	1e-98
81- 3:	Gh_A01G115000.1	Gh_A11G185300.1	1e-96
81- 4:	Gh_A01G115200.1	Gh_A11G185700.1	2e-28
81- 5:	Gh_A01G116000.1	Gh_A11G187100.1	4e-82
81- 6:	Gh_A01G116200.1	Gh_A11G187400.1	8e-43
81- 7:	Gh_A01G117100.1	Gh_A11G187600.1	8e-62
81- 8:	Gh_A01G117600.1	Gh_A11G189900.1	6e-104
81- 9:	Gh_A01G117900.1	Gh_A11G190000.1	1e-72
81- 10:	Gh_A01G118500.1	Gh_A11G190400.1	5e-44
81- 11:	Gh_A01G118900.1	Gh_A11G191100.1	4e-28
81- 12:	Gh_A01G119300.1	Gh_A11G192700.1	5e-140
81- 13:	Gh_A01G119700.1	Gh_A11G193100.1	3e-114
81- 14:	Gh_A01G120000.1	Gh_A11G193400.1	5e-57
## Alignment 82: score=514.0 e_value=7.3e-27 N=12 A01&A11 plus
82- 0:	Gh_A01G235500.1	Gh_A11G370400.1	7e-92
82- 1:	Gh_A01G236900.1	Gh_A11G370700.1	2e-80
82- 2:	Gh_A01G238700.1	Gh_A11G371700.1	2e-125
82- 3:	Gh_A01G239200.1	Gh_A11G371900.1	9e-198
82- 4:	Gh_A01G240500.1	Gh_A11G372500.2	4e-170
82- 5:	Gh_A01G240700.1	Gh_A11G372600.1	0
82- 6:	Gh_A01G242200.1	Gh_A11G373200.1	2e-63
82- 7:	Gh_A01G243000.1	Gh_A11G373500.1	5e-64
82- 8:	Gh_A01G243200.1	Gh_A11G373600.1	2e-77
82- 9:	Gh_A01G243700.1	Gh_A11G373700.1	4e-221
82- 10:	Gh_A01G244600.1	Gh_A11G373900.1	2e-303
82- 11:	Gh_A01G245200.1	Gh_A11G374000.1	2e-230
## Alignment 83: score=348.0 e_value=5e-17 N=9 A01&A11 plus
83- 0:	Gh_A01G223200.2	Gh_A11G361600.2	4e-288
83- 1:	Gh_A01G225000.1	Gh_A11G362300.1	3e-272
83- 2:	Gh_A01G225400.1	Gh_A11G362700.1	1e-97
83- 3:	Gh_A01G226500.1	Gh_A11G362900.1	0
83- 4:	Gh_A01G227300.1	Gh_A11G364900.1	1e-86
83- 5:	Gh_A01G228400.1	Gh_A11G366200.1	3e-23
83- 6:	Gh_A01G228800.1	Gh_A11G366400.1	6e-56
83- 7:	Gh_A01G230500.1	Gh_A11G367300.1	0
83- 8:	Gh_A01G232800.1	Gh_A11G367700.1	1e-221
## Alignment 84: score=342.0 e_value=3.4e-18 N=8 A01&A11 plus
84- 0:	Gh_A01G216400.1	Gh_A11G354300.1	3e-162
84- 1:	Gh_A01G218400.1	Gh_A11G354800.1	2e-07
84- 2:	Gh_A01G218600.1	Gh_A11G354900.1	1e-165
84- 3:	Gh_A01G220300.1	Gh_A11G357300.2	1e-74
84- 4:	Gh_A01G220600.1	Gh_A11G357400.1	1e-08
84- 5:	Gh_A01G220700.1	Gh_A11G357700.1	1e-11
84- 6:	Gh_A01G221700.1	Gh_A11G358200.1	0
84- 7:	Gh_A01G221900.1	Gh_A11G358500.1	0
## Alignment 85: score=341.0 e_value=4e-16 N=8 A01&A11 plus
85- 0:	Gh_A01G249400.1	Gh_A11G375400.1	1e-136
85- 1:	Gh_A01G251000.1	Gh_A11G376800.1	8e-136
85- 2:	Gh_A01G251200.1	Gh_A11G376900.1	9e-68
85- 3:	Gh_A01G252800.1	Gh_A11G377200.1	0
85- 4:	Gh_A01G252900.1	Gh_A11G377300.1	1e-98
85- 5:	Gh_A01G253300.1	Gh_A11G377400.1	2e-280
85- 6:	Gh_A01G253400.1	Gh_A11G377500.1	3e-134
85- 7:	Gh_A01G256000.1	Gh_A11G378200.1	2e-152
## Alignment 86: score=597.0 e_value=6.9e-37 N=14 A01&A11 minus
86- 0:	Gh_A01G057300.1	Gh_A11G327400.1	3e-27
86- 1:	Gh_A01G057800.1	Gh_A11G326200.1	3e-282
86- 2:	Gh_A01G058000.1	Gh_A11G326100.1	4e-69
86- 3:	Gh_A01G058500.1	Gh_A11G326000.1	4e-240
86- 4:	Gh_A01G059200.1	Gh_A11G325800.1	4e-76
86- 5:	Gh_A01G061800.1	Gh_A11G324500.1	2e-29
86- 6:	Gh_A01G062100.1	Gh_A11G323900.1	2e-31
86- 7:	Gh_A01G062700.1	Gh_A11G322900.1	1e-193
86- 8:	Gh_A01G063000.1	Gh_A11G322300.1	5e-247
86- 9:	Gh_A01G063100.1	Gh_A11G322200.1	1e-139
86- 10:	Gh_A01G063700.1	Gh_A11G321600.1	5e-140
86- 11:	Gh_A01G064200.1	Gh_A11G321500.1	3e-170
86- 12:	Gh_A01G065300.1	Gh_A11G320900.1	0
86- 13:	Gh_A01G067100.1	Gh_A11G319000.1	2e-59
## Alignment 87: score=529.0 e_value=6.4e-31 N=13 A01&A11 minus
87- 0:	Gh_A01G070200.2	Gh_A11G317800.1	1e-88
87- 1:	Gh_A01G070700.1	Gh_A11G317600.1	9e-230
87- 2:	Gh_A01G071800.1	Gh_A11G317500.1	6e-249
87- 3:	Gh_A01G072600.1	Gh_A11G317200.1	1e-64
87- 4:	Gh_A01G073100.1	Gh_A11G316000.1	1e-176
87- 5:	Gh_A01G075200.1	Gh_A11G315400.1	6e-72
87- 6:	Gh_A01G075500.1	Gh_A11G315200.1	0
87- 7:	Gh_A01G076600.1	Gh_A11G315000.1	3e-59
87- 8:	Gh_A01G077200.1	Gh_A11G314100.1	5e-178
87- 9:	Gh_A01G078400.2	Gh_A11G314000.1	1e-171
87- 10:	Gh_A01G079800.1	Gh_A11G313900.1	7e-130
87- 11:	Gh_A01G081100.1	Gh_A11G313600.1	2e-229
87- 12:	Gh_A01G082500.1	Gh_A11G313100.1	7e-73
## Alignment 88: score=396.0 e_value=5.9e-20 N=9 A01&A11 minus
88- 0:	Gh_A01G084200.1	Gh_A11G164500.1	3e-99
88- 1:	Gh_A01G085100.1	Gh_A11G163100.1	7e-220
88- 2:	Gh_A01G085800.1	Gh_A11G161900.1	3e-122
88- 3:	Gh_A01G087000.1	Gh_A11G161100.1	5e-227
88- 4:	Gh_A01G088400.2	Gh_A11G160100.1	1e-152
88- 5:	Gh_A01G088600.1	Gh_A11G159800.1	4e-133
88- 6:	Gh_A01G088700.1	Gh_A11G159600.1	1e-72
88- 7:	Gh_A01G088800.3	Gh_A11G159500.3	7e-201
88- 8:	Gh_A01G089100.1	Gh_A11G159100.1	1e-161
## Alignment 89: score=376.0 e_value=4.1e-20 N=9 A01&A11 minus
89- 0:	Gh_A01G085500.1	Gh_A11G313000.1	2e-92
89- 1:	Gh_A01G085700.2	Gh_A11G312900.1	1e-269
89- 2:	Gh_A01G085900.1	Gh_A11G312800.1	2e-102
89- 3:	Gh_A01G087100.1	Gh_A11G312500.1	0
89- 4:	Gh_A01G088100.1	Gh_A11G312200.1	6e-76
89- 5:	Gh_A01G089200.1	Gh_A11G312100.1	0
89- 6:	Gh_A01G089500.1	Gh_A11G311800.1	3e-305
89- 7:	Gh_A01G091300.1	Gh_A11G311400.1	2e-85
89- 8:	Gh_A01G093700.1	Gh_A11G311200.1	5e-31
## Alignment 90: score=337.0 e_value=4.9e-13 N=8 A01&A11 minus
90- 0:	Gh_A01G186100.1	Gh_A11G185200.1	6e-108
90- 1:	Gh_A01G187100.1	Gh_A11G184500.1	4e-82
90- 2:	Gh_A01G187800.1	Gh_A11G183800.1	2e-99
90- 3:	Gh_A01G189200.1	Gh_A11G183000.1	5e-124
90- 4:	Gh_A01G189800.1	Gh_A11G182600.1	1e-190
90- 5:	Gh_A01G191100.1	Gh_A11G181900.1	7e-220
90- 6:	Gh_A01G192100.1	Gh_A11G181700.1	6e-79
90- 7:	Gh_A01G193100.1	Gh_A11G181000.1	3e-75
## Alignment 91: score=330.0 e_value=2.3e-12 N=7 A01&A11 minus
91- 0:	Gh_A01G248200.1	Gh_A11G376300.1	0
91- 1:	Gh_A01G248700.1	Gh_A11G376000.1	2e-237
91- 2:	Gh_A01G248800.1	Gh_A11G375800.1	9e-132
91- 3:	Gh_A01G248900.1	Gh_A11G375700.1	1e-291
91- 4:	Gh_A01G249300.1	Gh_A11G375600.1	2e-143
91- 5:	Gh_A01G249400.1	Gh_A11G375400.1	1e-136
91- 6:	Gh_A01G250600.1	Gh_A11G374700.1	0
## Alignment 92: score=321.0 e_value=5.9e-15 N=8 A01&A11 minus
92- 0:	Gh_A01G026400.1	Gh_A11G126300.1	1e-78
92- 1:	Gh_A01G027700.1	Gh_A11G124200.1	1e-70
92- 2:	Gh_A01G028500.2	Gh_A11G123900.2	0
92- 3:	Gh_A01G028900.1	Gh_A11G122400.1	2e-28
92- 4:	Gh_A01G029300.1	Gh_A11G120500.1	2e-24
92- 5:	Gh_A01G029800.1	Gh_A11G119100.1	2e-69
92- 6:	Gh_A01G030000.1	Gh_A11G118500.1	8e-21
92- 7:	Gh_A01G030300.1	Gh_A11G118400.1	2e-172
## Alignment 93: score=311.0 e_value=2.1e-13 N=7 A01&A11 minus
93- 0:	Gh_A01G043200.1	Gh_A11G329300.1	9e-288
93- 1:	Gh_A01G043900.1	Gh_A11G329000.1	4e-193
93- 2:	Gh_A01G045200.1	Gh_A11G328800.1	1e-24
93- 3:	Gh_A01G045300.1	Gh_A11G328700.1	7e-123
93- 4:	Gh_A01G045700.1	Gh_A11G328300.1	2e-100
93- 5:	Gh_A01G045900.1	Gh_A11G328100.1	3e-253
93- 6:	Gh_A01G047700.1	Gh_A11G326800.1	5e-33
## Alignment 94: score=271.0 e_value=2.9e-08 N=6 A01&A11 minus
94- 0:	Gh_A01G035500.1	Gh_A11G331100.1	4e-253
94- 1:	Gh_A01G035700.1	Gh_A11G330900.1	0
94- 2:	Gh_A01G036000.1	Gh_A11G330800.1	2e-127
94- 3:	Gh_A01G037600.1	Gh_A11G330700.1	4e-117
94- 4:	Gh_A01G038500.1	Gh_A11G330600.1	0
94- 5:	Gh_A01G038900.1	Gh_A11G330300.1	2e-100
## Alignment 95: score=702.0 e_value=6.7e-43 N=16 A01&A12 plus
95- 0:	Gh_A01G015500.1	Gh_A12G151800.1	2e-108
95- 1:	Gh_A01G015600.1	Gh_A12G152000.1	1e-24
95- 2:	Gh_A01G015900.1	Gh_A12G152400.1	0
95- 3:	Gh_A01G016000.1	Gh_A12G152500.1	3e-228
95- 4:	Gh_A01G016700.1	Gh_A12G154900.1	2e-50
95- 5:	Gh_A01G017400.1	Gh_A12G156100.1	6e-217
95- 6:	Gh_A01G017800.1	Gh_A12G156700.1	1e-56
95- 7:	Gh_A01G017900.1	Gh_A12G156900.1	7e-148
95- 8:	Gh_A01G018000.1	Gh_A12G157200.1	1e-101
95- 9:	Gh_A01G018200.1	Gh_A12G157500.1	4e-106
95- 10:	Gh_A01G020800.1	Gh_A12G159100.1	8e-61
95- 11:	Gh_A01G020900.2	Gh_A12G159500.1	2e-119
95- 12:	Gh_A01G021100.1	Gh_A12G160100.1	9e-249
95- 13:	Gh_A01G022600.1	Gh_A12G160900.1	5e-24
95- 14:	Gh_A01G022700.1	Gh_A12G161000.1	2e-64
95- 15:	Gh_A01G023100.1	Gh_A12G161200.1	3e-186
## Alignment 96: score=483.0 e_value=3.3e-25 N=11 A01&A12 plus
96- 0:	Gh_A01G160600.1	Gh_A12G171400.1	1e-54
96- 1:	Gh_A01G162500.1	Gh_A12G171600.1	4e-277
96- 2:	Gh_A01G164000.1	Gh_A12G172300.1	1e-80
96- 3:	Gh_A01G164700.1	Gh_A12G172400.1	9e-28
96- 4:	Gh_A01G166900.1	Gh_A12G172500.1	2e-69
96- 5:	Gh_A01G167200.1	Gh_A12G172600.1	1e-79
96- 6:	Gh_A01G167400.1	Gh_A12G172800.1	8e-68
96- 7:	Gh_A01G167600.1	Gh_A12G172900.1	0
96- 8:	Gh_A01G168100.1	Gh_A12G173100.1	8e-279
96- 9:	Gh_A01G168200.1	Gh_A12G173200.1	4e-294
96- 10:	Gh_A01G168300.1	Gh_A12G173300.1	0
## Alignment 97: score=278.0 e_value=3.4e-11 N=7 A01&A12 plus
97- 0:	Gh_A01G000700.1	Gh_A12G033200.1	2e-128
97- 1:	Gh_A01G001200.1	Gh_A12G033900.1	4e-29
97- 2:	Gh_A01G001300.1	Gh_A12G034500.1	2e-213
97- 3:	Gh_A01G001500.1	Gh_A12G036700.1	1e-116
97- 4:	Gh_A01G002200.1	Gh_A12G039100.1	2e-43
97- 5:	Gh_A01G002700.1	Gh_A12G040200.1	0
97- 6:	Gh_A01G003100.1	Gh_A12G041000.1	2e-263
## Alignment 98: score=250.0 e_value=1.8e-10 N=6 A01&A12 plus
98- 0:	Gh_A01G118800.1	Gh_A12G066500.1	3e-84
98- 1:	Gh_A01G118900.1	Gh_A12G066700.1	1e-47
98- 2:	Gh_A01G119400.1	Gh_A12G068400.1	1e-118
98- 3:	Gh_A01G121100.1	Gh_A12G070100.1	4e-108
98- 4:	Gh_A01G122200.1	Gh_A12G071300.1	2e-82
98- 5:	Gh_A01G122400.1	Gh_A12G072000.1	2e-185
## Alignment 99: score=1819.0 e_value=1.9e-150 N=40 A01&A12 minus
99- 0:	Gh_A01G182800.1	Gh_A12G042900.1	4e-114
99- 1:	Gh_A01G182900.1	Gh_A12G042600.1	3e-141
99- 2:	Gh_A01G183100.1	Gh_A12G042300.1	2e-49
99- 3:	Gh_A01G183700.1	Gh_A12G042100.1	3e-89
99- 4:	Gh_A01G186000.1	Gh_A12G040900.1	3e-145
99- 5:	Gh_A01G186800.1	Gh_A12G040800.1	2e-74
99- 6:	Gh_A01G187100.1	Gh_A12G040400.1	5e-82
99- 7:	Gh_A01G187400.1	Gh_A12G040200.1	0
99- 8:	Gh_A01G187500.1	Gh_A12G039900.1	0
99- 9:	Gh_A01G187800.1	Gh_A12G039600.1	1e-104
99- 10:	Gh_A01G187900.1	Gh_A12G039500.1	8e-78
99- 11:	Gh_A01G188300.1	Gh_A12G039300.1	4e-213
99- 12:	Gh_A01G189000.1	Gh_A12G039100.1	4e-55
99- 13:	Gh_A01G189500.2	Gh_A12G038800.1	2e-236
99- 14:	Gh_A01G189800.1	Gh_A12G038700.1	2e-205
99- 15:	Gh_A01G190000.1	Gh_A12G038600.1	2e-133
99- 16:	Gh_A01G190100.1	Gh_A12G038400.1	3e-252
99- 17:	Gh_A01G190800.1	Gh_A12G038200.1	2e-173
99- 18:	Gh_A01G190900.1	Gh_A12G038100.1	2e-212
99- 19:	Gh_A01G192000.1	Gh_A12G037300.1	9e-28
99- 20:	Gh_A01G192100.1	Gh_A12G037100.1	4e-123
99- 21:	Gh_A01G192200.1	Gh_A12G037000.1	9e-298
99- 22:	Gh_A01G193600.1	Gh_A12G036000.1	9e-97
99- 23:	Gh_A01G193800.1	Gh_A12G035700.1	9e-11
99- 24:	Gh_A01G194600.1	Gh_A12G034900.1	2e-273
99- 25:	Gh_A01G194700.1	Gh_A12G034800.1	0
99- 26:	Gh_A01G195000.1	Gh_A12G034600.1	6e-140
99- 27:	Gh_A01G195300.1	Gh_A12G034500.1	5e-231
99- 28:	Gh_A01G195500.1	Gh_A12G034300.1	4e-288
99- 29:	Gh_A01G195900.1	Gh_A12G034100.1	3e-190
99- 30:	Gh_A01G196300.1	Gh_A12G034000.1	0
99- 31:	Gh_A01G196900.1	Gh_A12G033800.1	9e-126
99- 32:	Gh_A01G197300.1	Gh_A12G033600.1	5e-113
99- 33:	Gh_A01G199100.1	Gh_A12G033200.1	8e-79
99- 34:	Gh_A01G200500.1	Gh_A12G032800.1	1e-215
99- 35:	Gh_A01G200900.1	Gh_A12G032100.1	3e-146
99- 36:	Gh_A01G201300.1	Gh_A12G031900.1	1e-189
99- 37:	Gh_A01G202000.1	Gh_A12G031700.1	5e-199
99- 38:	Gh_A01G202400.1	Gh_A12G031500.1	2e-50
99- 39:	Gh_A01G203600.1	Gh_A12G030300.1	4e-12
## Alignment 100: score=986.0 e_value=1.5e-68 N=22 A01&A12 minus
100- 0:	Gh_A01G168300.1	Gh_A12G173300.1	0
100- 1:	Gh_A01G170000.1	Gh_A12G171900.1	1e-15
100- 2:	Gh_A01G170700.1	Gh_A12G171300.1	6e-20
100- 3:	Gh_A01G171200.1	Gh_A12G171200.1	3e-66
100- 4:	Gh_A01G171900.1	Gh_A12G170900.1	1e-130
100- 5:	Gh_A01G172300.1	Gh_A12G170500.1	2e-73
100- 6:	Gh_A01G172400.1	Gh_A12G170400.1	8e-13
100- 7:	Gh_A01G172500.1	Gh_A12G170300.1	5e-34
100- 8:	Gh_A01G172800.1	Gh_A12G170100.1	0
100- 9:	Gh_A01G172900.1	Gh_A12G170000.1	9e-24
100- 10:	Gh_A01G173800.1	Gh_A12G169000.1	2e-38
100- 11:	Gh_A01G174200.1	Gh_A12G168200.1	6e-55
100- 12:	Gh_A01G174800.1	Gh_A12G167900.1	5e-133
100- 13:	Gh_A01G175500.1	Gh_A12G167000.1	1e-197
100- 14:	Gh_A01G175600.1	Gh_A12G166900.1	2e-217
100- 15:	Gh_A01G176000.1	Gh_A12G166700.1	2e-222
100- 16:	Gh_A01G177600.1	Gh_A12G165700.1	2e-226
100- 17:	Gh_A01G177800.1	Gh_A12G165600.2	3e-306
100- 18:	Gh_A01G177900.1	Gh_A12G165500.1	2e-87
100- 19:	Gh_A01G178300.1	Gh_A12G165200.1	0
100- 20:	Gh_A01G179000.1	Gh_A12G164800.1	0
100- 21:	Gh_A01G181100.1	Gh_A12G163700.1	9e-136
## Alignment 101: score=547.0 e_value=1.8e-31 N=13 A01&A12 minus
101- 0:	Gh_A01G004500.1	Gh_A12G030000.1	8e-100
101- 1:	Gh_A01G005300.1	Gh_A12G028000.1	0
101- 2:	Gh_A01G005600.1	Gh_A12G027300.1	1e-11
101- 3:	Gh_A01G006300.1	Gh_A12G026200.1	2e-99
101- 4:	Gh_A01G006600.1	Gh_A12G025500.1	2e-88
101- 5:	Gh_A01G007500.1	Gh_A12G024600.1	4e-216
101- 6:	Gh_A01G007600.1	Gh_A12G024400.1	8e-41
101- 7:	Gh_A01G008000.1	Gh_A12G023000.1	1e-232
101- 8:	Gh_A01G008200.1	Gh_A12G022800.1	7e-75
101- 9:	Gh_A01G008600.1	Gh_A12G022400.1	1e-43
101- 10:	Gh_A01G009300.1	Gh_A12G020200.1	7e-30
101- 11:	Gh_A01G009400.1	Gh_A12G020000.1	3e-159
101- 12:	Gh_A01G010600.1	Gh_A12G018500.1	0
## Alignment 102: score=1252.0 e_value=5.3e-87 N=28 A01&A13 plus
102- 0:	Gh_A01G003500.1	Gh_A13G028900.1	1e-90
102- 1:	Gh_A01G003900.1	Gh_A13G029700.1	0
102- 2:	Gh_A01G004000.1	Gh_A13G029800.1	9e-55
102- 3:	Gh_A01G004100.1	Gh_A13G030100.1	0
102- 4:	Gh_A01G004300.1	Gh_A13G030400.1	9e-108
102- 5:	Gh_A01G004500.1	Gh_A13G032700.1	1e-94
102- 6:	Gh_A01G004900.1	Gh_A13G033200.1	5e-28
102- 7:	Gh_A01G005000.1	Gh_A13G034300.1	2e-146
102- 8:	Gh_A01G005300.1	Gh_A13G035500.1	0
102- 9:	Gh_A01G005400.1	Gh_A13G036000.1	4e-192
102- 10:	Gh_A01G005700.1	Gh_A13G036100.1	9e-68
102- 11:	Gh_A01G006300.1	Gh_A13G036900.1	9e-116
102- 12:	Gh_A01G006500.1	Gh_A13G037200.1	5e-95
102- 13:	Gh_A01G006600.1	Gh_A13G038300.1	6e-84
102- 14:	Gh_A01G006700.1	Gh_A13G038700.1	2e-08
102- 15:	Gh_A01G006900.1	Gh_A13G038800.1	2e-32
102- 16:	Gh_A01G007000.1	Gh_A13G038900.1	7e-280
102- 17:	Gh_A01G007500.1	Gh_A13G040000.1	2e-213
102- 18:	Gh_A01G007700.1	Gh_A13G041300.1	7e-75
102- 19:	Gh_A01G008100.1	Gh_A13G042600.1	5e-61
102- 20:	Gh_A01G008200.1	Gh_A13G042800.1	2e-73
102- 21:	Gh_A01G008300.1	Gh_A13G043000.1	4e-89
102- 22:	Gh_A01G008800.1	Gh_A13G043800.1	1e-42
102- 23:	Gh_A01G008900.1	Gh_A13G044500.1	7e-142
102- 24:	Gh_A01G009000.1	Gh_A13G045000.1	4e-24
102- 25:	Gh_A01G009100.1	Gh_A13G045100.1	3e-136
102- 26:	Gh_A01G009300.1	Gh_A13G045400.1	5e-29
102- 27:	Gh_A01G009500.1	Gh_A13G046100.1	0
## Alignment 103: score=315.0 e_value=1.2e-14 N=8 A01&A13 plus
103- 0:	Gh_A01G117900.1	Gh_A13G029900.1	1e-41
103- 1:	Gh_A01G118000.1	Gh_A13G030100.1	0
103- 2:	Gh_A01G118900.1	Gh_A13G031900.1	2e-30
103- 3:	Gh_A01G120300.1	Gh_A13G033500.1	2e-200
103- 4:	Gh_A01G122800.1	Gh_A13G036100.1	2e-17
103- 5:	Gh_A01G122900.1	Gh_A13G036500.1	1e-56
103- 6:	Gh_A01G123400.1	Gh_A13G038300.1	1e-22
103- 7:	Gh_A01G124200.1	Gh_A13G038800.1	1e-49
## Alignment 104: score=3125.0 e_value=1.3e-290 N=68 A01&A13 minus
104- 0:	Gh_A01G066200.1	Gh_A13G164400.1	0
104- 1:	Gh_A01G066500.1	Gh_A13G164300.1	2e-272
104- 2:	Gh_A01G066900.1	Gh_A13G164000.1	1e-157
104- 3:	Gh_A01G069000.1	Gh_A13G162700.1	0
104- 4:	Gh_A01G069500.1	Gh_A13G162500.1	4e-13
104- 5:	Gh_A01G070200.2	Gh_A13G162400.2	3e-96
104- 6:	Gh_A01G071100.1	Gh_A13G162300.1	1e-48
104- 7:	Gh_A01G072700.1	Gh_A13G162100.1	5e-206
104- 8:	Gh_A01G073000.1	Gh_A13G161900.1	1e-253
104- 9:	Gh_A01G073500.1	Gh_A13G161600.1	9e-272
104- 10:	Gh_A01G073600.1	Gh_A13G161500.1	2e-219
104- 11:	Gh_A01G074500.1	Gh_A13G161200.1	7e-80
104- 12:	Gh_A01G075200.1	Gh_A13G161000.1	1e-71
104- 13:	Gh_A01G075400.1	Gh_A13G160900.1	8e-282
104- 14:	Gh_A01G076100.1	Gh_A13G160400.1	1e-58
104- 15:	Gh_A01G076400.1	Gh_A13G160300.1	2e-212
104- 16:	Gh_A01G076600.1	Gh_A13G160200.1	3e-59
104- 17:	Gh_A01G077100.2	Gh_A13G160100.1	3e-264
104- 18:	Gh_A01G077700.1	Gh_A13G159800.1	2e-32
104- 19:	Gh_A01G078300.1	Gh_A13G158300.1	4e-96
104- 20:	Gh_A01G078400.2	Gh_A13G157800.1	2e-188
104- 21:	Gh_A01G078500.1	Gh_A13G157500.1	6e-120
104- 22:	Gh_A01G079500.1	Gh_A13G157300.1	0
104- 23:	Gh_A01G080000.1	Gh_A13G157100.1	5e-76
104- 24:	Gh_A01G080600.1	Gh_A13G156800.1	1e-187
104- 25:	Gh_A01G081100.1	Gh_A13G156600.1	2e-264
104- 26:	Gh_A01G081300.1	Gh_A13G156300.1	1e-93
104- 27:	Gh_A01G081400.1	Gh_A13G156200.1	5e-274
104- 28:	Gh_A01G081500.1	Gh_A13G156100.1	1e-48
104- 29:	Gh_A01G082100.1	Gh_A13G156000.1	2e-58
104- 30:	Gh_A01G082500.1	Gh_A13G155800.1	3e-118
104- 31:	Gh_A01G082800.1	Gh_A13G155700.1	1e-135
104- 32:	Gh_A01G085000.1	Gh_A13G155500.1	3e-225
104- 33:	Gh_A01G085600.1	Gh_A13G155300.1	1e-178
104- 34:	Gh_A01G085800.1	Gh_A13G155000.1	5e-163
104- 35:	Gh_A01G086300.1	Gh_A13G154800.1	7e-280
104- 36:	Gh_A01G086700.1	Gh_A13G154400.1	1e-194
104- 37:	Gh_A01G086800.1	Gh_A13G154300.1	1e-110
104- 38:	Gh_A01G087700.1	Gh_A13G154000.1	1e-113
104- 39:	Gh_A01G088100.1	Gh_A13G153900.1	4e-89
104- 40:	Gh_A01G088200.1	Gh_A13G153700.1	9e-98
104- 41:	Gh_A01G088500.1	Gh_A13G153600.1	5e-218
104- 42:	Gh_A01G089700.1	Gh_A13G153200.1	9e-164
104- 43:	Gh_A01G091000.1	Gh_A13G153100.1	2e-127
104- 44:	Gh_A01G091400.1	Gh_A13G152800.1	4e-158
104- 45:	Gh_A01G091600.1	Gh_A13G152500.1	9e-146
104- 46:	Gh_A01G091700.1	Gh_A13G152400.1	1e-147
104- 47:	Gh_A01G091900.1	Gh_A13G152300.1	2e-60
104- 48:	Gh_A01G092200.1	Gh_A13G152200.1	1e-24
104- 49:	Gh_A01G092600.1	Gh_A13G152000.1	2e-66
104- 50:	Gh_A01G092800.1	Gh_A13G151800.1	6e-173
104- 51:	Gh_A01G093000.1	Gh_A13G151700.1	1e-138
104- 52:	Gh_A01G093100.1	Gh_A13G151300.1	0
104- 53:	Gh_A01G093200.1	Gh_A13G151200.1	2e-302
104- 54:	Gh_A01G093700.1	Gh_A13G150900.1	1e-23
104- 55:	Gh_A01G094100.3	Gh_A13G150700.1	1e-149
104- 56:	Gh_A01G094300.1	Gh_A13G150600.1	6e-172
104- 57:	Gh_A01G094400.3	Gh_A13G150400.2	2e-259
104- 58:	Gh_A01G094600.1	Gh_A13G150300.1	9e-230
104- 59:	Gh_A01G094700.1	Gh_A13G150100.1	2e-232
104- 60:	Gh_A01G095000.1	Gh_A13G149900.1	9e-12
104- 61:	Gh_A01G095100.3	Gh_A13G149700.1	5e-153
104- 62:	Gh_A01G095300.1	Gh_A13G149600.1	5e-15
104- 63:	Gh_A01G095400.1	Gh_A13G149200.1	2e-122
104- 64:	Gh_A01G095500.1	Gh_A13G149100.1	0
104- 65:	Gh_A01G096300.1	Gh_A13G148900.1	8e-257
104- 66:	Gh_A01G096600.1	Gh_A13G148500.1	0
104- 67:	Gh_A01G096800.1	Gh_A13G147600.1	4e-141
## Alignment 105: score=1075.0 e_value=8.1e-70 N=23 A01&A13 minus
105- 0:	Gh_A01G053800.1	Gh_A13G170000.1	2e-199
105- 1:	Gh_A01G054000.1	Gh_A13G169600.1	3e-105
105- 2:	Gh_A01G054400.1	Gh_A13G169500.1	0
105- 3:	Gh_A01G054600.1	Gh_A13G169200.1	7e-85
105- 4:	Gh_A01G055800.1	Gh_A13G168800.1	6e-41
105- 5:	Gh_A01G057500.1	Gh_A13G168700.1	3e-166
105- 6:	Gh_A01G057700.1	Gh_A13G168600.1	1e-56
105- 7:	Gh_A01G058000.1	Gh_A13G168400.1	4e-91
105- 8:	Gh_A01G058200.1	Gh_A13G168300.1	5e-97
105- 9:	Gh_A01G058500.1	Gh_A13G168200.1	7e-244
105- 10:	Gh_A01G058600.1	Gh_A13G168100.1	1e-55
105- 11:	Gh_A01G058800.1	Gh_A13G167900.1	1e-146
105- 12:	Gh_A01G059000.1	Gh_A13G167800.1	2e-181
105- 13:	Gh_A01G059100.1	Gh_A13G167700.1	8e-28
105- 14:	Gh_A01G060000.1	Gh_A13G167200.1	2e-158
105- 15:	Gh_A01G060300.3	Gh_A13G166600.1	9e-298
105- 16:	Gh_A01G060500.1	Gh_A13G166500.1	3e-41
105- 17:	Gh_A01G060700.1	Gh_A13G166400.1	4e-43
105- 18:	Gh_A01G061300.1	Gh_A13G166000.1	1e-172
105- 19:	Gh_A01G062200.1	Gh_A13G165700.1	4e-166
105- 20:	Gh_A01G062600.1	Gh_A13G165500.1	2e-171
105- 21:	Gh_A01G062700.1	Gh_A13G165400.1	4e-198
105- 22:	Gh_A01G062800.1	Gh_A13G165200.1	3e-265
## Alignment 106: score=383.0 e_value=5.7e-18 N=9 A01&A13 minus
106- 0:	Gh_A01G033100.1	Gh_A13G174200.1	7e-276
106- 1:	Gh_A01G034700.1	Gh_A13G173900.1	0
106- 2:	Gh_A01G035300.1	Gh_A13G173800.1	1e-55
106- 3:	Gh_A01G035700.1	Gh_A13G173700.1	0
106- 4:	Gh_A01G036000.1	Gh_A13G173300.1	1e-127
106- 5:	Gh_A01G037400.1	Gh_A13G172900.1	2e-288
106- 6:	Gh_A01G037900.1	Gh_A13G172600.1	3e-155
106- 7:	Gh_A01G038100.1	Gh_A13G172500.1	5e-153
106- 8:	Gh_A01G040500.1	Gh_A13G172100.1	8e-48
## Alignment 107: score=339.0 e_value=1.3e-16 N=8 A01&A13 minus
107- 0:	Gh_A01G015100.1	Gh_A13G064000.1	7e-242
107- 1:	Gh_A01G015500.1	Gh_A13G062100.1	1e-105
107- 2:	Gh_A01G015600.1	Gh_A13G062000.1	2e-102
107- 3:	Gh_A01G015800.1	Gh_A13G061700.1	2e-186
107- 4:	Gh_A01G016000.1	Gh_A13G061600.1	4e-228
107- 5:	Gh_A01G016700.1	Gh_A13G060200.1	4e-50
107- 6:	Gh_A01G017600.1	Gh_A13G057600.1	1e-108
107- 7:	Gh_A01G017700.1	Gh_A13G057300.1	6e-266
## Alignment 108: score=289.0 e_value=2.3e-10 N=6 A01&Contig00366 plus
108- 0:	Gh_A01G069000.1	Gh_Contig00366G001000.1	0
108- 1:	Gh_A01G069100.1	Gh_Contig00366G001100.1	7e-108
108- 2:	Gh_A01G070200.2	Gh_Contig00366G002300.1	5e-101
108- 3:	Gh_A01G070300.1	Gh_Contig00366G002400.1	3e-74
108- 4:	Gh_A01G070400.1	Gh_Contig00366G002500.1	7e-51
108- 5:	Gh_A01G070500.1	Gh_Contig00366G002600.1	6e-199
## Alignment 109: score=937.0 e_value=2.5e-57 N=19 A01&Contig00374 plus
109- 0:	Gh_A01G054800.1	Gh_Contig00374G000100.1	4e-62
109- 1:	Gh_A01G055000.1	Gh_Contig00374G000200.1	8e-196
109- 2:	Gh_A01G055100.1	Gh_Contig00374G000300.2	2e-215
109- 3:	Gh_A01G055300.1	Gh_Contig00374G000400.1	7e-251
109- 4:	Gh_A01G055400.1	Gh_Contig00374G000700.1	0
109- 5:	Gh_A01G055500.1	Gh_Contig00374G000800.1	1e-158
109- 6:	Gh_A01G055600.1	Gh_Contig00374G000900.1	2e-20
109- 7:	Gh_A01G055700.1	Gh_Contig00374G001000.1	6e-38
109- 8:	Gh_A01G055800.1	Gh_Contig00374G001100.1	1e-249
109- 9:	Gh_A01G056300.1	Gh_Contig00374G001500.1	2e-188
109- 10:	Gh_A01G056400.1	Gh_Contig00374G001600.1	3e-196
109- 11:	Gh_A01G056500.1	Gh_Contig00374G001700.1	0
109- 12:	Gh_A01G056700.1	Gh_Contig00374G001800.1	2e-44
109- 13:	Gh_A01G056800.1	Gh_Contig00374G001900.1	5e-64
109- 14:	Gh_A01G057100.1	Gh_Contig00374G002300.1	3e-271
109- 15:	Gh_A01G057200.1	Gh_Contig00374G002400.1	3e-135
109- 16:	Gh_A01G057400.1	Gh_Contig00374G002600.1	0
109- 17:	Gh_A01G057500.1	Gh_Contig00374G002700.1	7e-223
109- 18:	Gh_A01G057600.1	Gh_Contig00374G002800.1	1e-156
## Alignment 110: score=691.0 e_value=1.3e-35 N=14 A01&Contig00640 plus
110- 0:	Gh_A01G039900.1	Gh_Contig00640G000200.1	4e-83
110- 1:	Gh_A01G040100.1	Gh_Contig00640G000300.1	2e-311
110- 2:	Gh_A01G040200.1	Gh_Contig00640G000400.1	5e-78
110- 3:	Gh_A01G040300.1	Gh_Contig00640G000500.1	3e-310
110- 4:	Gh_A01G040400.1	Gh_Contig00640G000600.1	2e-166
110- 5:	Gh_A01G040500.1	Gh_Contig00640G000700.1	2e-72
110- 6:	Gh_A01G040600.1	Gh_Contig00640G000800.1	4e-300
110- 7:	Gh_A01G041000.1	Gh_Contig00640G001300.1	2e-36
110- 8:	Gh_A01G041100.1	Gh_Contig00640G001400.1	5e-31
110- 9:	Gh_A01G041300.1	Gh_Contig00640G001500.1	3e-37
110- 10:	Gh_A01G041600.1	Gh_Contig00640G001800.1	1e-63
110- 11:	Gh_A01G041700.1	Gh_Contig00640G001900.1	1e-193
110- 12:	Gh_A01G041900.1	Gh_Contig00640G002100.1	0
110- 13:	Gh_A01G042000.1	Gh_Contig00640G002200.1	2e-243
## Alignment 111: score=650.0 e_value=7.5e-29 N=13 A01&Contig00963 plus
111- 0:	Gh_A01G257800.1	Gh_Contig00963G000100.1	2e-272
111- 1:	Gh_A01G257900.2	Gh_Contig00963G000200.1	1e-170
111- 2:	Gh_A01G258000.1	Gh_Contig00963G000300.1	9e-110
111- 3:	Gh_A01G258100.1	Gh_Contig00963G000400.1	4e-59
111- 4:	Gh_A01G258200.1	Gh_Contig00963G000500.1	1e-236
111- 5:	Gh_A01G258300.1	Gh_Contig00963G000600.1	3e-120
111- 6:	Gh_A01G258400.1	Gh_Contig00963G000700.1	2e-269
111- 7:	Gh_A01G258500.1	Gh_Contig00963G000800.1	0
111- 8:	Gh_A01G258600.1	Gh_Contig00963G000900.1	1e-173
111- 9:	Gh_A01G258700.1	Gh_Contig00963G001000.1	3e-116
111- 10:	Gh_A01G258800.1	Gh_Contig00963G001100.1	8e-76
111- 11:	Gh_A01G258900.1	Gh_Contig00963G001200.1	1e-157
111- 12:	Gh_A01G259000.1	Gh_Contig00963G001300.1	6e-100
## Alignment 112: score=317.0 e_value=6.8e-12 N=7 A01&Contig01002 plus
112- 0:	Gh_A01G243000.1	Gh_Contig01002G000500.1	4e-30
112- 1:	Gh_A01G244000.1	Gh_Contig01002G000900.1	1e-177
112- 2:	Gh_A01G244200.1	Gh_Contig01002G001100.1	3e-77
112- 3:	Gh_A01G244500.1	Gh_Contig01002G001200.1	2e-55
112- 4:	Gh_A01G244600.1	Gh_Contig01002G001400.1	2e-252
112- 5:	Gh_A01G246400.1	Gh_Contig01002G001900.1	2e-38
112- 6:	Gh_A01G246700.1	Gh_Contig01002G002300.1	1e-65
## Alignment 113: score=267.0 e_value=7.5e-10 N=6 A01&Contig01226 plus
113- 0:	Gh_A01G202200.1	Gh_Contig01226G000500.1	2e-185
113- 1:	Gh_A01G203200.1	Gh_Contig01226G000600.1	2e-25
113- 2:	Gh_A01G203400.1	Gh_Contig01226G000800.1	1e-163
113- 3:	Gh_A01G204000.1	Gh_Contig01226G001500.1	1e-235
113- 4:	Gh_A01G204600.1	Gh_Contig01226G003100.1	5e-151
113- 5:	Gh_A01G204700.1	Gh_Contig01226G003400.1	5e-169
## Alignment 114: score=27117.0 e_value=0 N=552 A01&D01 plus
114- 0:	Gh_A01G057300.1	Gh_D01G048500.1	6e-25
114- 1:	Gh_A01G057700.1	Gh_D01G051100.1	2e-198
114- 2:	Gh_A01G057800.1	Gh_D01G051200.1	0
114- 3:	Gh_A01G058000.1	Gh_D01G051300.1	4e-135
114- 4:	Gh_A01G058100.1	Gh_D01G051400.1	4e-293
114- 5:	Gh_A01G058200.1	Gh_D01G051500.1	1e-118
114- 6:	Gh_A01G058300.1	Gh_D01G051800.1	3e-150
114- 7:	Gh_A01G058500.1	Gh_D01G052200.1	9e-308
114- 8:	Gh_A01G058600.1	Gh_D01G052300.1	5e-66
114- 9:	Gh_A01G058700.1	Gh_D01G052400.1	2e-38
114- 10:	Gh_A01G058800.1	Gh_D01G052500.1	2e-188
114- 11:	Gh_A01G058900.1	Gh_D01G052600.2	2e-192
114- 12:	Gh_A01G059000.1	Gh_D01G052700.1	5e-200
114- 13:	Gh_A01G059100.1	Gh_D01G052800.1	0
114- 14:	Gh_A01G059200.1	Gh_D01G052900.1	9e-142
114- 15:	Gh_A01G059300.1	Gh_D01G053000.1	3e-117
114- 16:	Gh_A01G059400.1	Gh_D01G053100.1	1e-247
114- 17:	Gh_A01G059500.1	Gh_D01G053200.3	1e-143
114- 18:	Gh_A01G059600.1	Gh_D01G053300.1	0
114- 19:	Gh_A01G059700.1	Gh_D01G053400.1	3e-185
114- 20:	Gh_A01G059800.1	Gh_D01G053500.1	4e-139
114- 21:	Gh_A01G059900.1	Gh_D01G053600.1	2e-83
114- 22:	Gh_A01G060000.1	Gh_D01G053800.1	3e-198
114- 23:	Gh_A01G060100.1	Gh_D01G054000.1	5e-78
114- 24:	Gh_A01G060200.1	Gh_D01G054100.1	5e-228
114- 25:	Gh_A01G060300.3	Gh_D01G054200.1	0
114- 26:	Gh_A01G060400.1	Gh_D01G054300.1	1e-229
114- 27:	Gh_A01G060500.1	Gh_D01G054400.1	1e-115
114- 28:	Gh_A01G060600.1	Gh_D01G054500.1	4e-156
114- 29:	Gh_A01G060700.1	Gh_D01G054600.1	1e-75
114- 30:	Gh_A01G060800.1	Gh_D01G054700.1	2e-84
114- 31:	Gh_A01G061100.1	Gh_D01G054800.1	0
114- 32:	Gh_A01G061200.1	Gh_D01G054900.1	1e-159
114- 33:	Gh_A01G061300.1	Gh_D01G055000.1	1e-256
114- 34:	Gh_A01G061400.1	Gh_D01G055100.1	2e-263
114- 35:	Gh_A01G061700.1	Gh_D01G055300.1	3e-212
114- 36:	Gh_A01G062200.1	Gh_D01G055500.1	3e-289
114- 37:	Gh_A01G062300.1	Gh_D01G055600.1	1e-117
114- 38:	Gh_A01G062400.1	Gh_D01G055700.1	0
114- 39:	Gh_A01G062500.1	Gh_D01G055800.1	0
114- 40:	Gh_A01G062600.1	Gh_D01G055900.1	1e-294
114- 41:	Gh_A01G062700.1	Gh_D01G056000.1	3e-245
114- 42:	Gh_A01G062800.1	Gh_D01G056100.1	0
114- 43:	Gh_A01G062900.1	Gh_D01G056200.1	1e-78
114- 44:	Gh_A01G063000.1	Gh_D01G056400.1	0
114- 45:	Gh_A01G063100.1	Gh_D01G056500.1	0
114- 46:	Gh_A01G063600.1	Gh_D01G057000.1	4e-100
114- 47:	Gh_A01G063900.1	Gh_D01G057400.1	2e-278
114- 48:	Gh_A01G064400.1	Gh_D01G057800.1	7e-214
114- 49:	Gh_A01G064500.1	Gh_D01G059100.1	2e-147
114- 50:	Gh_A01G064600.1	Gh_D01G059200.1	2e-146
114- 51:	Gh_A01G064700.1	Gh_D01G059300.1	6e-261
114- 52:	Gh_A01G064800.1	Gh_D01G059400.1	1e-120
114- 53:	Gh_A01G064900.1	Gh_D01G059500.1	2e-275
114- 54:	Gh_A01G065300.1	Gh_D01G060300.1	0
114- 55:	Gh_A01G065400.1	Gh_D01G060400.1	1e-271
114- 56:	Gh_A01G065500.1	Gh_D01G060500.1	7e-28
114- 57:	Gh_A01G065600.1	Gh_D01G060600.1	0
114- 58:	Gh_A01G065700.1	Gh_D01G060700.1	2e-221
114- 59:	Gh_A01G065800.1	Gh_D01G060800.1	4e-149
114- 60:	Gh_A01G065900.1	Gh_D01G060900.1	7e-281
114- 61:	Gh_A01G066000.1	Gh_D01G061000.1	5e-84
114- 62:	Gh_A01G066100.1	Gh_D01G061200.1	2e-232
114- 63:	Gh_A01G066200.1	Gh_D01G061300.1	0
114- 64:	Gh_A01G066300.1	Gh_D01G061400.1	3e-35
114- 65:	Gh_A01G066400.1	Gh_D01G061500.1	5e-102
114- 66:	Gh_A01G066500.1	Gh_D01G061600.1	0
114- 67:	Gh_A01G066600.1	Gh_D01G061700.1	8e-107
114- 68:	Gh_A01G066700.1	Gh_D01G061900.1	0
114- 69:	Gh_A01G066800.1	Gh_D01G062000.1	2e-192
114- 70:	Gh_A01G066900.1	Gh_D01G062200.1	1e-200
114- 71:	Gh_A01G067000.1	Gh_D01G062300.1	6e-64
114- 72:	Gh_A01G067100.1	Gh_D01G062400.1	0
114- 73:	Gh_A01G067200.1	Gh_D01G062500.1	2e-102
114- 74:	Gh_A01G067300.1	Gh_D01G062700.1	0
114- 75:	Gh_A01G067400.1	Gh_D01G062800.1	2e-162
114- 76:	Gh_A01G067500.1	Gh_D01G063200.1	9e-37
114- 77:	Gh_A01G067600.1	Gh_D01G063400.1	0
114- 78:	Gh_A01G067700.1	Gh_D01G063500.1	1e-189
114- 79:	Gh_A01G068000.1	Gh_D01G063700.1	5e-33
114- 80:	Gh_A01G068200.1	Gh_D01G063800.1	2e-10
114- 81:	Gh_A01G068300.1	Gh_D01G064000.1	2e-256
114- 82:	Gh_A01G068400.1	Gh_D01G064100.1	8e-118
114- 83:	Gh_A01G068500.1	Gh_D01G064200.1	5e-143
114- 84:	Gh_A01G068600.1	Gh_D01G064300.1	8e-218
114- 85:	Gh_A01G068700.1	Gh_D01G064400.1	2e-37
114- 86:	Gh_A01G069000.1	Gh_D01G064800.1	0
114- 87:	Gh_A01G069100.1	Gh_D01G064900.1	1e-110
114- 88:	Gh_A01G069200.1	Gh_D01G065100.1	0
114- 89:	Gh_A01G069300.1	Gh_D01G065200.1	7e-56
114- 90:	Gh_A01G069400.1	Gh_D01G065300.1	5e-139
114- 91:	Gh_A01G069500.1	Gh_D01G065400.1	5e-41
114- 92:	Gh_A01G069700.1	Gh_D01G065600.1	8e-293
114- 93:	Gh_A01G069800.1	Gh_D01G065700.1	2e-186
114- 94:	Gh_A01G069900.1	Gh_D01G065800.1	3e-117
114- 95:	Gh_A01G070000.1	Gh_D01G065900.1	5e-312
114- 96:	Gh_A01G070100.1	Gh_D01G066000.1	1e-183
114- 97:	Gh_A01G070200.2	Gh_D01G066100.1	5e-114
114- 98:	Gh_A01G070300.1	Gh_D01G066200.1	3e-60
114- 99:	Gh_A01G070400.1	Gh_D01G066300.1	1e-61
114-100:	Gh_A01G070500.1	Gh_D01G066400.1	0
114-101:	Gh_A01G070600.1	Gh_D01G066700.1	0
114-102:	Gh_A01G071300.1	Gh_D01G066800.1	5e-92
114-103:	Gh_A01G071500.1	Gh_D01G067000.1	7e-147
114-104:	Gh_A01G071800.1	Gh_D01G067600.2	0
114-105:	Gh_A01G072000.1	Gh_D01G067700.1	5e-254
114-106:	Gh_A01G072100.1	Gh_D01G067800.1	6e-190
114-107:	Gh_A01G072200.1	Gh_D01G067900.1	0
114-108:	Gh_A01G072500.1	Gh_D01G068200.1	0
114-109:	Gh_A01G072600.1	Gh_D01G068400.1	3e-88
114-110:	Gh_A01G072700.1	Gh_D01G068500.1	4e-216
114-111:	Gh_A01G072900.1	Gh_D01G068700.1	7e-65
114-112:	Gh_A01G073000.1	Gh_D01G069000.1	1e-304
114-113:	Gh_A01G073100.1	Gh_D01G069100.1	1e-296
114-114:	Gh_A01G073500.1	Gh_D01G069200.1	0
114-115:	Gh_A01G073600.1	Gh_D01G069300.1	7e-234
114-116:	Gh_A01G073700.1	Gh_D01G069400.1	3e-104
114-117:	Gh_A01G073800.1	Gh_D01G069500.1	5e-69
114-118:	Gh_A01G074000.1	Gh_D01G069700.1	1e-193
114-119:	Gh_A01G074100.2	Gh_D01G069800.1	5e-246
114-120:	Gh_A01G074200.1	Gh_D01G069900.1	1e-83
114-121:	Gh_A01G074500.1	Gh_D01G070000.1	7e-114
114-122:	Gh_A01G074600.1	Gh_D01G070100.1	0
114-123:	Gh_A01G074900.1	Gh_D01G070200.1	8e-66
114-124:	Gh_A01G075200.1	Gh_D01G070300.1	2e-90
114-125:	Gh_A01G075300.1	Gh_D01G070400.1	4e-178
114-126:	Gh_A01G075400.1	Gh_D01G070500.1	2e-312
114-127:	Gh_A01G075500.1	Gh_D01G070600.1	0
114-128:	Gh_A01G075600.1	Gh_D01G070700.1	0
114-129:	Gh_A01G075700.1	Gh_D01G071000.1	5e-11
114-130:	Gh_A01G076000.1	Gh_D01G071200.1	0
114-131:	Gh_A01G076100.1	Gh_D01G071300.1	1e-97
114-132:	Gh_A01G076300.1	Gh_D01G071400.1	2e-187
114-133:	Gh_A01G076400.1	Gh_D01G071500.1	6e-255
114-134:	Gh_A01G076500.1	Gh_D01G071700.1	3e-71
114-135:	Gh_A01G076600.1	Gh_D01G071800.1	8e-60
114-136:	Gh_A01G076700.1	Gh_D01G071900.1	4e-34
114-137:	Gh_A01G076800.1	Gh_D01G072000.1	5e-108
114-138:	Gh_A01G077000.1	Gh_D01G072200.1	7e-197
114-139:	Gh_A01G077100.2	Gh_D01G072300.1	0
114-140:	Gh_A01G077200.1	Gh_D01G072400.1	1e-229
114-141:	Gh_A01G077300.1	Gh_D01G072500.1	1e-77
114-142:	Gh_A01G077400.1	Gh_D01G072600.1	2e-109
114-143:	Gh_A01G077600.1	Gh_D01G072800.1	2e-188
114-144:	Gh_A01G077700.1	Gh_D01G072900.1	3e-91
114-145:	Gh_A01G077900.1	Gh_D01G073100.1	1e-58
114-146:	Gh_A01G078000.1	Gh_D01G073500.1	2e-218
114-147:	Gh_A01G078300.1	Gh_D01G073700.1	1e-214
114-148:	Gh_A01G078400.2	Gh_D01G073800.1	2e-208
114-149:	Gh_A01G078500.1	Gh_D01G073900.1	6e-160
114-150:	Gh_A01G078600.1	Gh_D01G074000.1	9e-191
114-151:	Gh_A01G078700.1	Gh_D01G074100.1	8e-50
114-152:	Gh_A01G078800.1	Gh_D01G074200.1	2e-142
114-153:	Gh_A01G078900.1	Gh_D01G074300.1	4e-88
114-154:	Gh_A01G079100.1	Gh_D01G074500.1	7e-237
114-155:	Gh_A01G079400.1	Gh_D01G075000.1	2e-84
114-156:	Gh_A01G079500.1	Gh_D01G075100.1	0
114-157:	Gh_A01G079600.1	Gh_D01G075200.1	0
114-158:	Gh_A01G079700.1	Gh_D01G075300.1	2e-281
114-159:	Gh_A01G079800.1	Gh_D01G075400.1	2e-189
114-160:	Gh_A01G079900.1	Gh_D01G075600.1	1e-169
114-161:	Gh_A01G080000.1	Gh_D01G075700.1	9e-85
114-162:	Gh_A01G080100.1	Gh_D01G075800.2	4e-142
114-163:	Gh_A01G080200.1	Gh_D01G075900.1	2e-182
114-164:	Gh_A01G080300.1	Gh_D01G076000.1	1e-299
114-165:	Gh_A01G080400.1	Gh_D01G076100.1	1e-272
114-166:	Gh_A01G080500.1	Gh_D01G076200.1	4e-45
114-167:	Gh_A01G080600.1	Gh_D01G076300.1	3e-211
114-168:	Gh_A01G080800.1	Gh_D01G076400.1	1e-175
114-169:	Gh_A01G081100.1	Gh_D01G076600.1	0
114-170:	Gh_A01G081200.1	Gh_D01G076700.1	5e-116
114-171:	Gh_A01G081300.1	Gh_D01G077000.1	3e-135
114-172:	Gh_A01G081400.1	Gh_D01G077100.1	0
114-173:	Gh_A01G081500.1	Gh_D01G077200.1	2e-59
114-174:	Gh_A01G081600.1	Gh_D01G077300.1	7e-192
114-175:	Gh_A01G081700.2	Gh_D01G077400.1	0
114-176:	Gh_A01G081800.1	Gh_D01G077500.1	2e-95
114-177:	Gh_A01G081900.1	Gh_D01G077600.1	1e-189
114-178:	Gh_A01G082000.1	Gh_D01G077700.1	1e-65
114-179:	Gh_A01G082100.1	Gh_D01G077800.1	5e-89
114-180:	Gh_A01G082300.1	Gh_D01G078000.1	5e-237
114-181:	Gh_A01G082400.1	Gh_D01G078100.1	9e-78
114-182:	Gh_A01G082500.1	Gh_D01G078200.1	1e-273
114-183:	Gh_A01G082600.1	Gh_D01G078300.1	4e-39
114-184:	Gh_A01G082700.1	Gh_D01G078400.1	6e-218
114-185:	Gh_A01G082800.1	Gh_D01G078500.1	9e-217
114-186:	Gh_A01G083000.1	Gh_D01G078600.1	0
114-187:	Gh_A01G083100.1	Gh_D01G078700.1	1e-36
114-188:	Gh_A01G083200.1	Gh_D01G078800.1	4e-19
114-189:	Gh_A01G083300.1	Gh_D01G078900.1	1e-55
114-190:	Gh_A01G083700.1	Gh_D01G079100.1	2e-64
114-191:	Gh_A01G084000.1	Gh_D01G079200.1	1e-245
114-192:	Gh_A01G084100.1	Gh_D01G079300.1	2e-300
114-193:	Gh_A01G084200.1	Gh_D01G079500.1	3e-275
114-194:	Gh_A01G084300.1	Gh_D01G079600.1	0
114-195:	Gh_A01G084400.1	Gh_D01G079700.1	1e-57
114-196:	Gh_A01G084500.1	Gh_D01G079900.1	5e-54
114-197:	Gh_A01G084700.1	Gh_D01G080100.1	2e-260
114-198:	Gh_A01G084800.1	Gh_D01G080200.1	6e-55
114-199:	Gh_A01G085000.1	Gh_D01G080300.2	5e-256
114-200:	Gh_A01G085100.1	Gh_D01G080400.1	2e-311
114-201:	Gh_A01G085200.1	Gh_D01G080500.1	2e-69
114-202:	Gh_A01G085400.1	Gh_D01G080600.2	5e-248
114-203:	Gh_A01G085500.1	Gh_D01G080900.1	3e-41
114-204:	Gh_A01G085600.1	Gh_D01G081000.1	2e-158
114-205:	Gh_A01G085700.2	Gh_D01G081100.1	0
114-206:	Gh_A01G085800.1	Gh_D01G081300.1	3e-202
114-207:	Gh_A01G085900.1	Gh_D01G081400.1	1e-122
114-208:	Gh_A01G086000.1	Gh_D01G081500.1	1e-98
114-209:	Gh_A01G086100.1	Gh_D01G081600.1	6e-269
114-210:	Gh_A01G086200.1	Gh_D01G081700.1	1e-239
114-211:	Gh_A01G086300.1	Gh_D01G081800.1	9e-314
114-212:	Gh_A01G086400.1	Gh_D01G081900.1	2e-164
114-213:	Gh_A01G086500.1	Gh_D01G082000.1	1e-91
114-214:	Gh_A01G086600.1	Gh_D01G082100.1	3e-221
114-215:	Gh_A01G086700.1	Gh_D01G082200.1	2e-211
114-216:	Gh_A01G086800.1	Gh_D01G082300.1	8e-115
114-217:	Gh_A01G086900.1	Gh_D01G082400.1	3e-194
114-218:	Gh_A01G087000.1	Gh_D01G082500.1	0
114-219:	Gh_A01G087100.1	Gh_D01G082600.1	0
114-220:	Gh_A01G087200.1	Gh_D01G082700.1	9e-55
114-221:	Gh_A01G087300.1	Gh_D01G082800.1	1e-294
114-222:	Gh_A01G087400.1	Gh_D01G082900.1	0
114-223:	Gh_A01G087500.1	Gh_D01G083000.1	5e-176
114-224:	Gh_A01G087600.1	Gh_D01G083100.1	3e-291
114-225:	Gh_A01G087700.1	Gh_D01G083200.1	3e-119
114-226:	Gh_A01G087900.1	Gh_D01G083300.1	3e-164
114-227:	Gh_A01G088000.1	Gh_D01G083400.1	3e-192
114-228:	Gh_A01G088100.1	Gh_D01G083500.1	8e-114
114-229:	Gh_A01G088200.1	Gh_D01G083600.1	2e-226
114-230:	Gh_A01G088300.1	Gh_D01G083700.1	0
114-231:	Gh_A01G088400.2	Gh_D01G083800.1	5e-244
114-232:	Gh_A01G088500.1	Gh_D01G083900.1	0
114-233:	Gh_A01G088600.1	Gh_D01G084000.1	5e-170
114-234:	Gh_A01G088700.1	Gh_D01G084100.1	0
114-235:	Gh_A01G088800.3	Gh_D01G084200.1	3e-310
114-236:	Gh_A01G088900.1	Gh_D01G084300.1	9e-252
114-237:	Gh_A01G089000.1	Gh_D01G084400.1	4e-69
114-238:	Gh_A01G089100.1	Gh_D01G084500.1	3e-308
114-239:	Gh_A01G089200.1	Gh_D01G084600.1	0
114-240:	Gh_A01G089300.1	Gh_D01G084700.1	1e-16
114-241:	Gh_A01G089500.1	Gh_D01G085000.1	0
114-242:	Gh_A01G089700.1	Gh_D01G085100.1	3e-288
114-243:	Gh_A01G090000.1	Gh_D01G085300.1	4e-286
114-244:	Gh_A01G090900.1	Gh_D01G086100.1	5e-71
114-245:	Gh_A01G091000.1	Gh_D01G086300.1	7e-171
114-246:	Gh_A01G091300.1	Gh_D01G086400.1	9e-103
114-247:	Gh_A01G091400.1	Gh_D01G086500.1	8e-212
114-248:	Gh_A01G091500.1	Gh_D01G086600.1	0
114-249:	Gh_A01G091600.1	Gh_D01G086700.1	1e-171
114-250:	Gh_A01G091700.1	Gh_D01G086800.1	2e-176
114-251:	Gh_A01G091800.1	Gh_D01G086900.1	0
114-252:	Gh_A01G091900.1	Gh_D01G087000.1	2e-190
114-253:	Gh_A01G092200.1	Gh_D01G087300.1	2e-45
114-254:	Gh_A01G092300.1	Gh_D01G087500.1	2e-135
114-255:	Gh_A01G092500.1	Gh_D01G087600.1	5e-13
114-256:	Gh_A01G092600.1	Gh_D01G087700.1	2e-95
114-257:	Gh_A01G092700.1	Gh_D01G087800.1	3e-21
114-258:	Gh_A01G092800.1	Gh_D01G087900.1	8e-206
114-259:	Gh_A01G093000.1	Gh_D01G088200.1	3e-174
114-260:	Gh_A01G093100.1	Gh_D01G088300.1	0
114-261:	Gh_A01G093200.1	Gh_D01G088400.1	0
114-262:	Gh_A01G093300.1	Gh_D01G088500.1	0
114-263:	Gh_A01G093400.1	Gh_D01G088600.1	7e-299
114-264:	Gh_A01G093500.1	Gh_D01G088700.5	0
114-265:	Gh_A01G093600.1	Gh_D01G088800.1	1e-68
114-266:	Gh_A01G093700.1	Gh_D01G088900.1	1e-44
114-267:	Gh_A01G093800.1	Gh_D01G089000.1	9e-118
114-268:	Gh_A01G093900.1	Gh_D01G089100.1	8e-235
114-269:	Gh_A01G094100.3	Gh_D01G089700.1	2e-264
114-270:	Gh_A01G094200.1	Gh_D01G089800.1	2e-250
114-271:	Gh_A01G094300.1	Gh_D01G089900.1	5e-194
114-272:	Gh_A01G094400.3	Gh_D01G090000.1	0
114-273:	Gh_A01G094500.1	Gh_D01G090100.1	2e-219
114-274:	Gh_A01G094600.1	Gh_D01G090200.1	3e-244
114-275:	Gh_A01G094700.1	Gh_D01G090400.1	0
114-276:	Gh_A01G094800.1	Gh_D01G090500.1	4e-66
114-277:	Gh_A01G094900.1	Gh_D01G090600.1	0
114-278:	Gh_A01G095100.3	Gh_D01G090700.1	1e-197
114-279:	Gh_A01G095200.1	Gh_D01G090800.1	2e-186
114-280:	Gh_A01G095300.1	Gh_D01G090900.1	9e-49
114-281:	Gh_A01G095400.1	Gh_D01G091000.1	2e-125
114-282:	Gh_A01G095500.1	Gh_D01G091100.1	0
114-283:	Gh_A01G095600.1	Gh_D01G091200.1	1e-115
114-284:	Gh_A01G095800.1	Gh_D01G091300.1	8e-51
114-285:	Gh_A01G095900.1	Gh_D01G091400.1	3e-285
114-286:	Gh_A01G096100.1	Gh_D01G091500.1	0
114-287:	Gh_A01G096300.1	Gh_D01G091700.1	1e-274
114-288:	Gh_A01G096500.1	Gh_D01G091800.1	2e-190
114-289:	Gh_A01G096600.1	Gh_D01G091900.1	0
114-290:	Gh_A01G096800.1	Gh_D01G092000.1	7e-232
114-291:	Gh_A01G096900.1	Gh_D01G092100.1	2e-90
114-292:	Gh_A01G097000.1	Gh_D01G092200.1	2e-31
114-293:	Gh_A01G097800.1	Gh_D01G092300.1	0
114-294:	Gh_A01G098100.1	Gh_D01G092700.1	4e-96
114-295:	Gh_A01G098200.1	Gh_D01G092800.1	1e-132
114-296:	Gh_A01G098300.1	Gh_D01G093000.1	1e-26
114-297:	Gh_A01G098400.1	Gh_D01G093100.1	2e-140
114-298:	Gh_A01G098500.1	Gh_D01G093200.1	5e-81
114-299:	Gh_A01G098900.1	Gh_D01G093500.1	2e-177
114-300:	Gh_A01G099000.1	Gh_D01G093600.1	1e-107
114-301:	Gh_A01G099200.1	Gh_D01G094000.1	9e-250
[truncated: 76,376 more rows]
