# Supplementary material for: Systematic characterization of Gossypium GLN family genes reveals a potential function of GhGLN1.1a regulates nitrogen use efficiency in cotton
Source: BMC Plant Biol. 2024 Apr 23;24:313. doi: 10.1186/s12870-024-04990-0 (PMC11036627; doi:10.1186/s12870-024-04990-0)
Supplement: Supplementary file 3 — Supplementary Material 3. [file 12870_2024_4990_MOESM3_ESM.xlsx]

## Sheet: Table S3
Table S3 Segmentally, Tandem, Proximal, singleton and dispersed duplicated GLN genes in cotton
G. arboreum
WGD or Segmental	GaGLN1.3a	Ga01G0173.1	Dispersed	GaGLN1.1a	Ga07G2000.1
WGD or Segmental	GaGLN1.3b	Ga04G0421.1	Dispersed	GaGLN2b	Ga09G2239.1
WGD or Segmental	GaGLN1.3c	Ga13G0714.1	Dispersed	GaGLN1.1b	Ga11G2230.1
			Dispersed	GaGLN2a	Ga03G0313.1
G. raimondii
WGD or Segmental	GrGLN1.3b	Gorai.012G133400.2	Dispersed	GrGLN1.1a	Gorai.001G203300.1
WGD or Segmental	GrGLN1.3c	Gorai.013G070600.1	Dispersed	GrGLN2a	Gorai.005G035800.1
WGD or Segmental	GrGLN1.3a	Gorai.002G015900.1	Dispersed	GrGLN2b	Gorai.006G218100.1
			Dispersed	GrGLN1.1b	Gorai.007G187300.1
G. barbadense
WGD or Segmental	GbGLN1.3a	Gbar_A01G001300.1
WGD or Segmental	GbGLN2a	Gbar_A02G002530.1
WGD or Segmental	GbGLN1.3c	Gbar_A04G011400.1
WGD or Segmental	GbGLN1.1a	Gbar_A07G018660.1
WGD or Segmental	GbGLN2c	Gbar_A09G021170.2
WGD or Segmental	GbGLN1.1c	Gbar_A11G017350.1
WGD or Segmental	GbGLN1.3e	Gbar_A13G006100.1
WGD or Segmental	GbGLN1.3b	Gbar_D01G001490.1
WGD or Segmental	GbGLN2b	Gbar_D02G003200.1
WGD or Segmental	GbGLN1.3d	Gbar_D04G016100.1
WGD or Segmental	GbGLN1.1b	Gbar_D07G019360.1
WGD or Segmental	GbGLN2d	Gbar_D09G020890.1
WGD or Segmental	GbGLN1.1d	Gbar_D11G018240.1
WGD or Segmental	GbGLN1.3f	Gbar_D13G006240.1
G. hirsutum
WGD or Segmental	GhGLN1.3a	Gh_A01G015800.1
WGD or Segmental	GhGLN2a	Gh_A02G031900.1
WGD or Segmental	GhGLN1.3c	Gh_A04G128700.1
WGD or Segmental	GhGLN1.1a	Gh_A07G194700.1
WGD or Segmental	GhGLN2c	Gh_A09G220300.1
WGD or Segmental	GhGLN1.1c	Gh_A11G178900.1
WGD or Segmental	GhGLN1.3e	Gh_A13G061700.1
WGD or Segmental	GhGLN1.3b	Gh_D01G014900.1
WGD or Segmental	GhGLN2b	Gh_D02G037300.1
WGD or Segmental	GhGLN1.3d	Gh_D04G168700.1
WGD or Segmental	GhGLN1.1b	Gh_D07G192600.1
WGD or Segmental	GhGLN2d	Gh_D09G211600.1
WGD or Segmental	GhGLN1.1d	Gh_D11G180700.1
WGD or Segmental	GhGLN1.3f	Gh_D13G068100.1
