# Supplementary material for: Systematic characterization of Gossypium GLN family genes reveals a potential function of GhGLN1.1a regulates nitrogen use efficiency in cotton
Source: BMC Plant Biol. 2024 Apr 23;24:313. doi: 10.1186/s12870-024-04990-0 (PMC11036627; doi:10.1186/s12870-024-04990-0)
Supplement: Supplementary file 4 — Supplementary Material 4. [file 12870_2024_4990_MOESM4_ESM.xlsx]

## Sheet:  TableS4a duplicated gene pairs
Table S4a Ka/Ks values of the duplicated gene pairs in four cotton species.
Species	Duplicated gene 1	Duplicated gene 2	Ka	Ks	Ka/Ks	T = Ks/2λ× 10−6(Mya)	Purifing selection
G.arboreum_vs_G.arboreum	Ga01G0173.1	Ga04G0421.1	0.0670017	0.777708	0.0861527	25.9236	Yes
	Ga01G0173.1	Ga13G0714.1	0.0961522	1.27454	0.0754408	42.4847	Yes
	Ga04G0421.1	Ga13G0714.1	0.0595252	0.878481	0.0677592	29.2827	Yes
G. raimondii_vs_G. raimondii	Gorai.002G015900.1	Gorai.013G070600.1	0.0994264	1.16244	0.0855322	38.7482	Yes
G. hirsutum_vs_G. hirsutum	Gh_A02G031900.1	Gh_A09G220300.1	0.0309157	0.506639	0.0610213	16.888	Yes
	Gh_A02G031900.1	Gh_D02G037300.1	0.00202378	0.0406305	0.0498094	1.35435	Yes
	Gh_A09G220300.1	Gh_D02G037300.1	0.0298414	0.498887	0.059816	16.6296	Yes
	Gh_A09G220300.1	Gh_D09G211600.1	0.0104595	0.0318914	0.327972	1.06305	Yes
	Gh_A01G015800.1	Gh_A04G128700.1	0.0643707	0.764236	0.0842288	25.4745	Yes
	Gh_A01G015800.1	Gh_A13G061700.1	0.0906371	1.23062	0.0736515	41.0207	Yes
	Gh_A01G015800.1	Gh_D01G014900.1	0.00734325	0.1041	0.0705401	3.47001	Yes
	Gh_A01G015800.1	Gh_D04G168700.1	0.0910472	0.818706	0.111209	27.2902	Yes
	Gh_A01G015800.1	Gh_D13G068100.1	0.0996694	1.21721	0.0818832	40.5738	Yes
	Gh_D01G014900.1	Gh_D04G168700.1	0.0928297	0.834606	0.111226	27.8202	Yes
	Gh_D01G014900.1	Gh_D13G068100.1	0.098666	1.12165	0.0879648	37.3884	Yes
	Gh_A04G128700.1	Gh_D01G014900.1	0.0685462	0.799732	0.0857115	26.6577	Yes
	Gh_A13G061700.1	Gh_D01G014900.1	0.0937843	1.13338	0.0827475	37.7793	Yes
	Gh_A04G128700.1	Gh_D04G168700.1	0.0244979	0.038043	0.643951	1.2681	Yes
	Gh_A04G128700.1	Gh_A13G061700.1	0.060875	0.863496	0.0704983	28.7832	Yes
	Gh_A04G128700.1	Gh_D13G068100.1	0.0675547	0.813046	0.0830884	27.1015	Yes
	Gh_D04G168700.1	Gh_D13G068100.1	0.0913819	0.841099	0.108646	28.0366	Yes
	Gh_A13G061700.1	Gh_D04G168700.1	0.0841958	0.895091	0.094064	29.8364	Yes
	Gh_A11G178900.1	Gh_D11G180700.1	0.00989093	0.0658407	0.150225	2.19469	Yes
	Gh_A07G194700.1	Gh_D07G192600.1	0.00369611	0.0700096	0.0527942	2.33365	Yes
	Gh_A13G061700.1	Gh_D13G068100.1	0.0123092	0.0328482	0.374731	1.09494	Yes
G.barbadense_vs_G.barbadense	Gbar_A01G001300.1	Gbar_A04G011400.1	0.0669946	0.755818	0.0886385	25.1939	Yes
	Gbar_A01G001300.1	Gbar_A13G006100.1	0.0933746	1.23272	0.0757467	41.0907	Yes
	Gbar_A01G001300.1	Gbar_D01G001490.1	0.0122765	0.108847	0.112787	3.62823	Yes
	Gbar_A01G001300.1	Gbar_D04G016100.1	0.0709946	0.779082	0.0911259	25.9694	Yes
	Gbar_A01G001300.1	Gbar_D13G006240.1	0.102439	1.21927	0.084017	40.6422	Yes
	Gbar_A02G002530.1	Gbar_D02G003200.1	0.00202378	0.0406305	0.0498094	1.35435	Yes
	Gbar_A04G011400.1	Gbar_A13G006100.1	0.0595252	0.878481	0.0677592	29.2827	Yes
	Gbar_A04G011400.1	Gbar_D01G001490.1	0.0711954	0.801651	0.088811	26.7217	Yes
	Gbar_A04G011400.1	Gbar_D04G016100.1	0.00490799	0.0243594	0.201483	0.811979	Yes
	Gbar_A04G011400.1	Gbar_D13G006240.1	0.0661897	0.826967	0.0800391	27.5656	Yes
	Gbar_A07G018660.1	Gbar_D07G019360.1	0.00246104	0.0572485	0.0429887	1.90828	Yes
	Gbar_A11G017350.1	Gbar_D11G018240.1	0.0116073	0.0601689	0.192911	2.00563	Yes
	Gbar_A13G006100.1	Gbar_D01G001490.1	0.0979392	1.15192	0.0850226	38.3973	Yes
	Gbar_A13G006100.1	Gbar_D04G016100.1	0.0601741	0.873149	0.0689163	29.105	Yes
	Gbar_A13G006100.1	Gbar_D13G006240.1	0.0135513	0.0328482	0.412544	1.09494	Yes
	Gbar_D01G001490.1	Gbar_D04G016100.1	0.0725228	0.826481	0.0877489	27.5494	Yes
	Gbar_D01G001490.1	Gbar_D13G006240.1	0.101452	1.13988	0.0890025	37.996	Yes
	Gbar_D04G016100.1	Gbar_D13G006240.1	0.0641762	0.821959	0.0780771	27.3986	Yes

## Sheet: TableS4b orthologous gene pairs
Table S4b Ka/Ks values of the orthologous gene pairs in four cotton species.
Species	Gene 1	Gene 2	Ka	Ks	Ka/Ks	T = Ks/2λ× 10−6(Mya)	Purifing selection		Ka/Ks	0-0.49	0.5-1	>1
G.arboreum_vs_G. hirsutum	Gh_A01G015800.1	Ga01G0173.1	0.00366488	0.00812741	0.450928	0.270914	Yes		G.arboreum_vs_G.hirsutum	11	1	1
	Gh_A01G015800.1	Ga04G0421.1	0.0656749	0.766015	0.0857357	25.5338	Yes		G.barbadense_vs_G.hirsutum	39	3	0
	Gh_A01G015800.1	Ga13G0714.1	0.0933948	1.25171	0.0746136	41.7238	Yes		G.raimondii_vs_G.hirsutum	10	0	0
	Gh_A04G128700.1	Ga01G0173.1	0.0656959	0.775885	0.0846722	25.8628	Yes		G.arboreum _vs_G.raimondii	10	0	0
	Gh_A04G128700.1	Ga13G0714.1	0.0635311	0.876258	0.0725028	29.2086	Yes		G.arboreum_vs_G.barbadense	21	2	0
	Gh_A07G194700.1	Ga07G2000.1	0.00123026	0.00790001	0.15573	0.263334	Yes		G.barbadense_vs_G.raimondii	18	0	0
	Gh_A09G220300.1	Ga03G0313.1	0.0309102	0.507054	0.0609604	16.9018	Yes		G.arboreum_vs_G.arboreum	3	0	0
	Gh_A09G220300.1	Ga09G2239.1	0.00312121	0.00348231	0.896306	0.116077	Yes		G.raimondii_vs_G.raimondii	1	0	0
	Gh_A11G178900.1	Ga11G2230.1	0.00876928	0.00400936	2.1872	0.133646	No		G.hirsutum_vs_G.hirsutum	40	2	0
	Gh_A13G061700.1	Ga01G0173.1	0.0933847	1.2528	0.0745409	41.76	Yes		G.barbadense_vs_G.barbadense	18	0	0
	Gh_A13G061700.1	Ga04G0421.1	0.0568843	0.865665	0.0657116	28.8555	Yes		Total	171	8	1
	Gh_A13G061700.1	Ga13G0714.1	0.00244499	0.00808633	0.302361	0.269544	Yes
G. raimondii_vs_G. hirsutum	Gh_D01G014900.1	Gorai.002G015900.1	0.00243754	0.0247786	0.0983729	0.825953	Yes
	Gh_D01G014900.1	Gorai.013G070600.1	0.0966669	1.10587	0.0874124	36.8624	Yes
	Gh_D04G168700.1	Gorai.002G015900.1	0.0960087	0.835808	0.114869	27.8603	Yes
	Gh_D04G168700.1	Gorai.013G070600.1	0.0890786	0.857921	0.103831	28.5974	Yes
	Gh_D07G192600.1	Gorai.001G203300.1	0.00122976	0.0118971	0.103366	0.396571	Yes
	Gh_D09G211600.1	Gorai.006G218100.1	0.00401809	0.020421	0.196763	0.6807	Yes
	Gh_D11G180700.1	Gorai.007G187300.1	0.00431213	0.0301245	0.143143	1.00415	Yes
	Gh_D13G068100.1	Gorai.002G015900.1	0.10143	1.17965	0.0859833	39.3216	Yes
	Gh_D13G068100.1	Gorai.013G070600.1	0.00367573	0.0121052	0.303649	0.403506	Yes
G. barbadense_vs_G. hirsutum	Gh_A01G015800.1	Gbar_A01G001300.1	0.00244101	0.00405406	0.602115	0.135135	Yes
	Gh_A01G015800.1	Gbar_A04G011400.1	0.0643433	0.754945	0.0852292	25.1648	Yes
	Gh_A01G015800.1	Gbar_A13G006100.1	0.0906371	1.23062	0.0736515	41.0207	Yes
	Gh_A01G015800.1	Gbar_D01G001490.1	0.00980707	0.1041	0.0942078	3.47001	Yes
	Gh_A01G015800.1	Gbar_D04G016100.1	0.0683306	0.778166	0.0878098	25.9389	Yes
	Gh_A01G015800.1	Gbar_D13G006240.1	0.0996694	1.21721	0.0818832	40.5738	Yes
	Gh_A02G031900.1	Gbar_D02G003200.1	0.00202378	0.0406305	0.0498094	1.35435	Yes
	Gh_A04G128700.1	Gbar_A01G001300.1	0.0670231	0.765124	0.0875976	25.5041	Yes
	Gh_A04G128700.1	Gbar_A04G011400.1	0.00122474	0.00399734	0.306388	0.133245	Yes
	Gh_A04G128700.1	Gbar_A13G006100.1	0.060875	0.863496	0.0704983	28.7832	Yes
	Gh_A04G128700.1	Gbar_D01G001490.1	0.0712258	0.8115	0.0877705	27.05	Yes
	Gh_A04G128700.1	Gbar_D04G016100.1	0.00614254	0.0202169	0.303833	0.673895	Yes
	Gh_A04G128700.1	Gbar_D13G006240.1	0.0675547	0.813046	0.0830884	27.1015	Yes
	Gh_A07G194700.1	Gbar_D07G019360.1	0.00246104	0.0615099	0.0400104	2.05033	Yes
	Gh_A09G220300.1	Gbar_A02G002530.1	0.0309157	0.506639	0.0610213	16.888	Yes
	Gh_A09G220300.1	Gbar_D02G003200.1	0.0298414	0.485635	0.0614483	16.1878	Yes
	Gh_A09G220300.1	Gbar_D09G020890.1	0.0104595	0.0355201	0.294467	1.184	Yes
	Gh_A11G178900.1	Gbar_D11G018240.1	0.00988686	0.0616363	0.160406	2.05454	Yes
	Gh_A13G061700.1	Gbar_A01G001300.1	0.0933746	1.23272	0.0757467	41.0907	Yes
	Gh_A13G061700.1	Gbar_A04G011400.1	0.0595252	0.878481	0.0677592	29.2827	Yes
	Gh_A13G061700.1	Gbar_D04G016100.1	0.0601741	0.873149	0.0689163	29.105	Yes
	Gh_A13G061700.1	Gbar_D13G006240.1	0.0123092	0.0328482	0.374731	1.09494	Yes
	Gh_D01G014900.1	Gbar_A01G001300.1	0.00980506	0.108847	0.0900812	3.62823	Yes
	Gh_D01G014900.1	Gbar_A04G011400.1	0.068517	0.790019	0.0867283	26.334	Yes
	Gh_D01G014900.1	Gbar_A13G006100.1	0.0951667	1.13338	0.0839672	37.7793	Yes
	Gh_D01G014900.1	Gbar_D01G001490.1	0.00243804	0.00407057	0.598943	0.135686	Yes
	Gh_D01G014900.1	Gbar_D04G016100.1	0.0698401	0.814453	0.085751	27.1484	Yes
	Gh_D01G014900.1	Gbar_D13G006240.1	0.098666	1.12165	0.0879648	37.3884	Yes
	Gh_D02G037300.1	Gbar_A02G002530.1	0.00202378	0.0406305	0.0498094	1.35435	Yes
	Gh_D04G168700.1	Gbar_A01G001300.1	0.0942217	0.819867	0.114923	27.3289	Yes
	Gh_D04G168700.1	Gbar_A04G011400.1	0.0230234	0.0430054	0.53536	1.43351	Yes
	Gh_D04G168700.1	Gbar_A13G006100.1	0.0841958	0.895091	0.094064	29.8364	Yes
	Gh_D04G168700.1	Gbar_D01G001490.1	0.0960328	0.849041	0.113107	28.3014	Yes
	Gh_D04G168700.1	Gbar_D04G016100.1	0.0186523	0.0381034	0.489518	1.27011	Yes
	Gh_D04G168700.1	Gbar_D13G006240.1	0.0913819	0.841099	0.108646	28.0366	Yes
	Gh_D07G192600.1	Gbar_A07G018660.1	0.00369611	0.0657055	0.0562526	2.19018	Yes
	Gh_D07G192600.1	Gbar_D07G019360.1	0.00122976	0.00791042	0.155461	0.263681	Yes
	Gh_D13G068100.1	Gbar_A01G001300.1	0.102439	1.21927	0.084017	40.6422	Yes
G.arboreum _vs_G.raimondii	Ga01G0173.1	Gorai.002G015900.1	0.0110386	0.104214	0.105923	3.47379	Yes
	Ga01G0173.1	Gorai.013G070600.1	0.0990484	1.22025	0.0811706	40.675	Yes
	Ga03G0313.1	Gorai.005G035800.1	0.00202344	0.0406535	0.0497729	1.35512	Yes
	Ga04G0421.1	Gorai.002G015900.1	0.0725228	0.79096	0.0916896	26.3653	Yes
	Ga04G0421.1	Gorai.013G070600.1	0.0622482	0.835018	0.0745471	27.8339	Yes
	Ga07G2000.1	Gorai.001G203300.1	0.00369611	0.0571705	0.0646506	1.90568	Yes
	Ga09G2239.1	Gorai.006G218100.1	0.00502388	0.0273925	0.183404	0.913083	Yes
	Ga11G2230.1	Gorai.007G187300.1	0.00813779	0.0823902	0.0987714	2.74634	Yes
	Ga13G0714.1	Gorai.002G015900.1	0.0993077	1.21249	0.081904	40.4163	Yes
	Ga13G0714.1	Gorai.013G070600.1	0.0135625	0.0369558	0.366992	1.23186	Yes
G.arboreum_vs_G.barbadense	Ga01G0173.1	Gbar_A01G001300.1	0.00611687	0.0122327	0.500043	0.407756	Yes
	Ga01G0173.1	Gbar_A04G011400.1	0.0656679	0.766462	0.0856767	25.5487	Yes
	Ga01G0173.1	Gbar_A13G006100.1	0.0933847	1.2528	0.0745409	41.76	Yes
	Ga01G0173.1	Gbar_D01G001490.1	0.00857327	0.104138	0.082326	3.47127	Yes
	Ga01G0173.1	Gbar_D04G016100.1	0.0696615	0.790063	0.0881721	26.3354	Yes
	Ga01G0173.1	Gbar_D13G006240.1	0.101053	1.23897	0.0815625	41.2988	Yes
	Ga03G0313.1	Gbar_D02G003200.1	0.00202344	0.0476486	0.0424659	1.58829	Yes
	Ga04G0421.1	Gbar_A01G001300.1	0.0683306	0.766909	0.0890987	25.5636	Yes
	Ga04G0421.1	Gbar_A04G011400.1	0.00245048	0.00400268	0.612211	0.133423	Yes
	Ga04G0421.1	Gbar_A13G006100.1	0.0568843	0.865665	0.0657116	28.8555	Yes
	Ga04G0421.1	Gbar_D01G001490.1	0.0725383	0.813466	0.0891719	27.1155	Yes
	Ga04G0421.1	Gbar_D04G016100.1	0.00244998	0.0202441	0.121022	0.674805	Yes
	Ga04G0421.1	Gbar_D13G006240.1	0.0635244	0.815007	0.0779434	27.1669	Yes
	Ga07G2000.1	Gbar_A07G018660.1	0.00123026	0.0039396	0.312281	0.13132	Yes
	Ga07G2000.1	Gbar_D07G019360.1	0.00369611	0.0614259	0.0601718	2.04753	Yes
	Ga09G2239.1	Gbar_D09G020890.1	0.00704526	0.0378847	0.185966	1.26282	Yes
	Ga11G2230.1	Gbar_D11G018240.1	0.00374728	0.0624277	0.0600258	2.08092	Yes
	Ga13G0714.1	Gbar_A01G001300.1	0.0961418	1.25389	0.076675	41.7962	Yes
	Ga13G0714.1	Gbar_A04G011400.1	0.0621755	0.891521	0.0697409	29.7174	Yes
	Ga13G0714.1	Gbar_A13G006100.1	0.00367048	0.00808633	0.453912	0.269544	Yes
	Ga13G0714.1	Gbar_D04G016100.1	0.0628262	0.886103	0.0709016	29.5368	Yes
	Ga13G0714.1	Gbar_D13G006240.1	0.0147955	0.0328482	0.45042	1.09494	Yes
G.barbadense_vs_G.raimondii	Gorai.001G203300.1	Gbar_A07G018660.1	0.00246104	0.0530112	0.0464248	1.76704	Yes
	Gorai.002G015900.1	Gbar_A01G001300.1	0.012274	0.0996056	0.123226	3.32019	Yes
	Gorai.002G015900.1	Gbar_A04G011400.1	0.0711803	0.779484	0.0913172	25.9828	Yes
	Gorai.002G015900.1	Gbar_A13G006100.1	0.0979179	1.1924	0.0821185	39.7466	Yes
	Gorai.002G015900.1	Gbar_D01G001490.1	0.00488303	0.0289891	0.168444	0.966304	Yes
	Gorai.002G015900.1	Gbar_D04G016100.1	0.0725073	0.80358	0.0902303	26.786	Yes
	Gorai.002G015900.1	Gbar_D13G006240.1	0.10143	1.17965	0.0859833	39.3216	Yes
	Gorai.005G035800.1	Gbar_A02G002530.1	0.00202378	0.0337041	0.0600456	1.12347	Yes
	Gorai.006G218100.1	Gbar_D09G020890.1	0.00401809	0.0238792	0.168267	0.795974	Yes
	Gorai.007G187300.1	Gbar_D11G018240.1	0.00431036	0.0260721	0.165324	0.869071	Yes
	Gorai.013G070600.1	Gbar_A01G001300.1	0.100432	1.20107	0.0836185	40.0358	Yes
	Gorai.013G070600.1	Gbar_A04G011400.1	0.0649111	0.847272	0.0766119	28.2424	Yes
	Gorai.013G070600.1	Gbar_A13G006100.1	0.0123193	0.0369558	0.333353	1.23186	Yes
	Gorai.013G070600.1	Gbar_D01G001490.1	0.099448	1.12367	0.088503	37.4556	Yes
	Gorai.013G070600.1	Gbar_D04G016100.1	0.0628996	0.842154	0.074689	28.0718	Yes
	Gorai.013G070600.1	Gbar_D13G006240.1	0.00367573	0.0121052	0.303649	0.403506	Yes
