# Supplementary material for: Systematic characterization of Gossypium GLN family genes reveals a potential function of GhGLN1.1a regulates nitrogen use efficiency in cotton
Source: BMC Plant Biol. 2024 Apr 23;24:313. doi: 10.1186/s12870-024-04990-0 (PMC11036627; doi:10.1186/s12870-024-04990-0)
Supplement: Supplementary file 5 — Supplementary Materila 5. [file 12870_2024_4990_MOESM5_ESM.xlsx]

## Sheet: Table S5
Table S5a List of GhGLN genes primers used in the qRT-PCR analysis
Gene name	Forward Primer (5'-3')	Reverse primer
GhGLN1.1a	GTCATCCTATATCCTCAAGC	GCTCTTCAGCAGCAACATC
GhGLN1.1b	AGGCAATGAGCGTCGTCTCA	CAACATACGGATCCATGTTCG
GhGLN1.3c	GGAATGGATCTGAGAAGCAA	AATGGATCCTTGAATATAGC
GhGLN1.3d	AACCTCAGCGACACCACTGA	TCCAGGTGCTTGATTGGTAC
GhGLN1.3a	ATCGATGAGAAATGATGGTGG	GGCAGTCTCGTGAAGACCT
GhGLN1.3b	GACTTCCTAAATGGAACTACG	TCCAGTTGGTGCATACGCAT
GhGLN1.1c	GAGAAGGCAATGAGCGTCGC	TGGATCCATGTTTGAAGCTG
GhGLN1.1d	ATGGAGAAGGCAATGAACGC	TGGGTCCATGTTTGAAGCTG
GhGLN1.3e	AAGAGGTTCAGTGCAGACAA	CGGGAAACCCTCCAACAG
GhGLN1.3f	AAGAGATTCAATGCAGACAA	CAGGAAATCCTCCAACAG
Actin	CCTTGTGGGTCTTTTTGAA	AACTGGATGTCCTTGGGC
Table S5b GhGLN1.1a gene primers used in the vigs and subcellular localization
primers name	Forward Primer (5'-3')	Reverse primer
GhGLN1.1a-vigs	GGAATTGAGCAAGAGTACACCCTG	TCACTTCTCCATTGATGCCACTG
