# Supplementary material for: Systematic characterization of Gossypium GLN family genes reveals a potential function of GhGLN1.1a regulates nitrogen use efficiency in cotton
Source: BMC Plant Biol. 2024 Apr 23;24:313. doi: 10.1186/s12870-024-04990-0 (PMC11036627; doi:10.1186/s12870-024-04990-0)
Supplement: Supplementary file 6 — Supplementary Material 6. [file 12870_2024_4990_MOESM6_ESM.xlsx]

## Sheet: Table S6
Table S6a Relative expression of GhGLN1 genes in under abiotic stress
	GhGLN1.3a	GhGLN1.3b	GhGLN1.1c	GhGLN1.1d	GhGLN1.3e	GhGLN1.3f	GhGLN1.1a	GhGLN1.1b	GhGLN1.3c	GhGLN1.3d
1h_ck	0.01	0.01	0.01	0.292563	3.4187	0.524955	39.5129	4.46158	47.2489	22.6657
3h_ck	0.01	0.01	0.38476	0.961901	6.17095	0.837762	49.2493	2.778	77.7843	33.2818
6h_ck	0.01	0.01	0.01	0.406865	7.41532	1.16724	53.3151	4.88238	94.1077	38.2453
12h_ck	0.15323	0.76615	0.318359	1.00246	60.344	20.4015	196.905	13.8912	266.512	142.147
1h_cold	0.01	0.01	0.01	0.01	7.16364	1.11225	48.9133	5.37672	104.039	43.5881
3h_cold	0.01	0.122634	0.01	0.560818	7.84986	2.2206	52.1049	6.50549	98.5918	51.8501
6h_cold	0.01	0.01	0.01	0.899452	1.97184	0.614826	42.6004	11.3931	59.3638	26.0335
12h_cold	0.01	0.01	0.01	0.695564	1.9477	0.534889	40.6477	6.95564	37.5605	26.1443
1h_hot	0.01	0.01	0.01	0.01	3.62891	0.39803	39.9841	2.4889	84.261	37.6549
3h_hot	0.01	0.131955	0.01	0.01	10.3931	1.51148	52.3641	1.782	82.7338	47.4293
6h_hot	0.01	0.508174	0.01	0.01	14.6244	1.98271	116.139	2.28759	109.255	65.5854
12h_hot	0.107877	0.107877	0.01	0.01	22.2432	4.7111	168.211	6.72395	124.88	87.7475
1h_salt	0.01	0.01	0.269868	0.293722	3.5413	0.01	54.1918	6.07202	87.5721	36.5684
3h_salt	0.01	0.01	0.01	0.257025	5.31721	0.812872	56.3742	6.89725	133.585	53.9753
6h_salt	0.01	0.230038	0.01	0.47794	13.2402	2.81778	52.3344	6.11622	106.269	54.6046
12h_salt	0.01	0.184514	0.127785	0.360036	11.8638	3.91307	76.7598	9.45612	93.0278	67.111
1h_PEG	0.129495	0.01	0.01	0.227012	5.07522	0.62069	47.0672	4.08622	53.2722	22.0202
3h_PEG	0.0920135	0.0980394	0.01	0.203692	9.8007	2.35219	56.4227	4.58307	87.1802	38.6168
6h_PEG	0.01	0.124573	0.01	0.258819	8.65204	1.70362	46.0698	4.62854	94.5984	47.1162
12h_PEG	0.212841	1.12496	0.01	0.88442	77.8127	18.24	397.728	23.1055	290.532	184.516
Table S6b Relative expression of GhGLN1 genes in different tissues
	GhGLN1.3a	GhGLN1.3b	GhGLN1.1c	GhGLN1.1d	GhGLN1.3e	GhGLN1.3f	GhGLN1.1a	GhGLN1.1b	GhGLN1.3c	GhGLN1.3d
Root	0.349611	0.0619304	0.01	0.128633	0.560693	0.0659332	346.152	201.954	54.7997	45.4718
Stem	0.184714	0.01	4.60394	3.3774	19.8741	3.46229	43.5456	17.7313	206.19	164.817
Leaf	0.01	0.01	0.01	0.344507	11.2624	2.01923	64.6976	36.8185	182.123	81.3036
Calycle	0.01	0.01	0.01	0.144365	2.06942	0.147994	120.552	7.91909	31.5624	12.0211
Petal	0.188923	0.01	0.01	0.01	0.253107	0.201134	27.0759	14.5189	56.9641	27.6981
Table S6c Relative expression of GhGLN1 genes during seed and fiber development periods
	GhGLN1.3a	GhGLN1.3b	GhGLN1.1c	GhGLN1.1d	GhGLN1.3e	GhGLN1.3f	GhGLN1.1a	GhGLN1.1b	GhGLN1.3c	GhGLN1.3d
ovule_-3dpa	0.01	0.01	3.44863	0.116749	7.74378	2.29921	123.521	63.3293	19.7306	29.3041
ovule_-1dpa	0.01	0.01	6.43301	0.378413	1.94662	1.15697	81.1518	33.1115	17.5016	33.0165
ovule_0dpa	0.01	0.01	5.41692	0.278	7.39817	1.64836	92.8516	55.9054	88.9729	62.0168
ovule_1dpa	0.01	0.01	2.159	0.384646	1.67661	1.84013	170.475	54.8843	159.681	80.0695
ovule_3dpa	0.01	0.01	4.72164	0.631557	8.7527	2.74721	101.195	57.1802	293.723	135.269
ovule_5dpa	0.276911	0.01	2.01307	0.14379	2.92489	1.14384	91.4953	31.7205	107.411	67.5815
ovule_10dpa	0.14	0.01	0.632921	0.01	1.65529	2.22812	110.128	53.292	133.162	74.4315
ovule_20dpa	0.330805	0.0654977	0.01	0.340107	0.59299	0.01	114.412	43.6697	32.4462	16.8013
ovule_25dpa	0.01	0.394282	0.01	0.01	0.594945	0.01	106.258	32.9629	18.0168	7.57526
ovule_35dpa	0.01	0.01	0.01	2.89523	0.01	0.01	34.9238	11.2674	5.97142	2.35238
fiber_5dpa	0.01	0.01	0.332528	0.127502	1.92632	0.566294	30.048	12.527	328.7	194.61
fiber_10dpa	0.01	0.01	0.01	0.237389	3.20876	0.486623	22.1563	8.94164	138.318	68.9579
fiber_20dpa	0.01	0.01	0.01	0.676778	4.66245	0.634561	236.872	115.527	36.0324	10.6488
fiber_25dpa	0.053504	0.160512	0.150882	0.377205	2.33307	0.626304	149.876	55.3841	33.1082	8.99922
Table S6d Relative expression of qRT-PCR of GhGLN1 genes in the roots and leaves after the nitrogen induction treatment
	GhGLN1.3a	GhGLN1.3b	GhGLN1.1c	GhGLN1.1d	GhGLN1.3e	GhGLN1.3f	GhGLN1.1a	GhGLN1.1b	GhGLN1.3c	GhGLN1.3d
Root0h	0.0371015	0.185508	0.191224	1.07085	56.4984	5.18828	47.7294	31.8578	371.662	322.25
Root1h	0.0435369	0	10.5913	8.9308	43.5811	3.20432	479.705	188.355	354.315	299.429
Root3h	0.0847111	0.254133	48.376	16.1981	25.4159	2.31576	936.783	461.1	315.099	294.884
Root6h	0.0474678	0.142403	119.243	21.4804	14.5351	1.34754	1120.21	514.894	269.851	262.56
Root12h	0	0	205.862	24.0924	17.2075	2.09143	1299.25	362.924	269.169	276.294
Root24h	0.0443316	0.0443316	573.322	29.2465	14.1835	0.559338	1736.01	514.829	240.689	248.321
Leaf0h	0.0825265	0.12379	1.1059	0.340277	31.7296	1.90896	83.5381	36.0269	231.644	177.923
Leaf1h	0	0.0476066	0.932396	0.294441	39.7451	1.20132	99.472	30.2293	217.445	159.293
Leaf3h	0	0	0.504419	0.0420349	22.6217	0.686009	114.125	87.937	192.268	136.908
Leaf6h	0	0	0.177961	0.222451	19.1426	0.86222	99.3911	68.2925	153.091	104.596
Leaf12h	0.083819	0	1.98724	0.820816	17.4368	0.308454	104.33	43.028	116.426	86.0992
Leaf24h	0.0939948	0	0.775128	0.532901	12.3259	0.691802	103.48	19.3782	149.309	112.878
Table S6e Relative expression of qRT-PCR of GhGLN1 genes in roots and shoots under different nitrogen concentrations.
		GhGLN1.1a	GhGLN1.1b	GhGLN1.3c	GhGLN1.3d	GhGLN1.3a	GhGLN1.3b	GhGLN1.1c	GhGLN1.1d	GhGLN1.3e	GhGLN1.3f
Shoot	LN	1.11194	1.14054	10.1538	5.15979	0.0421917	0.0177481	0.015746	0.0132825	0.340438	0.255782
	NN	3.37431	2.22841	21.554	26.1058	0.118807	0.133336	0.0421647	0.0373808	0.115418	0.104274
	HN	0.740461	1.01416	64.9122	50.66	0.559807	0.445058	0.53729	0.555225	0.120112	0.0840081
Root	LN	2.46965	0.740426	15.1595	13.0313	0.0324493	0.0388906	0.381825	0.746328	0.130696	0.0690389
	NN	9.39655	1.29325	23.2324	41.4674	0.0161432	0.012506	0.935389	0.704073	0.568809	0.543606
	HN	14.7848	3.95932	16.8974	29.0221	0.251386	0.226754	2.57705	2.38143	0.113012	0.0882858
Table S6f Raw qRT-PCR data of GhGLN1.1a genes in silenced plants.
	Actin			Target			2-△△ct			Average
WT1	19.916	19.977	19.899	23.2708	23.2118	23.26	3.71992	4.04235	3.70374	3.822
WT2	19.792	19.825	19.958	23.132	23.108	23.076	3.75816	3.90961	4.38332	4.01703
WT3	19.916	19.977	19.899	23.231	23.291	23.269	3.82385	3.8265	3.68082	3.77705
WT4	19.949	19.953	19.964	23.335	23.312	23.326	3.64022	3.70899	3.70128	3.6835
CLCrV:00-1	19.906	19.937	19.913	23.094	23.139	23.22	4.17572	4.1354	3.84511	4.05208
CLCrV:00-2	19.903	19.899	19.892	23.237	23.111	23.357	3.77382	4.10683	3.44625	3.77563
CLCrV:00-3	19.916	19.906	19.899	23.215	23.268	23.281	3.86649	3.70128	3.65033	3.73937
CLCrV:00-4	19.956	19.932	19.931	23.329	23.336	23.292	3.67317	3.59508	3.70385	3.65737
CLCrV:GhGLN1.1a-1	19.916	19.883	19.898	24.051	24.093	24.086	2.16599	2.05621	2.08786	2.10335
CLCrV:GhGLN1.1a-2	19.939	19.959	19.901	24.355	24.304	24.324	1.78265	1.87258	1.77402	1.80975
CLCrV:GhGLN1.1a-3	19.885	19.878	19.892	24.55	24.404	24.324	1.50007	1.65178	1.76299	1.63828
CLCrV:GhGLN1.1a-4	19.893	19.873	19.912	24.309	24.397	24.369	1.78265	1.65408	1.7327	1.72314
Table S6g Raw data of GLN activity(μmolg-1FWh-1) in silenced plants.
Repeat	WT1	WT2	WT3	CLCrV:00-1	CLCrV:00-2	CLCrV:00-3	CLCrV:GhGLN1.1a-1	CLCrV:GhGLN1.1a-2	CLCrV:GhGLN1.1a-3	CLCrV:GhGLN1.1a-4
1	18.8	19.1	19.2	19.3	19.3	18.9	15.1	14	13.9	14.1
2	18.9	19.3	19.1	19.2	19.1	18.9	15.3	14.1	13.9	14
3	19.1	19.3	19.1	19.2	18.9	19.1	15.2	14.2	13.6	14.1
Table S6h Raw data of nitrogen content(%) in silenced plants.
Repeat	WT1	WT2	WT3	CLCrV:00-1	CLCrV:00-2	CLCrV:00-3	CLCrV:GhGLN1.1a-1	CLCrV:GhGLN1.1a-2	CLCrV:GhGLN1.1a-3	CLCrV:GhGLN1.1a-4
1	2.76073	2.59734	2.55281	2.38884	2.37689	2.4848	2.01163	2.00663	2.17985	2.15116
2	2.4604	2.45757	2.31023	2.52666	2.38978	2.56532	2.05814	1.93703	2.22648	1.93023
3	2.37954	2.59734	2.4604	2.40033	2.36667	2.38127	2.2093	1.89064	2.20375	1.96512
Table S6i Raw data of nitrogen accumulation(g) in silenced plants.
Repeat	WT1	WT2	WT3	CLCrV:00-1	CLCrV:00-2	CLCrV:00-3	CLCrV:GhGLN1.1a-1	CLCrV:GhGLN1.1a-2	CLCrV:GhGLN1.1a-3	CLCrV:GhGLN1.1a-4
1	0.505327	0.541312	0.604504	0.582323	0.628617	0.563552	0.364909	0.375152	0.365407	0.364622
2	0.486349	0.572794	0.546832	0.551233	0.559986	0.581303	0.372935	0.383177	0.352734	0.327271
3	0.491867	0.543914	0.58213	0.582583	0.541821	0.540071	0.400767	0.379044	0.344474	0.33291
Table S6j Raw data of nitrogen utilization efficiency(g2TDWmg-1) in silenced plants.
Repeat	WT1	WT2	WT3	CLCrV:00-1	CLCrV:00-2	CLCrV:00-3	CLCrV:GhGLN1.1a-1	CLCrV:GhGLN1.1a-2	CLCrV:GhGLN1.1a-3	CLCrV:GhGLN1.1a-4
1	0.0475378	0.0477769	0.0510561	0.0479468	0.0472145	0.049696	0.043597	0.0402326	0.0401326	0.0430233
2	0.0457956	0.0505332	0.0462046	0.0491514	0.0492079	0.0513065	0.0445296	0.0411628	0.0387407	0.0386047
3	0.0462933	0.0480066	0.0492079	0.0519468	0.0475908	0.0476253	0.0440749	0.044186	0.0378128	0.0393023
Table S6k Raw data of plant dry weight (g) in silenced plants.
Repeat	WT1	WT2	WT3	CLCrV:00-1	CLCrV:00-2	CLCrV:00-3	CLCrV:GhGLN1.1a-1	CLCrV:GhGLN1.1a-2	CLCrV:GhGLN1.1a-3	CLCrV:GhGLN1.1a-4
1	21.26	22.66	23.68	22.42	22.77	22.68	18.14	18.21	17.21	16.95
2	21.24	22.67	23.67	22.43	22.76	22.66	18.12	18.21	17.21	16.955
3	21.25	22.66	23.66	22.43	22.77	22.68	18.14	18.22	17.2	16.941
Table S6l Raw data of plant fresh weight (g) in silenced plants.
Repeat	WT1	WT2	WT3	CLCrV:00-1	CLCrV:00-2	CLCrV:00-3	CLCrV:GhGLN1.1a-1	CLCrV:GhGLN1.1a-2	CLCrV:GhGLN1.1a-3	CLCrV:GhGLN1.1a-4
1	50.21	47.22	50.681	49.891	49	51.23	40.26	41.01	39.281	38.261
2	50.22	47.21	50.681	49.9	49.01	51.23	40.26	41.01	39.29	38.25
3	50.22	47.21	50.681	49.891	49	51.22	40.27	41.02	39.281	38.25
